# Supplementary material for: EEG-based brain-computer interface enables real-time robotic hand control at individual finger level
Source: Nat Commun. 2025 Jun 30;16:5401. doi: 10.1038/s41467-025-61064-x (PMC12209421; doi:10.1038/s41467-025-61064-x)
Supplement: Supplementary file 9 — Source Data [file 41467_2025_61064_MOESM9_ESM.xlsx]

## Sheet: Fig. 1AB,EF
A								B								F		E
subject	class	session_num	nclass	task	group	value		subject	class	session_num	nclass	task	group	value		0.266849		S01	0.0771064	0.0969554	0.0958023	-0.231419	-0.40037	-0.453939	-0.483925	-0.336025	-0.323649	-0.29884	-0.284312	-0.228935	-0.246096	-0.248206	-0.249495	-0.251202	-0.253384	-0.412241	-0.246721	-0.236219	-0.195272	-0.0894995	-0.0814466	-0.0813233	-0.0806679	0.0357882	0.0357601	0.0218866	-0.145737	-0.148029	-0.160973
S01	Session 1	1	2	MI	Base	59.375		S01	Session 1	1	3	MI	Base	41.6667		0.217323		S02	-0.135287	-0.10944	-0.079201	-0.0806402	-0.194573	-0.304904	-0.334348	-0.311405	-0.261423	-0.172279	-0.12366	-0.0942556	-0.102748	-0.11412	-0.175377	-0.214173	-0.229116	-0.247637	-0.0904209	-0.0837899	-0.0633696	-0.0622417	-0.0584831	-0.0851369	-0.095413	-0.0771604	-0.0688858	-0.0219747	-0.02356	-0.0443572	-0.0787386
S01	Session 1	1	2	MI	Fine-tuned	60.625		S01	Session 1	1	3	MI	Fine-tuned	40.8333		0.276171		S03	-0.302262	-0.319288	-0.324345	-0.289108	-0.324425	-0.384321	-0.383804	-0.344733	-0.36371	-0.39809	-0.398495	-0.398051	-0.446022	-0.444648	-0.446507	-0.417747	-0.37046	-0.324753	-0.186634	-0.313129	-0.31956	-0.325628	-0.330236	-0.392408	-0.391886	-0.329344	-0.326853	-0.325806	-0.210966	-0.206625	-0.0961608
S01	Session 2	2	2	MI	Base	63.75		S01	Session 2	2	3	MI	Base	45		0.274314		S04	-0.0933785	-0.0624514	-0.0408674	-0.0707694	-0.216066	-0.289761	-0.289612	-0.277864	-0.277706	-0.173624	-0.129534	-0.10004	-0.15906	-0.210732	-0.246445	-0.285978	-0.286903	-0.270479	-0.116551	-0.170745	-0.224749	-0.254045	-0.256412	-0.189377	-0.173257	-0.163785	-0.164713	-0.232063	-0.242248	-0.237466	-0.197397
S01	Session 2	2	2	MI	Fine-tuned	66.875		S01	Session 2	2	3	MI	Fine-tuned	45.8333		0.282692		S05	-0.134691	-0.136909	-0.142009	-0.186468	-0.221619	-0.331186	-0.315919	-0.231091	-0.159516	-0.12314	-0.123183	-0.156258	-0.109951	-0.0986481	-0.0695447	-0.121108	-0.167721	-0.193239	-0.123937	-0.0885275	-0.0805692	-0.0776274	-0.0865132	-0.0776653	-0.123632	-0.0834013	-0.0804228	-0.066066	-0.0663275	-0.0678796	-0.163732
S02	Session 1	1	2	MI	Base	66.875		S02	Session 1	1	3	MI	Base	35		0.268278		S06	0.0449382	0.0387272	0.0168956	-0.00761455	-0.15713	-0.204179	-0.199292	-0.163652	-0.137587	-0.0866187	-0.0761559	-0.0317439	-0.037813	-0.0398024	-0.0955627	-0.126934	-0.164857	-0.163531	-0.138012	-0.137109	-0.114255	-0.115032	-0.0772027	-0.0763111	-0.0769761	-0.0315546	-0.037097	-0.0710364	-0.0722872	-0.0879025	-0.0748947
S02	Session 1	1	2	MI	Fine-tuned	83.125		S02	Session 1	1	3	MI	Fine-tuned	49.5833		0.233112		S07	-0.100803	-0.12306	-0.27402	-0.431958	-0.603432	-0.682749	-0.682165	-0.654748	-0.638272	-0.57937	-0.429725	-0.384454	-0.377626	-0.391648	-0.542103	-0.580346	-0.582618	-0.604043	-0.467384	-0.441079	-0.429094	-0.404039	-0.393178	-0.294148	-0.29403	-0.29227	-0.293085	-0.340742	-0.389968	-0.404129	-0.423335
S02	Session 2	2	2	MI	Base	91.875		S02	Session 2	2	3	MI	Base	67.0833		0.23047		S08	-0.121769	-0.0557717	-0.0281948	0.0601751	-0.215914	-0.39713	-0.425162	-0.41881	-0.443671	-0.470134	-0.459062	-0.391347	-0.261815	-0.269742	-0.296072	-0.242812	-0.181619	-0.220178	0.212121	0.339413	0.34666	0.31703	0.326936	0.248962	0.167733	0.217856	0.375239	0.505199	0.665983	0.693129	0.519562
S02	Session 2	2	2	MI	Fine-tuned	88.75		S02	Session 2	2	3	MI	Fine-tuned	76.6667		0.236107		S09	-0.213164	-0.211691	-0.212652	-0.251817	-0.358386	-0.385487	-0.388775	-0.42459	-0.424314	-0.379862	-0.37765	-0.33473	-0.358745	-0.35774	-0.411669	-0.432406	-0.405424	-0.383811	-0.305545	-0.380884	-0.352415	-0.365865	-0.365661	-0.322762	-0.368041	-0.335657	-0.329885	-0.348809	-0.347747	-0.331045	-0.334288
S03	Session 1	1	2	MI	Base	70		S03	Session 1	1	3	MI	Base	35.4167		0.260291		S10	-0.134202	-0.230011	-0.23082	-0.233636	-0.253061	-0.224273	-0.200766	-0.228101	-0.355279	-0.388773	-0.369668	-0.333473	-0.338599	-0.339337	-0.266008	-0.266852	-0.257824	-0.258084	-0.266524	-0.255581	-0.28633	-0.303543	-0.244746	-0.244475	-0.24458	-0.253982	-0.25402	-0.254481	-0.275139	-0.305476	-0.263641
S03	Session 1	1	2	MI	Fine-tuned	76.875		S03	Session 1	1	3	MI	Fine-tuned	55		0.235769		S11	-0.0737656	-0.0898201	-0.0997367	-0.127431	-0.267543	-0.506868	-0.420824	-0.127312	-0.0615069	0.0193583	0.0207107	0.0215061	-0.0676378	-0.065078	-0.068464	-0.0438218	-0.112296	-0.200682	-0.170708	-0.146523	-0.0569561	-0.0778743	-0.0915626	-0.093503	-0.0944197	-0.149247	-0.149111	-0.150412	-0.151454	-0.138208	-0.245202
S03	Session 2	2	2	MI	Base	51.875		S03	Session 2	2	3	MI	Base	54.1667		0.281414		S12	-0.0531492	-0.0739596	-0.0743418	0.0623899	-0.0741159	-0.345258	-0.359872	-0.295954	-0.27355	-0.217286	-0.176564	-0.168974	0.044013	0.0476086	0.0257443	0.00368926	-0.0312358	-0.112606	0.076876	0.0934918	0.111693	0.109688	0.142321	0.141095	0.141948	0.051941	0.0893781	0.106563	0.0813219	0.0636352	-0.0325795
S03	Session 2	2	2	MI	Fine-tuned	83.125		S03	Session 2	2	3	MI	Fine-tuned	61.25		0.249867		S13	0.09059	0.0901502	0.807113	1.06315	0.743655	0.31297	0.429422	0.740525	0.66222	0.768203	0.839448	0.841567	0.399102	0.388524	0.639698	0.765198	0.764738	0.77508	1.06412	1.06131	1.06106	0.921002	0.571531	0.266371	0.232058	0.142922	0.366614	0.851968	1.26465	1.45573	1.50631
S04	Session 1	1	2	MI	Base	81.875		S04	Session 1	1	3	MI	Base	46.6667		0.266852		S14	-0.14494	-0.144337	-0.137592	-0.166123	-0.341286	-0.44797	-0.495315	-0.378719	-0.337745	-0.248942	-0.260395	-0.259283	-0.122387	-0.124251	-0.0757339	-0.0758526	-0.114988	-0.333181	-0.186199	-0.102644	-0.0658086	0.0263019	0.0186937	-0.0343688	-0.154225	-0.140126	-0.140895	-0.0452134	0.011979	-0.0360587	-0.124297
S04	Session 1	1	2	MI	Fine-tuned	83.75		S04	Session 1	1	3	MI	Fine-tuned	48.75		0.282274		S15	-0.240973	-0.269829	-0.268643	-0.370303	-0.541991	-0.708901	-0.720065	-0.587969	-0.584751	-0.580927	-0.579893	-0.579221	-0.525324	-0.525525	-0.526035	-0.536403	-0.5581	-0.565316	-0.371283	-0.369764	-0.425956	-0.427777	-0.439559	-0.440076	-0.440235	-0.347433	-0.345311	-0.342549	-0.332592	-0.270614	-0.266936
S04	Session 2	2	2	MI	Base	83.125		S04	Session 2	2	3	MI	Base	60.8333		0.340542		S16	-0.267649	-0.325589	-0.338155	-0.516804	-0.499589	-0.471151	-0.470082	-0.435768	-0.435153	-0.390119	-0.348977	-0.347961	-0.394458	-0.394947	-0.48671	-0.486823	-0.514438	-0.505093	-0.544646	-0.546261	-0.543844	-0.544512	-0.554057	-0.521686	-0.520957	-0.540723	-0.566204	-0.570288	-0.582281	-0.584314	-0.578606
S04	Session 2	2	2	MI	Fine-tuned	95.625		S04	Session 2	2	3	MI	Fine-tuned	69.1667		0.27629		S17	-0.0466579	-0.0549697	-0.0567141	-0.0398524	-0.157703	-0.270258	-0.269895	-0.191444	-0.190353	-0.184971	-0.18379	-0.18396	-0.184098	-0.184354	-0.182013	-0.168817	-0.169034	-0.171429	-0.0453484	-0.0517542	-0.0661725	-0.072887	-0.0773307	-0.0772972	-0.080237	-0.0640774	-0.0620308	-0.0409211	-0.0281812	-0.0254514	-0.0220271
S05	Session 1	1	2	MI	Base	50.625		S05	Session 1	1	3	MI	Base	37.5		0.270828		S18	0.0312923	0.0579079	0.074693	0.110048	0.108353	-0.0745485	-0.0775134	-0.077286	-0.0521496	-0.0320724	0.00514845	0.0315018	0.110603	0.110079	0.0892587	0.126881	0.134324	0.0992271	0.146083	0.227973	0.345361	0.368284	0.353478	0.224351	0.172343	0.0402355	0.0402384	0.124737	0.171751	0.193835	0.146423
S05	Session 1	1	2	MI	Fine-tuned	70		S05	Session 1	1	3	MI	Fine-tuned	35.8333		0.271876		S19	-0.207413	-0.200602	-0.222608	-0.245818	-0.557182	-0.608887	-0.608886	-0.533556	-0.522091	-0.339669	-0.33961	-0.331065	-0.416353	-0.419744	-0.426837	-0.42925	-0.439753	-0.557923	-0.255574	-0.219468	-0.235811	-0.234927	-0.241938	-0.242793	-0.242615	-0.339733	-0.342681	-0.336242	-0.332841	-0.337312	-0.33373
S05	Session 2	2	2	MI	Base	59.375		S05	Session 2	2	3	MI	Base	38.3333		0.289446		S20	-0.158413	0.0905155	0.100959	-0.10432	-0.711133	-0.797079	-0.797713	-0.792009	-0.784375	-0.780611	-0.722218	-0.721963	-0.626313	-0.627737	-0.629012	-0.734382	-0.71629	-0.712809	-0.480638	-0.483588	-0.484928	-0.483665	-0.498189	-0.49685	-0.491534	-0.388454	-0.387269	-0.388598	-0.43649	-0.426372	-0.426399
S05	Session 2	2	2	MI	Fine-tuned	95.625		S05	Session 2	2	3	MI	Fine-tuned	54.5833		0.365464		S21	-0.245953	-0.24511	-0.0707692	-0.0826916	-0.343217	-0.379957	-0.383379	-0.449238	-0.449692	-0.450667	-0.457573	-0.459618	-0.414143	-0.412836	-0.410332	-0.390089	-0.385836	-0.344008	-0.0818166	-0.0823318	-0.200261	-0.269176	-0.271184	-0.277504	-0.278181	-0.347939	-0.34872	-0.347671	-0.348751	-0.347647	-0.347079
S06	Session 1	1	2	MI	Base	56.25		S06	Session 1	1	3	MI	Base	46.25		0.338377
S06	Session 1	1	2	MI	Fine-tuned	69.375		S06	Session 1	1	3	MI	Fine-tuned	65.8333		0.293138
S06	Session 2	2	2	MI	Base	68.75		S06	Session 2	2	3	MI	Base	55		0.228677
S06	Session 2	2	2	MI	Fine-tuned	77.5		S06	Session 2	2	3	MI	Fine-tuned	64.1667		0.269452
S07	Session 1	1	2	MI	Base	86.875		S07	Session 1	1	3	MI	Base	56.25		0.284275
S07	Session 1	1	2	MI	Fine-tuned	86.875		S07	Session 1	1	3	MI	Fine-tuned	55.4167		0.240654
S07	Session 2	2	2	MI	Base	78.125		S07	Session 2	2	3	MI	Base	59.1667		0.343756
S07	Session 2	2	2	MI	Fine-tuned	78.125		S07	Session 2	2	3	MI	Fine-tuned	67.5		0.326918
S08	Session 1	1	2	MI	Base	73.125		S08	Session 1	1	3	MI	Base	45.8333		0.341642
S08	Session 1	1	2	MI	Fine-tuned	88.125		S08	Session 1	1	3	MI	Fine-tuned	67.0833		0.282516
S08	Session 2	2	2	MI	Base	86.25		S08	Session 2	2	3	MI	Base	61.25		0.245024
S08	Session 2	2	2	MI	Fine-tuned	89.375		S08	Session 2	2	3	MI	Fine-tuned	70.8333		0.290891
S09	Session 1	1	2	MI	Base	81.875		S09	Session 1	1	3	MI	Base	66.6667		0.283919
S09	Session 1	1	2	MI	Fine-tuned	95		S09	Session 1	1	3	MI	Fine-tuned	82.9167		0.250443
S09	Session 2	2	2	MI	Base	95.625		S09	Session 2	2	3	MI	Base	77.9167		0.229183
S09	Session 2	2	2	MI	Fine-tuned	98.75		S09	Session 2	2	3	MI	Fine-tuned	83.75		0.210857
S10	Session 1	1	2	MI	Base	63.75		S10	Session 1	1	3	MI	Base	53.75		0.23163
S10	Session 1	1	2	MI	Fine-tuned	70.625		S10	Session 1	1	3	MI	Fine-tuned	47.5		0.31489
S10	Session 2	2	2	MI	Base	75.625		S10	Session 2	2	3	MI	Base	46.6667		0.269205
S10	Session 2	2	2	MI	Fine-tuned	71.875		S10	Session 2	2	3	MI	Fine-tuned	53.75		0.278085
S11	Session 1	1	2	MI	Base	58.75		S11	Session 1	1	3	MI	Base	47.0833		0.264298
S11	Session 1	1	2	MI	Fine-tuned	70		S11	Session 1	1	3	MI	Fine-tuned	54.1667		0.246525
S11	Session 2	2	2	MI	Base	71.25		S11	Session 2	2	3	MI	Base	46.6667		0.248038
S11	Session 2	2	2	MI	Fine-tuned	75		S11	Session 2	2	3	MI	Fine-tuned	56.6667		0.232657
S12	Session 1	1	2	MI	Base	53.75		S12	Session 1	1	3	MI	Base	36.25		0.343275
S12	Session 1	1	2	MI	Fine-tuned	60.625		S12	Session 1	1	3	MI	Fine-tuned	43.3333		0.283688
S12	Session 2	2	2	MI	Base	62.5		S12	Session 2	2	3	MI	Base	45.8333		0.267556
S12	Session 2	2	2	MI	Fine-tuned	66.25		S12	Session 2	2	3	MI	Fine-tuned	50.4167		0.291908
S13	Session 1	1	2	MI	Base	76.25		S13	Session 1	1	3	MI	Base	42.0833		0.340272
S13	Session 1	1	2	MI	Fine-tuned	89.375		S13	Session 1	1	3	MI	Fine-tuned	63.3333		0.331178
S13	Session 2	2	2	MI	Base	93.75		S13	Session 2	2	3	MI	Base	49.1667		0.238385
S13	Session 2	2	2	MI	Fine-tuned	91.875		S13	Session 2	2	3	MI	Fine-tuned	73.3333		0.357263
S14	Session 1	1	2	MI	Base	67.5		S14	Session 1	1	3	MI	Base	49.1667		0.377375
S14	Session 1	1	2	MI	Fine-tuned	71.875		S14	Session 1	1	3	MI	Fine-tuned	47.9167		0.342515
S14	Session 2	2	2	MI	Base	78.75		S14	Session 2	2	3	MI	Base	56.6667		0.254826
S14	Session 2	2	2	MI	Fine-tuned	73.75		S14	Session 2	2	3	MI	Fine-tuned	50.8333		0.235009
S15	Session 1	1	2	MI	Base	65		S15	Session 1	1	3	MI	Base	38.75		0.276993
S15	Session 1	1	2	MI	Fine-tuned	65.625		S15	Session 1	1	3	MI	Fine-tuned	35.8333		0.258442
S15	Session 2	2	2	MI	Base	78.125		S15	Session 2	2	3	MI	Base	51.25		0.236989
S15	Session 2	2	2	MI	Fine-tuned	83.125		S15	Session 2	2	3	MI	Fine-tuned	57.9167		0.268681
S16	Session 1	1	2	MI	Base	50.625		S16	Session 1	1	3	MI	Base	36.6667		0.238708
S16	Session 1	1	2	MI	Fine-tuned	67.5		S16	Session 1	1	3	MI	Fine-tuned	33.75		0.332485
S16	Session 2	2	2	MI	Base	60.625		S16	Session 2	2	3	MI	Base	40.8333		0.291679
S16	Session 2	2	2	MI	Fine-tuned	60.625		S16	Session 2	2	3	MI	Fine-tuned	42.5		0.235954
S17	Session 1	1	2	MI	Base	62.5		S17	Session 1	1	3	MI	Base	36.6667		0.260699
S17	Session 1	1	2	MI	Fine-tuned	70.625		S17	Session 1	1	3	MI	Fine-tuned	52.0833		0.282939
S17	Session 2	2	2	MI	Base	51.875		S17	Session 2	2	3	MI	Base	52.0833		0.297697
S17	Session 2	2	2	MI	Fine-tuned	71.25		S17	Session 2	2	3	MI	Fine-tuned	57.0833		0.294881
S18	Session 1	1	2	MI	Base	75		S18	Session 1	1	3	MI	Base	40.4167		0.266484
S18	Session 1	1	2	MI	Fine-tuned	86.25		S18	Session 1	1	3	MI	Fine-tuned	58.75		0.302646
S18	Session 2	2	2	MI	Base	89.375		S18	Session 2	2	3	MI	Base	61.25		0.351669
S18	Session 2	2	2	MI	Fine-tuned	94.375		S18	Session 2	2	3	MI	Fine-tuned	73.3333		0.304664
S19	Session 1	1	2	MI	Base	50.625		S19	Session 1	1	3	MI	Base	35.8333		0.35641
S19	Session 1	1	2	MI	Fine-tuned	90		S19	Session 1	1	3	MI	Fine-tuned	75.4167		0.22843
S19	Session 2	2	2	MI	Base	93.75		S19	Session 2	2	3	MI	Base	63.3333		0.266555
S19	Session 2	2	2	MI	Fine-tuned	95.625		S19	Session 2	2	3	MI	Fine-tuned	80.4167		0.314759
S20	Session 1	1	2	MI	Base	64.375		S20	Session 1	1	3	MI	Base	44.1667		0.319117
S20	Session 1	1	2	MI	Fine-tuned	63.75		S20	Session 1	1	3	MI	Fine-tuned	41.25		0.356828
S20	Session 2	2	2	MI	Base	51.25		S20	Session 2	2	3	MI	Base	34.1667		0.348703
S20	Session 2	2	2	MI	Fine-tuned	64.375		S20	Session 2	2	3	MI	Fine-tuned	37.5		0.309244
S21	Session 1	1	2	MI	Base	55		S21	Session 1	1	3	MI	Base	42.5		0.281136
S21	Session 1	1	2	MI	Fine-tuned	67.5		S21	Session 1	1	3	MI	Fine-tuned	44.1667		0.280556
S21	Session 2	2	2	MI	Base	66.875		S21	Session 2	2	3	MI	Base	39.1667		0.264345
S21	Session 2	2	2	MI	Fine-tuned	70		S21	Session 2	2	3	MI	Fine-tuned	45.4167		0.220157
																0.224496
																0.239085
																0.200015
																0.227235
																0.238079
																0.248381
																0.228167
																0.2451
																0.291129
																0.248893
																0.274551
																0.241357
																0.248304
																0.204068
																0.259412
																0.276365
																0.258057
																0.32631
																0.24977
																0.254266
																0.279303
																0.287397
																0.340238
																0.322107
																0.290449
																0.238327
																0.274085
																0.314809
																0.415433
																0.476696
																0.29857
																0.258603
																0.242239
																0.252487
																0.226919
																0.204949
																0.256841
																0.328713
																0.392167
																0.276896
																0.209694
																0.246506
																0.25571
[truncated: 97 more columns]

## Sheet: Fig. 1CD, 3CD, S1AB, S5AB
subject	task	nclass	class	session	model	precision	recall		subject	task	nclass	class	session	model	precision	recall		subject	task	nclass	class	session	model	precision	recall		subject	task	nclass	class	session	model	precision	recall
S01	MI	2	Thumb	Session1	Base	0.6	0.6		S01	MI	3	Thumb	Session1	Base	0.364486	0.4875		S01	ME	2	Thumb	Session1	Base	0.622449	0.7625		S01	ME	3	Thumb	Session1	Base	0.44	0.1375
S01	MI	2	Pinky	Session1	Base	0.6	0.6		S01	MI	3	Index	Session1	Base	0.464286	0.325		S01	ME	2	Pinky	Session1	Base	0.693548	0.5375		S01	ME	3	Index	Session1	Base	0.564706	0.6
S01	MI	2	Thumb	Session1	Fine-tuned	0.585586	0.8125		S01	MI	3	Pinky	Session1	Base	0.545455	0.525		S01	ME	2	Thumb	Session1	Fine-tuned	0.728571	0.6375		S01	ME	3	Pinky	Session1	Base	0.415385	0.675
S01	MI	2	Pinky	Session1	Fine-tuned	0.693878	0.425		S01	MI	3	Thumb	Session1	Fine-tuned	0.376344	0.4375		S01	ME	2	Pinky	Session1	Fine-tuned	0.677778	0.7625		S01	ME	3	Thumb	Session1	Fine-tuned	0.451613	0.175
S01	MI	2	Thumb	Session2	Base	0.767442	0.4125		S01	MI	3	Index	Session1	Fine-tuned	0.369565	0.2125		S01	ME	2	Thumb	Session2	Base	0.611111	0.55		S01	ME	3	Index	Session1	Fine-tuned	0.552	0.8625
S01	MI	2	Pinky	Session2	Base	0.598291	0.875		S01	MI	3	Pinky	Session1	Fine-tuned	0.435644	0.55		S01	ME	2	Pinky	Session2	Base	0.590909	0.65		S01	ME	3	Pinky	Session1	Fine-tuned	0.488095	0.5125
S01	MI	2	Thumb	Session2	Fine-tuned	0.690476	0.725		S01	MI	3	Thumb	Session2	Base	0.476744	0.5125		S01	ME	2	Thumb	Session2	Fine-tuned	0.707071	0.875		S01	ME	3	Thumb	Session2	Base	0.575	0.2875
S01	MI	2	Pinky	Session2	Fine-tuned	0.710526	0.675		S01	MI	3	Index	Session2	Base	0.615385	0.1		S01	ME	2	Pinky	Session2	Fine-tuned	0.836066	0.6375		S01	ME	3	Index	Session2	Base	0.630435	0.3625
S02	MI	2	Thumb	Session1	Base	0.767857	0.5375		S01	MI	3	Pinky	Session2	Base	0.411348	0.725		S02	ME	2	Thumb	Session1	Base	0.577778	0.975		S01	ME	3	Pinky	Session2	Base	0.454545	0.875
S02	MI	2	Pinky	Session1	Base	0.644231	0.8375		S01	MI	3	Thumb	Session2	Fine-tuned	0.408805	0.8125		S02	ME	2	Pinky	Session1	Base	0.92	0.2875		S01	ME	3	Thumb	Session2	Fine-tuned	0.397163	0.7
S02	MI	2	Thumb	Session1	Fine-tuned	0.789474	0.9375		S01	MI	3	Index	Session2	Fine-tuned	0.5	0.125		S02	ME	2	Thumb	Session1	Fine-tuned	0.723404	0.85		S01	ME	3	Index	Session2	Fine-tuned	0.521127	0.4625
S02	MI	2	Pinky	Session1	Fine-tuned	0.923077	0.75		S01	MI	3	Pinky	Session2	Fine-tuned	0.590164	0.45		S02	ME	2	Pinky	Session1	Fine-tuned	0.818182	0.675		S01	ME	3	Pinky	Session2	Fine-tuned	0.857143	0.3
S02	MI	2	Thumb	Session2	Base	0.948052	0.9125		S02	MI	3	Thumb	Session1	Base	0.285714	0.1		S02	ME	2	Thumb	Session2	Base	0.640449	0.7125		S02	ME	3	Thumb	Session1	Base	0.41791	0.35
S02	MI	2	Pinky	Session2	Base	0.915663	0.95		S02	MI	3	Index	Session1	Base	0.555556	0.0625		S02	ME	2	Pinky	Session2	Base	0.676056	0.6		S02	ME	3	Index	Session1	Base	0.52381	0.55
S02	MI	2	Thumb	Session2	Fine-tuned	0.942857	0.825		S02	MI	3	Pinky	Session1	Base	0.359606	0.9125		S02	ME	2	Thumb	Session2	Fine-tuned	0.918919	0.85		S02	ME	3	Pinky	Session1	Base	0.426966	0.475
S02	MI	2	Pinky	Session2	Fine-tuned	0.844444	0.95		S02	MI	3	Thumb	Session1	Fine-tuned	0.396552	0.575		S02	ME	2	Pinky	Session2	Fine-tuned	0.860465	0.925		S02	ME	3	Thumb	Session1	Fine-tuned	0.695652	0.4
S03	MI	2	Thumb	Session1	Base	0.674157	0.75		S02	MI	3	Index	Session1	Fine-tuned	0.524272	0.675		S03	ME	2	Thumb	Session1	Base	0.65625	0.2625		S02	ME	3	Index	Session1	Fine-tuned	0.552632	0.7875
S03	MI	2	Pinky	Session1	Base	0.71831	0.6375		S02	MI	3	Pinky	Session1	Fine-tuned	0.857143	0.225		S03	ME	2	Pinky	Session1	Base	0.539063	0.8625		S02	ME	3	Pinky	Session1	Fine-tuned	0.725	0.725
S03	MI	2	Thumb	Session1	Fine-tuned	0.747126	0.8125		S02	MI	3	Thumb	Session2	Base	0.673469	0.825		S03	ME	2	Thumb	Session1	Fine-tuned	0.631579	0.9		S02	ME	3	Thumb	Session2	Base	0.456	0.7125
S03	MI	2	Pinky	Session1	Fine-tuned	0.794521	0.725		S02	MI	3	Index	Session2	Base	0.851852	0.2875		S03	ME	2	Pinky	Session1	Fine-tuned	0.826087	0.475		S02	ME	3	Index	Session2	Base	1	0.025
S03	MI	2	Thumb	Session2	Base	1	0.0375		S02	MI	3	Pinky	Session2	Base	0.652174	0.9375		S03	ME	2	Thumb	Session2	Base	0.816901	0.725		S02	ME	3	Pinky	Session2	Base	0.530973	0.75
S03	MI	2	Pinky	Session2	Base	0.509554	1		S02	MI	3	Thumb	Session2	Fine-tuned	0.885246	0.675		S03	ME	2	Pinky	Session2	Base	0.752809	0.8375		S02	ME	3	Thumb	Session2	Fine-tuned	0.590164	0.45
S03	MI	2	Thumb	Session2	Fine-tuned	0.8375	0.8375		S02	MI	3	Index	Session2	Fine-tuned	0.630631	0.875		S03	ME	2	Thumb	Session2	Fine-tuned	0.9	0.7875		S02	ME	3	Index	Session2	Fine-tuned	0.527473	0.6
S03	MI	2	Pinky	Session2	Fine-tuned	0.8375	0.8375		S02	MI	3	Pinky	Session2	Fine-tuned	0.882353	0.75		S03	ME	2	Pinky	Session2	Fine-tuned	0.811111	0.9125		S02	ME	3	Pinky	Session2	Fine-tuned	0.727273	0.8
S04	MI	2	Thumb	Session1	Base	0.797619	0.8375		S03	MI	3	Thumb	Session1	Base	1	0.025		S04	ME	2	Thumb	Session1	Base	0.567376	1		S03	ME	3	Thumb	Session1	Base	0.415584	0.4
S04	MI	2	Pinky	Session1	Base	0.828947	0.7875		S03	MI	3	Index	Session1	Base	0.714286	0.0625		S04	ME	2	Pinky	Session1	Base	1	0.2375		S03	ME	3	Index	Session1	Base	0.291667	0.175
S04	MI	2	Thumb	Session1	Fine-tuned	0.848101	0.8375		S03	MI	3	Pinky	Session1	Base	0.337662	0.975		S04	ME	2	Thumb	Session1	Fine-tuned	0.66087	0.95		S03	ME	3	Pinky	Session1	Base	0.313043	0.45
S04	MI	2	Pinky	Session1	Fine-tuned	0.839506	0.85		S03	MI	3	Thumb	Session1	Fine-tuned	0.711864	0.525		S04	ME	2	Pinky	Session1	Fine-tuned	0.911111	0.5125		S03	ME	3	Thumb	Session1	Fine-tuned	0.521368	0.7625
S04	MI	2	Thumb	Session2	Base	0.75	0.975		S03	MI	3	Index	Session1	Fine-tuned	0.461538	0.75		S04	ME	2	Thumb	Session2	Base	0.729412	0.775		S03	ME	3	Index	Session1	Fine-tuned	0.411765	0.2625
S04	MI	2	Pinky	Session2	Base	0.964286	0.675		S03	MI	3	Pinky	Session1	Fine-tuned	0.666667	0.425		S04	ME	2	Pinky	Session2	Base	0.76	0.7125		S03	ME	3	Pinky	Session1	Fine-tuned	0.541667	0.4875
S04	MI	2	Thumb	Session2	Fine-tuned	0.9625	0.9625		S03	MI	3	Thumb	Session2	Base	0.810811	0.375		S04	ME	2	Thumb	Session2	Fine-tuned	0.735632	0.8		S03	ME	3	Thumb	Session2	Base	0.717949	0.35
S04	MI	2	Pinky	Session2	Fine-tuned	0.9625	0.9625		S03	MI	3	Index	Session2	Base	0.431138	0.9		S04	ME	2	Pinky	Session2	Fine-tuned	0.780822	0.7125		S03	ME	3	Index	Session2	Base	0.37037	0.125
S05	MI	2	Thumb	Session1	Base	0.52381	0.1375		S03	MI	3	Pinky	Session2	Base	0.861111	0.3875		S05	ME	2	Thumb	Session1	Base	0.623932	0.9125		S03	ME	3	Pinky	Session2	Base	0.402299	0.875
S05	MI	2	Pinky	Session1	Base	0.503597	0.875		S03	MI	3	Thumb	Session2	Fine-tuned	0.703704	0.475		S05	ME	2	Pinky	Session1	Base	0.837209	0.45		S03	ME	3	Thumb	Session2	Fine-tuned	0.560345	0.8125
S05	MI	2	Thumb	Session1	Fine-tuned	0.722222	0.65		S03	MI	3	Index	Session2	Fine-tuned	0.50365	0.8625		S05	ME	2	Thumb	Session1	Fine-tuned	0.757895	0.9		S03	ME	3	Index	Session2	Fine-tuned	0.54878	0.5625
S05	MI	2	Pinky	Session1	Fine-tuned	0.681818	0.75		S03	MI	3	Pinky	Session2	Fine-tuned	0.897959	0.55		S05	ME	2	Pinky	Session1	Fine-tuned	0.876923	0.7125		S03	ME	3	Pinky	Session2	Fine-tuned	0.761905	0.4
S05	MI	2	Thumb	Session2	Base	0.888889	0.2		S04	MI	3	Thumb	Session1	Base	0.688889	0.3875		S05	ME	2	Thumb	Session2	Base	0.677778	0.7625		S04	ME	3	Thumb	Session1	Base	0.387097	0.6
S05	MI	2	Pinky	Session2	Base	0.549296	0.975		S04	MI	3	Index	Session1	Base	0.319149	0.1875		S05	ME	2	Pinky	Session2	Base	0.728571	0.6375		S04	ME	3	Index	Session1	Base	0.5	0.1125
S05	MI	2	Thumb	Session2	Fine-tuned	0.974359	0.95		S04	MI	3	Pinky	Session1	Base	0.439189	0.8125		S05	ME	2	Thumb	Session2	Fine-tuned	0.858824	0.9125		S04	ME	3	Pinky	Session1	Base	0.469388	0.575
S05	MI	2	Pinky	Session2	Fine-tuned	0.95122	0.975		S04	MI	3	Thumb	Session1	Fine-tuned	0.714286	0.5625		S05	ME	2	Pinky	Session2	Fine-tuned	0.906667	0.85		S04	ME	3	Thumb	Session1	Fine-tuned	0.397906	0.95
S06	MI	2	Thumb	Session1	Base	0.554348	0.6375		S04	MI	3	Index	Session1	Fine-tuned	0.373984	0.575		S06	ME	2	Thumb	Session1	Base	0.46	0.2875		S04	ME	3	Index	Session1	Fine-tuned	0.666667	0.075
S06	MI	2	Pinky	Session1	Base	0.573529	0.4875		S04	MI	3	Pinky	Session1	Fine-tuned	0.5	0.3375		S06	ME	2	Pinky	Session1	Base	0.481818	0.6625		S04	ME	3	Pinky	Session1	Fine-tuned	0.6	0.3
S06	MI	2	Thumb	Session1	Fine-tuned	0.702703	0.65		S04	MI	3	Thumb	Session2	Base	0.72	0.9		S06	ME	2	Thumb	Session1	Fine-tuned	0.723684	0.6875		S04	ME	3	Thumb	Session2	Base	0.44	0.4125
S06	MI	2	Pinky	Session1	Fine-tuned	0.674419	0.725		S04	MI	3	Index	Session2	Base	1	0.05		S06	ME	2	Pinky	Session1	Fine-tuned	0.702381	0.7375		S04	ME	3	Index	Session2	Base	0.2	0.0125
S06	MI	2	Thumb	Session2	Base	0.692308	0.675		S04	MI	3	Pinky	Session2	Base	0.544118	0.925		S06	ME	2	Thumb	Session2	Base	0.605042	0.9		S04	ME	3	Pinky	Session2	Base	0.44375	0.8875
S06	MI	2	Pinky	Session2	Base	0.682927	0.7		S04	MI	3	Thumb	Session2	Fine-tuned	0.890244	0.9125		S06	ME	2	Pinky	Session2	Base	0.804878	0.4125		S04	ME	3	Thumb	Session2	Fine-tuned	0.503759	0.8375
S06	MI	2	Thumb	Session2	Fine-tuned	0.717172	0.8875		S04	MI	3	Index	Session2	Fine-tuned	0.6	0.5625		S06	ME	2	Thumb	Session2	Fine-tuned	0.802198	0.9125		S04	ME	3	Index	Session2	Fine-tuned	0.347826	0.2
S06	MI	2	Pinky	Session2	Fine-tuned	0.852459	0.65		S04	MI	3	Pinky	Session2	Fine-tuned	0.662651	0.6875		S06	ME	2	Pinky	Session2	Fine-tuned	0.898551	0.775		S04	ME	3	Pinky	Session2	Fine-tuned	0.52459	0.4
S07	MI	2	Thumb	Session1	Base	0.767677	0.95		S05	MI	3	Thumb	Session1	Base	0.404255	0.2375		S07	ME	2	Thumb	Session1	Base	0.734694	0.9		S05	ME	3	Thumb	Session1	Base	0.369565	0.2125
S07	MI	2	Pinky	Session1	Base	0.934426	0.7125		S05	MI	3	Index	Session1	Base	0.431373	0.275		S07	ME	2	Pinky	Session1	Base	0.870968	0.675		S05	ME	3	Index	Session1	Base	0.3	0.525
S07	MI	2	Thumb	Session1	Fine-tuned	0.772277	0.975		S05	MI	3	Pinky	Session1	Base	0.338028	0.6		S07	ME	2	Thumb	Session1	Fine-tuned	0.903614	0.9375		S05	ME	3	Pinky	Session1	Base	0.462963	0.3125
S07	MI	2	Pinky	Session1	Fine-tuned	0.966102	0.7125		S05	MI	3	Thumb	Session1	Fine-tuned	0.302632	0.2875		S07	ME	2	Pinky	Session1	Fine-tuned	0.935065	0.9		S05	ME	3	Thumb	Session1	Fine-tuned	0.495146	0.6375
S07	MI	2	Thumb	Session2	Base	0.942308	0.6125		S05	MI	3	Index	Session1	Fine-tuned	0.631579	0.15		S07	ME	2	Thumb	Session2	Base	0.754902	0.9625		S05	ME	3	Index	Session1	Fine-tuned	0.473684	0.45
S07	MI	2	Pinky	Session2	Base	0.712963	0.9625		S05	MI	3	Pinky	Session1	Fine-tuned	0.324138	0.5875		S07	ME	2	Pinky	Session2	Base	0.948276	0.6875		S05	ME	3	Pinky	Session1	Fine-tuned	0.819672	0.625
S07	MI	2	Thumb	Session2	Fine-tuned	0.78481	0.775		S05	MI	3	Thumb	Session2	Base	0.477273	0.2625		S07	ME	2	Thumb	Session2	Fine-tuned	0.919355	0.7125		S05	ME	3	Thumb	Session2	Base	0.666667	0.4
S07	MI	2	Pinky	Session2	Fine-tuned	0.777778	0.7875		S05	MI	3	Index	Session2	Base	1	0.0125		S07	ME	2	Pinky	Session2	Fine-tuned	0.765306	0.9375		S05	ME	3	Index	Session2	Base	0.569767	0.6125
S08	MI	2	Thumb	Session1	Base	0.716049	0.725		S05	MI	3	Pinky	Session2	Base	0.379487	0.925		S08	ME	2	Thumb	Session1	Base	0.576923	0.9375		S05	ME	3	Pinky	Session2	Base	0.669811	0.8875
S08	MI	2	Pinky	Session1	Base	0.721519	0.7125		S05	MI	3	Thumb	Session2	Fine-tuned	0.518519	0.35		S08	ME	2	Pinky	Session1	Base	0.833333	0.3125		S05	ME	3	Thumb	Session2	Fine-tuned	0.644444	0.725
S08	MI	2	Thumb	Session1	Fine-tuned	0.817204	0.95		S05	MI	3	Index	Session2	Fine-tuned	0.434783	0.375		S08	ME	2	Thumb	Session1	Fine-tuned	0.817204	0.95		S05	ME	3	Index	Session2	Fine-tuned	0.635135	0.5875
S08	MI	2	Pinky	Session1	Fine-tuned	0.940299	0.7875		S05	MI	3	Pinky	Session2	Fine-tuned	0.606838	0.8875		S08	ME	2	Pinky	Session1	Fine-tuned	0.940299	0.7875		S05	ME	3	Pinky	Session2	Fine-tuned	0.934211	0.8875
S08	MI	2	Thumb	Session2	Base	0.969231	0.7875		S06	MI	3	Thumb	Session1	Base	0.490909	0.3375		S08	ME	2	Thumb	Session2	Base	0.530201	0.9875		S06	ME	3	Thumb	Session1	Base	0.307692	0.35
S08	MI	2	Pinky	Session2	Base	0.821053	0.975		S06	MI	3	Index	Session1	Base	0.421687	0.4375		S08	ME	2	Pinky	Session2	Base	0.909091	0.125		S06	ME	3	Index	Session1	Base	0.416667	0.125
S08	MI	2	Thumb	Session2	Fine-tuned	0.879518	0.9125		S06	MI	3	Pinky	Session1	Base	0.519608	0.6625		S08	ME	2	Thumb	Session2	Fine-tuned	0.821053	0.975		S06	ME	3	Pinky	Session1	Base	0.328	0.5125
S08	MI	2	Pinky	Session2	Fine-tuned	0.909091	0.875		S06	MI	3	Thumb	Session1	Fine-tuned	0.666667	0.35		S08	ME	2	Pinky	Session2	Fine-tuned	0.969231	0.7875		S06	ME	3	Thumb	Session1	Fine-tuned	0.34	0.2125
S09	MI	2	Thumb	Session1	Base	0.807229	0.8375		S06	MI	3	Index	Session1	Fine-tuned	0.70297	0.8875		S09	ME	2	Thumb	Session1	Base	0.776119	0.65		S06	ME	3	Index	Session1	Fine-tuned	0.368421	0.525
S09	MI	2	Pinky	Session1	Base	0.831169	0.8		S06	MI	3	Pinky	Session1	Fine-tuned	0.597938	0.725		S09	ME	2	Pinky	Session1	Base	0.698925	0.8125		S06	ME	3	Pinky	Session1	Fine-tuned	0.447368	0.425
S09	MI	2	Thumb	Session1	Fine-tuned	1	0.925		S06	MI	3	Thumb	Session2	Base	0.581818	0.4		S09	ME	2	Thumb	Session1	Fine-tuned	0.733333	0.9625		S06	ME	3	Thumb	Session2	Base	0.368421	0.525
S09	MI	2	Pinky	Session1	Fine-tuned	0.930233	1		S06	MI	3	Index	Session2	Base	0.619048	0.4875		S09	ME	2	Pinky	Session1	Fine-tuned	0.945455	0.65		S06	ME	3	Index	Session2	Base	0.222222	0.05
S09	MI	2	Thumb	Session2	Base	0.929412	0.9875		S06	MI	3	Pinky	Session2	Base	0.52459	0.8		S09	ME	2	Thumb	Session2	Base	0.770833	0.925		S06	ME	3	Pinky	Session2	Base	0.462963	0.625
S09	MI	2	Pinky	Session2	Base	0.986667	0.925		S06	MI	3	Thumb	Session2	Fine-tuned	0.545455	0.75		S09	ME	2	Pinky	Session2	Base	0.90625	0.725		S06	ME	3	Thumb	Session2	Fine-tuned	0.571429	0.3
S09	MI	2	Thumb	Session2	Fine-tuned	0.97561	1		S06	MI	3	Index	Session2	Fine-tuned	0.782051	0.7625		S09	ME	2	Thumb	Session2	Fine-tuned	0.917647	0.975		S06	ME	3	Index	Session2	Fine-tuned	0.52381	0.6875
S09	MI	2	Pinky	Session2	Fine-tuned	1	0.975		S06	MI	3	Pinky	Session2	Fine-tuned	0.673077	0.4375		S09	ME	2	Pinky	Session2	Fine-tuned	0.973333	0.9125		S06	ME	3	Pinky	Session2	Fine-tuned	0.731183	0.85
S10	MI	2	Thumb	Session1	Base	0.584906	0.775		S07	MI	3	Thumb	Session1	Base	0.533898	0.7875		S10	ME	2	Thumb	Session1	Base	0.566667	0.85		S07	ME	3	Thumb	Session1	Base	0.548387	0.85
S10	MI	2	Pinky	Session1	Base	0.666667	0.45		S07	MI	3	Index	Session1	Base	1	0.0625		S10	ME	2	Pinky	Session1	Base	0.7	0.35		S07	ME	3	Index	Session1	Base	0.666667	0.025
S10	MI	2	Thumb	Session1	Fine-tuned	0.761905	0.6		S07	MI	3	Pinky	Session1	Base	0.555556	0.8125		S10	ME	2	Thumb	Session1	Fine-tuned	0.647059	0.6875		S07	ME	3	Pinky	Session1	Base	0.584071	0.825
S10	MI	2	Pinky	Session1	Fine-tuned	0.670103	0.8125		S07	MI	3	Thumb	Session1	Fine-tuned	0.613333	0.575		S10	ME	2	Pinky	Session1	Fine-tuned	0.666667	0.625		S07	ME	3	Thumb	Session1	Fine-tuned	0.58427	0.65
S10	MI	2	Thumb	Session2	Base	0.785714	0.6875		S07	MI	3	Index	Session1	Fine-tuned	0.402174	0.4625		S10	ME	2	Thumb	Session2	Base	0.630252	0.9375		S07	ME	3	Index	Session1	Fine-tuned	0.547619	0.2875
S10	MI	2	Pinky	Session2	Base	0.722222	0.8125		S07	MI	3	Pinky	Session1	Fine-tuned	0.726027	0.6625		S10	ME	2	Pinky	Session2	Base	0.878049	0.45		S07	ME	3	Pinky	Session1	Fine-tuned	0.697248	0.95
S10	MI	2	Thumb	Session2	Fine-tuned	0.790323	0.6125		S07	MI	3	Thumb	Session2	Base	0.537313	0.9		S10	ME	2	Thumb	Session2	Fine-tuned	0.857143	0.675		S07	ME	3	Thumb	Session2	Base	0.521429	0.9125
S10	MI	2	Pinky	Session2	Fine-tuned	0.683673	0.8375		S07	MI	3	Index	Session2	Base	0.666667	0.075		S10	ME	2	Pinky	Session2	Fine-tuned	0.731959	0.8875		S07	ME	3	Index	Session2	Base	0.709677	0.275
S11	MI	2	Thumb	Session1	Base	0.633333	0.475		S07	MI	3	Pinky	Session2	Base	0.670103	0.8125		S11	ME	2	Thumb	Session1	Base	0.674699	0.7		S07	ME	3	Pinky	Session2	Base	0.782609	0.675
S11	MI	2	Pinky	Session1	Base	0.58	0.725		S07	MI	3	Thumb	Session2	Fine-tuned	0.592593	0.8		S11	ME	2	Pinky	Session1	Base	0.688312	0.6625		S07	ME	3	Thumb	Session2	Fine-tuned	0.626866	0.525
S11	MI	2	Thumb	Session1	Fine-tuned	0.644231	0.8375		S07	MI	3	Index	Session2	Fine-tuned	0.772727	0.425		S11	ME	2	Thumb	Session1	Fine-tuned	0.680851	0.8		S07	ME	3	Index	Session2	Fine-tuned	0.483516	0.55
S11	MI	2	Pinky	Session1	Fine-tuned	0.767857	0.5375		S07	MI	3	Pinky	Session2	Fine-tuned	0.715909	0.7875		S11	ME	2	Pinky	Session1	Fine-tuned	0.757576	0.625		S07	ME	3	Pinky	Session2	Fine-tuned	0.731707	0.75
S11	MI	2	Thumb	Session2	Base	0.634783	0.9125		S08	MI	3	Thumb	Session1	Base	0.387387	0.5375		S11	ME	2	Thumb	Session2	Base	0.71875	0.8625		S08	ME	3	Thumb	Session1	Base	0.382979	0.9
S11	MI	2	Pinky	Session2	Base	0.844444	0.475		S08	MI	3	Index	Session1	Base	0.46	0.2875		S11	ME	2	Pinky	Session2	Base	0.828125	0.6625		S08	ME	3	Index	Session1	Base	0.5	0.0125
S11	MI	2	Thumb	Session2	Fine-tuned	0.805556	0.725		S08	MI	3	Pinky	Session1	Base	0.531646	0.525		S11	ME	2	Thumb	Session2	Fine-tuned	0.908046	0.9875		S08	ME	3	Pinky	Session1	Base	0.68	0.425
S11	MI	2	Pinky	Session2	Fine-tuned	0.75	0.825		S08	MI	3	Thumb	Session1	Fine-tuned	0.621053	0.7375		S11	ME	2	Pinky	Session2	Fine-tuned	0.986301	0.9		S08	ME	3	Thumb	Session1	Fine-tuned	0.596491	0.425
S12	MI	2	Thumb	Session1	Base	0.52459	0.8		S08	MI	3	Index	Session1	Fine-tuned	0.6125	0.6125		S12	ME	2	Thumb	Session1	Base	0.785714	0.275		S08	ME	3	Index	Session1	Fine-tuned	0.453704	0.6125
S12	MI	2	Pinky	Session1	Base	0.578947	0.275		S08	MI	3	Pinky	Session1	Fine-tuned	0.784615	0.6375		S12	ME	2	Pinky	Session1	Base	0.560606	0.925		S08	ME	3	Pinky	Session1	Fine-tuned	0.746667	0.7
S12	MI	2	Thumb	Session1	Fine-tuned	0.575758	0.7125		S08	MI	3	Thumb	Session2	Base	0.6375	0.6375		S12	ME	2	Thumb	Session1	Fine-tuned	0.6	0.825		S08	ME	3	Thumb	Session2	Base	0.46789	0.6375
S12	MI	2	Pinky	Session1	Fine-tuned	0.622951	0.475		S08	MI	3	Index	Session2	Base	0.494253	0.5375		S12	ME	2	Pinky	Session1	Fine-tuned	0.72	0.45		S08	ME	3	Index	Session2	Base	0.368	0.575
S12	MI	2	Thumb	Session2	Base	0.576	0.9		S08	MI	3	Pinky	Session2	Base	0.712329	0.65		S12	ME	2	Thumb	Session2	Base	0.578512	0.875		S08	ME	3	Pinky	Session2	Base	1	0.075
S12	MI	2	Pinky	Session2	Base	0.771429	0.3375		S08	MI	3	Thumb	Session2	Fine-tuned	0.628319	0.8875		S12	ME	2	Pinky	Session2	Base	0.74359	0.3625		S08	ME	3	Thumb	Session2	Fine-tuned	0.626168	0.8375
S12	MI	2	Thumb	Session2	Fine-tuned	0.606838	0.8875		S08	MI	3	Index	Session2	Fine-tuned	0.671642	0.5625		S12	ME	2	Thumb	Session2	Fine-tuned	0.612903	0.7125		S08	ME	3	Index	Session2	Fine-tuned	0.642105	0.7625
S12	MI	2	Pinky	Session2	Fine-tuned	0.790698	0.425		S08	MI	3	Pinky	Session2	Fine-tuned	0.866667	0.65		S12	ME	2	Pinky	Session2	Fine-tuned	0.656716	0.55		S08	ME	3	Pinky	Session2	Fine-tuned	0.894737	0.425
S13	MI	2	Thumb	Session1	Base	0.723404	0.85		S09	MI	3	Thumb	Session1	Base	0.83871	0.65		S13	ME	2	Thumb	Session1	Base	0.854545	0.5875		S09	ME	3	Thumb	Session1	Base	0.448718	0.4375
S13	MI	2	Pinky	Session1	Base	0.818182	0.675		S09	MI	3	Index	Session1	Base	0.673913	0.3875		S13	ME	2	Pinky	Session1	Base	0.685714	0.9		S09	ME	3	Index	Session1	Base	0.409836	0.3125
S13	MI	2	Thumb	Session1	Fine-tuned	0.932432	0.8625		S09	MI	3	Pinky	Session1	Base	0.590909	0.975		S13	ME	2	Thumb	Session1	Fine-tuned	0.936709	0.925		S09	ME	3	Pinky	Session1	Base	0.405941	0.5125
S13	MI	2	Pinky	Session1	Fine-tuned	0.872093	0.9375		S09	MI	3	Thumb	Session1	Fine-tuned	0.973684	0.925		S13	ME	2	Pinky	Session1	Fine-tuned	0.925926	0.9375		S09	ME	3	Thumb	Session1	Fine-tuned	0.425532	0.5
S13	MI	2	Thumb	Session2	Base	0.973333	0.9125		S09	MI	3	Index	Session1	Fine-tuned	0.672897	0.9		S13	ME	2	Thumb	Session2	Base	0.958333	0.575		S09	ME	3	Index	Session1	Fine-tuned	0.351064	0.417722
S13	MI	2	Pinky	Session2	Base	0.917647	0.975		S09	MI	3	Pinky	Session1	Fine-tuned	0.894737	0.6375		S13	ME	2	Pinky	Session2	Base	0.696429	0.975		S09	ME	3	Pinky	Session1	Fine-tuned	0.509804	0.325
S13	MI	2	Thumb	Session2	Fine-tuned	0.96	0.9		S09	MI	3	Thumb	Session2	Base	0.870588	0.925		S13	ME	2	Thumb	Session2	Fine-tuned	0.8875	0.8875		S09	ME	3	Thumb	Session2	Base	0.765957	0.45
S13	MI	2	Pinky	Session2	Fine-tuned	0.905882	0.9625		S09	MI	3	Index	Session2	Base	0.716418	0.6		S13	ME	2	Pinky	Session2	Fine-tuned	0.8875	0.8875		S09	ME	3	Index	Session2	Base	0.486239	0.6625
S14	MI	2	Thumb	Session1	Base	0.608	0.95		S09	MI	3	Pinky	Session2	Base	0.704545	0.775		S14	ME	2	Thumb	Session1	Base	0.634146	0.975		S09	ME	3	Pinky	Session2	Base	0.607143	0.6375
S14	MI	2	Pinky	Session1	Base	0.885714	0.3875		S09	MI	3	Thumb	Session2	Fine-tuned	0.869565	1		S14	ME	2	Pinky	Session1	Base	0.945946	0.4375		S09	ME	3	Thumb	Session2	Fine-tuned	0.777778	0.9625
S14	MI	2	Thumb	Session1	Fine-tuned	0.840909	0.521127		S09	MI	3	Index	Session2	Fine-tuned	0.890909	0.6125		S14	ME	2	Thumb	Session1	Fine-tuned	0.806818	0.8875		S09	ME	3	Index	Session2	Fine-tuned	0.942308	0.6125
S14	MI	2	Pinky	Session1	Fine-tuned	0.66	0.90411		S09	MI	3	Pinky	Session2	Fine-tuned	0.784946	0.9125		S14	ME	2	Pinky	Session1	Fine-tuned	0.875	0.7875		S09	ME	3	Pinky	Session2	Fine-tuned	0.764045	0.85
S14	MI	2	Thumb	Session2	Base	0.794872	0.775		S10	MI	3	Thumb	Session1	Base	0.610526	0.725		S14	ME	2	Thumb	Session2	Base	0.735294	0.625		S10	ME	3	Thumb	Session1	Base	0.488372	0.525
S14	MI	2	Pinky	Session2	Base	0.780488	0.8		S10	MI	3	Index	Session1	Base	0.416667	0.0625		S14	ME	2	Pinky	Session2	Base	0.673913	0.775		S10	ME	3	Index	Session1	Base	0.396226	0.2625
S14	MI	2	Thumb	Session2	Fine-tuned	0.882353	0.5625		S10	MI	3	Pinky	Session1	Base	0.473684	0.7875		S14	ME	2	Thumb	Session2	Fine-tuned	0.706522	0.8125		S10	ME	3	Pinky	Session1	Base	0.39604	0.5
S14	MI	2	Pinky	Session2	Fine-tuned	0.678899	0.925		S10	MI	3	Thumb	Session1	Fine-tuned	0.485507	0.8375		S14	ME	2	Pinky	Session2	Fine-tuned	0.779412	0.6625		S10	ME	3	Thumb	Session1	Fine-tuned	0.591837	0.725
S15	MI	2	Thumb	Session1	Base	0.651163	0.7		S10	MI	3	Index	Session1	Fine-tuned	0.181818	0.05		S15	ME	2	Thumb	Session1	Base	0.873418	0.8625		S10	ME	3	Index	Session1	Fine-tuned	0.428571	0.525
S15	MI	2	Pinky	Session1	Base	0.675676	0.625		S10	MI	3	Pinky	Session1	Fine-tuned	0.5625	0.5625		S15	ME	2	Pinky	Session1	Base	0.864198	0.875		S10	ME	3	Pinky	Session1	Fine-tuned	0.704545	0.3875
S15	MI	2	Thumb	Session1	Fine-tuned	0.592308	0.9625		S10	MI	3	Thumb	Session2	Base	0.413793	0.3		S15	ME	2	Thumb	Session1	Fine-tuned	0.793814	0.9625		S10	ME	3	Thumb	Session2	Base	0.516484	0.5875
S15	MI	2	Pinky	Session1	Fine-tuned	0.9	0.3375		S10	MI	3	Index	Session2	Base	0.3125	0.4375		S15	ME	2	Pinky	Session1	Fine-tuned	0.952381	0.75		S10	ME	3	Index	Session2	Base	0.423077	0.1375
S15	MI	2	Thumb	Session2	Base	0.744681	0.875		S10	MI	3	Pinky	Session2	Base	0.642857	0.5625		S15	ME	2	Thumb	Session2	Base	0.977273	0.5375		S10	ME	3	Pinky	Session2	Base	0.520325	0.8
S15	MI	2	Pinky	Session2	Base	0.848485	0.7		S10	MI	3	Thumb	Session2	Fine-tuned	0.542169	0.5625		S15	ME	2	Pinky	Session2	Base	0.681034	0.9875		S10	ME	3	Thumb	Session2	Fine-tuned	0.481481	0.325
S15	MI	2	Thumb	Session2	Fine-tuned	0.885714	0.775		S10	MI	3	Index	Session2	Fine-tuned	0.583333	0.175		S15	ME	2	Thumb	Session2	Fine-tuned	0.916667	0.825		S10	ME	3	Index	Session2	Fine-tuned	0.376812	0.65
S15	MI	2	Pinky	Session2	Fine-tuned	0.8	0.9		S10	MI	3	Pinky	Session2	Fine-tuned	0.518797	0.8625		S15	ME	2	Pinky	Session2	Fine-tuned	0.840909	0.925		S10	ME	3	Pinky	Session2	Fine-tuned	0.645833	0.3875
S16	MI	2	Thumb	Session1	Base	0.503145	1		S11	MI	3	Thumb	Session1	Base	0.488372	0.525		S16	ME	2	Thumb	Session1	Base	0.746269	0.625		S11	ME	3	Thumb	Session1	Base	0.491228	0.35
S16	MI	2	Pinky	Session1	Base	1	0.0125		S11	MI	3	Index	Session1	Base	0.473214	0.6625		S16	ME	2	Pinky	Session1	Base	0.677419	0.7875		S11	ME	3	Index	Session1	Base	0.380952	0.6
S16	MI	2	Thumb	Session1	Fine-tuned	0.597015	1		S11	MI	3	Pinky	Session1	Base	0.428571	0.225		S16	ME	2	Thumb	Session1	Fine-tuned	0.633333	0.95		S11	ME	3	Pinky	Session1	Base	0.403509	0.2875
S16	MI	2	Pinky	Session1	Fine-tuned	1	0.325		S11	MI	3	Thumb	Session1	Fine-tuned	0.5	0.65		S16	ME	2	Pinky	Session1	Fine-tuned	0.9	0.45		S11	ME	3	Thumb	Session1	Fine-tuned	0.493976	0.5125
S16	MI	2	Thumb	Session2	Base	0.653846	0.425		S11	MI	3	Index	Session1	Fine-tuned	0.622951	0.475		S16	ME	2	Thumb	Session2	Base	0.534351	0.875		S11	ME	3	Index	Session1	Fine-tuned	0.336283	0.475
S16	MI	2	Pinky	Session2	Base	0.574074	0.775		S11	MI	3	Pinky	Session1	Fine-tuned	0.52	0.4875		S16	ME	2	Pinky	Session2	Base	0.655172	0.2375		S11	ME	3	Pinky	Session1	Fine-tuned	0.340909	0.1875
S16	MI	2	Thumb	Session2	Fine-tuned	0.661017	0.4875		S11	MI	3	Thumb	Session2	Base	0.465116	0.75		S16	ME	2	Thumb	Session2	Fine-tuned	0.650485	0.8375		S11	ME	3	Thumb	Session2	Base	0.557692	0.3625
S16	MI	2	Pinky	Session2	Fine-tuned	0.594059	0.75		S11	MI	3	Index	Session2	Base	0.459459	0.2125		S16	ME	2	Pinky	Session2	Fine-tuned	0.77193	0.55		S11	ME	3	Index	Session2	Base	0.372549	0.7125
S17	MI	2	Thumb	Session1	Base	0.711538	0.4625		S11	MI	3	Pinky	Session2	Base	0.5	0.4625		S17	ME	2	Thumb	Session1	Base	0.672414	0.4875		S11	ME	3	Pinky	Session2	Base	0.714286	0.3125
S17	MI	2	Pinky	Session1	Base	0.601852	0.8125		S11	MI	3	Thumb	Session2	Fine-tuned	0.560976	0.8625		S17	ME	2	Pinky	Session1	Base	0.598039	0.7625		S11	ME	3	Thumb	Session2	Fine-tuned	0.646341	0.6625
S17	MI	2	Thumb	Session1	Fine-tuned	0.721519	0.7125		S11	MI	3	Index	Session2	Fine-tuned	0.534247	0.4875		S17	ME	2	Thumb	Session1	Fine-tuned	0.626087	0.9		S11	ME	3	Index	Session2	Fine-tuned	0.662162	0.6125
S17	MI	2	Pinky	Session1	Fine-tuned	0.716049	0.725		S11	MI	3	Pinky	Session2	Fine-tuned	0.659091	0.3625		S17	ME	2	Pinky	Session1	Fine-tuned	0.822222	0.4625		S11	ME	3	Pinky	Session2	Fine-tuned	0.857143	0.9
S17	MI	2	Thumb	Session2	Base	0.727273	0.1		S12	MI	3	Thumb	Session1	Base	0.357843	0.9125		S17	ME	2	Thumb	Session2	Base	0.777778	0.875		S12	ME	3	Thumb	Session1	Base	0.454545	0.1875
S17	MI	2	Pinky	Session2	Base	0.516779	0.9625		S12	MI	3	Index	Session1	Base	0.375	0.075		S17	ME	2	Pinky	Session2	Base	0.857143	0.75		S12	ME	3	Index	Session1	Base	0.241935	0.1875
S17	MI	2	Thumb	Session2	Fine-tuned	0.673267	0.85		S12	MI	3	Pinky	Session1	Base	0.4	0.1		S17	ME	2	Thumb	Session2	Fine-tuned	0.646018	0.9125		S12	ME	3	Pinky	Session1	Base	0.4	0.725
S17	MI	2	Pinky	Session2	Fine-tuned	0.79661	0.5875		S12	MI	3	Thumb	Session1	Fine-tuned	0.374408	0.9875		S17	ME	2	Pinky	Session2	Fine-tuned	0.851064	0.5		S12	ME	3	Thumb	Session1	Fine-tuned	0.380952	0.8
S18	MI	2	Thumb	Session1	Base	0.702128	0.825		S12	MI	3	Index	Session1	Fine-tuned	0.666667	0.1		S18	ME	2	Thumb	Session1	Base	0.5625	0.7875		S12	ME	3	Index	Session1	Fine-tuned	0.317073	0.1625
S18	MI	2	Pinky	Session1	Base	0.787879	0.65		S12	MI	3	Pinky	Session1	Fine-tuned	0.823529	0.175		S18	ME	2	Pinky	Session1	Base	0.645833	0.3875		S12	ME	3	Pinky	Session1	Fine-tuned	0.548387	0.2125
S18	MI	2	Thumb	Session1	Fine-tuned	0.888889	0.8		S12	MI	3	Thumb	Session2	Base	0.460526	0.4375		S18	ME	2	Thumb	Session1	Fine-tuned	0.821053	0.975		S12	ME	3	Thumb	Session2	Base	0.451923	0.5875
S18	MI	2	Pinky	Session1	Fine-tuned	0.818182	0.9		S12	MI	3	Index	Session2	Base	0.414634	0.425		S18	ME	2	Pinky	Session1	Fine-tuned	0.969231	0.7875		S12	ME	3	Index	Session2	Base	0	0
S18	MI	2	Thumb	Session2	Base	0.822917	0.9875		S12	MI	3	Pinky	Session2	Base	0.512195	0.525		S18	ME	2	Thumb	Session2	Base	0.700935	0.9375		S12	ME	3	Pinky	Session2	Base	0.397059	0.675
S18	MI	2	Pinky	Session2	Base	0.984375	0.7875		S12	MI	3	Thumb	Session2	Fine-tuned	0.419355	0.8125		S18	ME	2	Pinky	Session2	Base	0.90566	0.6		S12	ME	3	Thumb	Session2	Fine-tuned	0.40625	0.4875
S18	MI	2	Thumb	Session2	Fine-tuned	0.948718	0.925		S12	MI	3	Index	Session2	Fine-tuned	0.508197	0.3875		S18	ME	2	Thumb	Session2	Fine-tuned	0.926829	0.95		S12	ME	3	Index	Session2	Fine-tuned	0.21875	0.0875
S18	MI	2	Pinky	Session2	Fine-tuned	0.926829	0.95		S12	MI	3	Pinky	Session2	Fine-tuned	0.833333	0.25		S18	ME	2	Pinky	Session2	Fine-tuned	0.948718	0.925		S12	ME	3	Pinky	Session2	Fine-tuned	0.410714	0.575
S19	MI	2	Thumb	Session1	Base	0.503145	1		S13	MI	3	Thumb	Session1	Base	0.487805	0.25		S19	ME	2	Thumb	Session1	Base	0.888889	0.8		S13	ME	3	Thumb	Session1	Base	0.333333	0.1375
S19	MI	2	Pinky	Session1	Base	1	0.0125		S13	MI	3	Index	Session1	Base	0.409091	0.1125		S19	ME	2	Pinky	Session1	Base	0.818182	0.9		S13	ME	3	Index	Session1	Base	0.34375	0.1375
S19	MI	2	Thumb	Session1	Fine-tuned	0.863636	0.95		S13	MI	3	Pinky	Session1	Base	0.412429	0.9125		S19	ME	2	Thumb	Session1	Fine-tuned	0.877778	0.9875		S13	ME	3	Pinky	Session1	Base	0.394286	0.8625
S19	MI	2	Pinky	Session1	Fine-tuned	0.944444	0.85		S13	MI	3	Thumb	Session1	Fine-tuned	0.692308	0.7875		S19	ME	2	Pinky	Session1	Fine-tuned	0.985714	0.8625		S13	ME	3	Thumb	Session1	Fine-tuned	0.632353	0.5375
S19	MI	2	Thumb	Session2	Base	0.898876	1		S13	MI	3	Index	Session1	Fine-tuned	0.633333	0.2375		S19	ME	2	Thumb	Session2	Base	0.922078	0.8875		S13	ME	3	Index	Session1	Fine-tuned	0.45679	0.4625
S19	MI	2	Pinky	Session2	Base	1	0.8875		S13	MI	3	Pinky	Session1	Fine-tuned	0.605042	0.9		S19	ME	2	Pinky	Session2	Base	0.891566	0.925		S13	ME	3	Pinky	Session1	Fine-tuned	0.714286	0.8125
S19	MI	2	Thumb	Session2	Fine-tuned	0.918605	0.9875		S13	MI	3	Thumb	Session2	Base	0.489796	0.9		S19	ME	2	Thumb	Session2	Fine-tuned	0.952381	1		S13	ME	3	Thumb	Session2	Base	0.916667	0.1375
S19	MI	2	Pinky	Session2	Fine-tuned	0.986486	0.9125		S13	MI	3	Index	Session2	Base	0.397059	0.3375		S19	ME	2	Pinky	Session2	Fine-tuned	1	0.95		S13	ME	3	Index	Session2	Base	0.418605	0.45
S20	MI	2	Thumb	Session1	Base	0.666667	0.625		S13	MI	3	Pinky	Session2	Base	0.8	0.25		S20	ME	2	Thumb	Session1	Base	0.548387	0.2125		S13	ME	3	Pinky	Session2	Base	0.535211	0.95
S20	MI	2	Pinky	Session1	Base	0.647059	0.6875		S13	MI	3	Thumb	Session2	Fine-tuned	0.733333	0.825		S20	ME	2	Pinky	Session1	Base	0.511628	0.825		S13	ME	3	Thumb	Session2	Fine-tuned	0.844828	0.6125
S20	MI	2	Thumb	Session1	Fine-tuned	0.627907	0.675		S13	MI	3	Index	Session2	Fine-tuned	0.75	0.5625		S20	ME	2	Thumb	Session1	Fine-tuned	0.526786	0.7375		S13	ME	3	Index	Session2	Fine-tuned	0.583333	0.875
S20	MI	2	Pinky	Session1	Fine-tuned	0.648649	0.6		S13	MI	3	Pinky	Session2	Fine-tuned	0.755556	0.85		S20	ME	2	Pinky	Session1	Fine-tuned	0.5625	0.3375		S13	ME	3	Pinky	Session2	Fine-tuned	0.951613	0.7375
S20	MI	2	Thumb	Session2	Base	0.531915	0.3125		S14	MI	3	Thumb	Session1	Base	0.490196	0.625		S20	ME	2	Thumb	Session2	Base	0.561224	0.6875		S14	ME	3	Thumb	Session1	Base	0.8	0.55
S20	MI	2	Pinky	Session2	Base	0.513274	0.725		S14	MI	3	Index	Session1	Base	0.389474	0.4625		S20	ME	2	Pinky	Session2	Base	0.596774	0.4625		S14	ME	3	Index	Session1	Base	0.453782	0.675
S20	MI	2	Thumb	Session2	Fine-tuned	0.652778	0.5875		S14	MI	3	Pinky	Session1	Base	0.674419	0.3625		S20	ME	2	Thumb	Session2	Fine-tuned	0.470588	0.3		S14	ME	3	Pinky	Session1	Base	0.621212	0.5125
S20	MI	2	Pinky	Session2	Fine-tuned	0.625	0.6875		S14	MI	3	Thumb	Session1	Fine-tuned	0.433333	0.65		S20	ME	2	Pinky	Session2	Fine-tuned	0.486239	0.6625		S14	ME	3	Thumb	Session1	Fine-tuned	0.495495	0.6875
S21	MI	2	Thumb	Session1	Base	0.537815	0.8		S14	MI	3	Index	Session1	Fine-tuned	0.583333	0.2625		S21	ME	2	Thumb	Session1	Base	0.5625	0.675		S14	ME	3	Index	Session1	Fine-tuned	0.506494	0.4875
S21	MI	2	Pinky	Session1	Base	0.609756	0.3125		S14	MI	3	Pinky	Session1	Fine-tuned	0.511905	0.5375		S21	ME	2	Pinky	Session1	Base	0.59375	0.475		S14	ME	3	Pinky	Session1	Fine-tuned	0.807692	0.525
S21	MI	2	Thumb	Session1	Fine-tuned	0.659091	0.725		S14	MI	3	Thumb	Session2	Base	0.645161	0.75		S21	ME	2	Thumb	Session1	Fine-tuned	0.75	0.45		S14	ME	3	Thumb	Session2	Base	0.583333	0.35
S21	MI	2	Pinky	Session1	Fine-tuned	0.694444	0.625		S14	MI	3	Index	Session2	Base	0.666667	0.025		S21	ME	2	Pinky	Session1	Fine-tuned	0.607143	0.85		S14	ME	3	Index	Session2	Base	0.402439	0.4125
S21	MI	2	Thumb	Session2	Base	0.642857	0.7875		S14	MI	3	Pinky	Session2	Base	0.527778	0.95		S21	ME	2	Thumb	Session2	Base	0.779221	0.75		S14	ME	3	Pinky	Session2	Base	0.509091	0.7
S21	MI	2	Pinky	Session2	Base	0.725806	0.5625		S14	MI	3	Thumb	Session2	Fine-tuned	0.646154	0.525		S21	ME	2	Pinky	Session2	Base	0.759036	0.7875		S14	ME	3	Thumb	Session2	Fine-tuned	0.425532	0.5
S21	MI	2	Thumb	Session2	Fine-tuned	0.722892	0.75		S14	MI	3	Index	Session2	Fine-tuned	0.421053	0.2		S21	ME	2	Thumb	Session2	Fine-tuned	0.753247	0.725		S14	ME	3	Index	Session2	Fine-tuned	0.492958	0.4375
S21	MI	2	Pinky	Session2	Fine-tuned	0.74026	0.7125		S14	MI	3	Pinky	Session2	Fine-tuned	0.459854	0.7875		S21	ME	2	Pinky	Session2	Fine-tuned	0.73494	0.7625		S14	ME	3	Pinky	Session2	Fine-tuned	0.533333	0.5
									S15	MI	3	Thumb	Session1	Base	0.385135	0.7125											S15	ME	3	Thumb	Session1	Base	0.492754	0.85
									S15	MI	3	Index	Session1	Base	0.415094	0.275											S15	ME	3	Index	Session1	Base	0.423077	0.275
									S15	MI	3	Pinky	Session1	Base	0.435897	0.2125											S15	ME	3	Pinky	Session1	Base	0.7	0.4375
									S15	MI	3	Thumb	Session1	Fine-tuned	0.33871	0.2625											S15	ME	3	Thumb	Session1	Fine-tuned	0.78125	0.625
									S15	MI	3	Index	Session1	Fine-tuned	0.312	0.4875											S15	ME	3	Index	Session1	Fine-tuned	0.636364	0.4375
									S15	MI	3	Pinky	Session1	Fine-tuned	0.490566	0.325											S15	ME	3	Pinky	Session1	Fine-tuned	0.644628	0.975
									S15	MI	3	Thumb	Session2	Base	0.467105	0.8875											S15	ME	3	Thumb	Session2	Base	0.48855	0.8
									S15	MI	3	Index	Session2	Base	0.575	0.2875											S15	ME	3	Index	Session2	Base	0.7	0.0875
									S15	MI	3	Pinky	Session2	Base	0.604167	0.3625											S15	ME	3	Pinky	Session2	Base	0.626263	0.775
									S15	MI	3	Thumb	Session2	Fine-tuned	0.6	0.5625											S15	ME	3	Thumb	Session2	Fine-tuned	0.855072	0.7375
									S15	MI	3	Index	Session2	Fine-tuned	0.522222	0.5875											S15	ME	3	Index	Session2	Fine-tuned	0.65	0.65
									S15	MI	3	Pinky	Session2	Fine-tuned	0.653333	0.6125											S15	ME	3	Pinky	Session2	Fine-tuned	0.67033	0.7625
									S16	MI	3	Thumb	Session1	Base	0.362416	0.675											S16	ME	3	Thumb	Session1	Base	0.444444	0.3
									S16	MI	3	Index	Session1	Base	0.337838	0.3125											S16	ME	3	Index	Session1	Base	0.369231	0.3
									S16	MI	3	Pinky	Session1	Base	0.529412	0.1125											S16	ME	3	Pinky	Session1	Base	0.421488	0.6375
									S16	MI	3	Thumb	Session1	Fine-tuned	0.334951	0.8625											S16	ME	3	Thumb	Session1	Fine-tuned	0.438596	0.3125
									S16	MI	3	Index	Session1	Fine-tuned	0.357143	0.125											S16	ME	3	Index	Session1	Fine-tuned	0.457831	0.475
									S16	MI	3	Pinky	Session1	Fine-tuned	0.333333	0.025											S16	ME	3	Pinky	Session1	Fine-tuned	0.52	0.65
									S16	MI	3	Thumb	Session2	Base	0.566667	0.2125											S16	ME	3	Thumb	Session2	Base	0.348039	0.8875
									S16	MI	3	Index	Session2	Base	0.470588	0.1											S16	ME	3	Index	Session2	Base	0.4	0.1
									S16	MI	3	Pinky	Session2	Base	0.38342	0.925											S16	ME	3	Pinky	Session2	Base	0.75	0.15
									S16	MI	3	Thumb	Session2	Fine-tuned	0.350877	0.5											S16	ME	3	Thumb	Session2	Fine-tuned	0.646341	0.6625
									S16	MI	3	Index	Session2	Fine-tuned	0.4	0.075											S16	ME	3	Index	Session2	Fine-tuned	0.585366	0.6
									S16	MI	3	Pinky	Session2	Fine-tuned	0.513514	0.7125											S16	ME	3	Pinky	Session2	Fine-tuned	0.657895	0.625
									S17	MI	3	Thumb	Session1	Base	0.352941	0.15											S17	ME	3	Thumb	Session1	Base	0.493976	0.5125
									S17	MI	3	Index	Session1	Base	0.6	0.0375											S17	ME	3	Index	Session1	Base	0.25	0.0375
									S17	MI	3	Pinky	Session1	Base	0.373134	0.9375											S17	ME	3	Pinky	Session1	Base	0.406897	0.7375
									S17	MI	3	Thumb	Session1	Fine-tuned	0.363636	0.1											S17	ME	3	Thumb	Session1	Fine-tuned	0.8	0.4
									S17	MI	3	Index	Session1	Fine-tuned	0.533333	0.6											S17	ME	3	Index	Session1	Fine-tuned	0.56701	0.6875
									S17	MI	3	Pinky	Session1	Fine-tuned	0.515625	0.825											S17	ME	3	Pinky	Session1	Fine-tuned	0.601942	0.775
									S17	MI	3	Thumb	Session2	Base	0.628571	0.275											S17	ME	3	Thumb	Session2	Base	0.37037	1
									S17	MI	3	Index	Session2	Base	0.446809	0.7875											S17	ME	3	Index	Session2	Base	0.7	0.0875
									S17	MI	3	Pinky	Session2	Base	0.671875	0.5375											S17	ME	3	Pinky	Session2	Base	0.857143	0.15
									S17	MI	3	Thumb	Session2	Fine-tuned	0.563218	0.6125											S17	ME	3	Thumb	Session2	Fine-tuned	0.609091	0.8375
									S17	MI	3	Index	Session2	Fine-tuned	0.62963	0.425											S17	ME	3	Index	Session2	Fine-tuned	0.537634	0.625
									S17	MI	3	Pinky	Session2	Fine-tuned	0.545455	0.675											S17	ME	3	Pinky	Session2	Fine-tuned	0.621622	0.2875
									S18	MI	3	Thumb	Session1	Base	0.481481	0.1625											S18	ME	3	Thumb	Session1	Base	0.481818	0.6625
									S18	MI	3	Index	Session1	Base	0.365854	0.375											S18	ME	3	Index	Session1	Base	0.487805	0.25
									S18	MI	3	Pinky	Session1	Base	0.435115	0.7125											S18	ME	3	Pinky	Session1	Base	0.662921	0.7375
									S18	MI	3	Thumb	Session1	Fine-tuned	0.514286	0.675											S18	ME	3	Thumb	Session1	Fine-tuned	0.645161	0.5
									S18	MI	3	Index	Session1	Fine-tuned	0.490196	0.3125											S18	ME	3	Index	Session1	Fine-tuned	0.605634	0.5375
									S18	MI	3	Pinky	Session1	Fine-tuned	0.702381	0.7375											S18	ME	3	Pinky	Session1	Fine-tuned	0.682243	0.9125
									S18	MI	3	Thumb	Session2	Base	0.492188	0.7875											S18	ME	3	Thumb	Session2	Base	0.454545	1
									S18	MI	3	Index	Session2	Base	0.477612	0.4											S18	ME	3	Index	Session2	Base	0	0
									S18	MI	3	Pinky	Session2	Base	1	0.5625											S18	ME	3	Pinky	Session2	Base	0.952381	0.75
									S18	MI	3	Thumb	Session2	Fine-tuned	0.58427	0.65											S18	ME	3	Thumb	Session2	Fine-tuned	0.735294	0.625
									S18	MI	3	Index	Session2	Fine-tuned	0.6875	0.55											S18	ME	3	Index	Session2	Fine-tuned	0.666667	0.7
									S18	MI	3	Pinky	Session2	Fine-tuned	0.862069	0.9375											S18	ME	3	Pinky	Session2	Fine-tuned	0.852273	0.9375
									S19	MI	3	Thumb	Session1	Base	0.349345	1											S19	ME	3	Thumb	Session1	Base	0.666667	0.05
									S19	MI	3	Index	Session1	Base	0.222222	0.025											S19	ME	3	Index	Session1	Base	0.391304	0.1125
									S19	MI	3	Pinky	Session1	Base	1	0.025											S19	ME	3	Pinky	Session1	Base	0.350711	0.925
									S19	MI	3	Thumb	Session1	Fine-tuned	0.893617	0.525											S19	ME	3	Thumb	Session1	Fine-tuned	0.412791	0.8875
									S19	MI	3	Index	Session1	Fine-tuned	0.616822	0.825											S19	ME	3	Index	Session1	Fine-tuned	0.384615	0.125
									S19	MI	3	Pinky	Session1	Fine-tuned	0.872093	0.9375											S19	ME	3	Pinky	Session1	Fine-tuned	1	0.525
									S19	MI	3	Thumb	Session2	Base	0.513514	0.95											S19	ME	3	Thumb	Session2	Base	0.631579	0.15
									S19	MI	3	Index	Session2	Base	1	0.0125											S19	ME	3	Index	Session2	Base	0.397849	0.4625
									S19	MI	3	Pinky	Session2	Base	0.802198	0.9125											S19	ME	3	Pinky	Session2	Base	0.601562	0.9625
									S19	MI	3	Thumb	Session2	Fine-tuned	0.657658	0.9125											S19	ME	3	Thumb	Session2	Fine-tuned	0.714286	0.75
									S19	MI	3	Index	Session2	Fine-tuned	0.769231	0.5											S19	ME	3	Index	Session2	Fine-tuned	0.705128	0.6875
									S19	MI	3	Pinky	Session2	Fine-tuned	0.974026	0.9375											S19	ME	3	Pinky	Session2	Fine-tuned	0.974359	0.95
									S20	MI	3	Thumb	Session1	Base	0.4375	0.525											S20	ME	3	Thumb	Session1	Base	0.407895	0.3875
									S20	MI	3	Index	Session1	Base	0.4	0.025											S20	ME	3	Index	Session1	Base	0.533333	0.1
									S20	MI	3	Pinky	Session1	Base	0.453237	0.7875											S20	ME	3	Pinky	Session1	Base	0.362416	0.675
									S20	MI	3	Thumb	Session1	Fine-tuned	0.446809	0.2625											S20	ME	3	Thumb	Session1	Fine-tuned	0.375	0.1875
									S20	MI	3	Index	Session1	Fine-tuned	0.393939	0.1625											S20	ME	3	Index	Session1	Fine-tuned	0.304348	0.0875
									S20	MI	3	Pinky	Session1	Fine-tuned	0.4	0.8											S20	ME	3	Pinky	Session1	Fine-tuned	0.378531	0.8375
									S20	MI	3	Thumb	Session2	Base	0.555556	0.0625											S20	ME	3	Thumb	Session2	Base	0.432624	0.7625
									S20	MI	3	Index	Session2	Base	0	0											S20	ME	3	Index	Session2	Base	0	0
									S20	MI	3	Pinky	Session2	Base	0.333333	0.9625											S20	ME	3	Pinky	Session2	Base	0.484848	0.6
									S20	MI	3	Thumb	Session2	Fine-tuned	0.615385	0.2											S20	ME	3	Thumb	Session2	Fine-tuned	0.372727	0.5125
									S20	MI	3	Index	Session2	Fine-tuned	0.3625	0.3625											S20	ME	3	Index	Session2	Fine-tuned	0	0
									S20	MI	3	Pinky	Session2	Fine-tuned	0.335821	0.5625											S20	ME	3	Pinky	Session2	Fine-tuned	0.426357	0.6875
									S21	MI	3	Thumb	Session1	Base	0.442308	0.2875											S21	ME	3	Thumb	Session1	Base	0.4	0.05
									S21	MI	3	Index	Session1	Base	0.290323	0.1125											S21	ME	3	Index	Session1	Base	0.333333	0.0375
									S21	MI	3	Pinky	Session1	Base	0.43949	0.8625											S21	ME	3	Pinky	Session1	Base	0.334842	0.925
									S21	MI	3	Thumb	Session1	Fine-tuned	0.401316	0.7625											S21	ME	3	Thumb	Session1	Fine-tuned	0.666667	0.05
									S21	MI	3	Index	Session1	Fine-tuned	0.551724	0.2											S21	ME	3	Index	Session1	Fine-tuned	0.3125	0.1875
									S21	MI	3	Pinky	Session1	Fine-tuned	0.542373	0.4											S21	ME	3	Pinky	Session1	Fine-tuned	0.370968	0.8625
									S21	MI	3	Thumb	Session2	Base	0.435484	0.3375											S21	ME	3	Thumb	Session2	Base	0.345679	0.35
									S21	MI	3	Index	Session2	Base	0.45	0.1125											S21	ME	3	Index	Session2	Base	0.430556	0.3875
									S21	MI	3	Pinky	Session2	Base	0.417722	0.825											S21	ME	3	Pinky	Session2	Base	0.517241	0.5625
									S21	MI	3	Thumb	Session2	Fine-tuned	0.442308	0.575											S21	ME	3	Thumb	Session2	Fine-tuned	0.403509	0.575
									S21	MI	3	Index	Session2	Fine-tuned	0.407407	0.55											S21	ME	3	Index	Session2	Fine-tuned	0.478261	0.275
									S21	MI	3	Pinky	Session2	Fine-tuned	0.607143	0.2125											S21	ME	3	Pinky	Session2	Fine-tuned	0.6125	0.6125

## Sheet: Fig. 2
A				B									C
Condition	Value	nclass		subject	session	session_num	model	nclass	accuracy	maj_accuracy	session_model		session_num	run_num	accuracy	condition	subject
S1-B	53.75	2		S02	s1	1	Orig	2	0.745588	86.875	S1-B		1	1	70	2-Class Orig	S01
S1-B	48.125	2		S03	s1	1	Orig	2	0.575	63.125	S1-B		1	2	65	2-Class Orig	S01
S1-B	47.5	2		S04	s1	1	Orig	2	0.644853	71.25	S1-B		1	3	50	2-Class Orig	S01
S1-B	73.75	2		S06	s1	1	Orig	2	0.570956	61.25	S1-B		1	4	55	2-Class Orig	S01
S1-B	73.125	2		S07	s1	1	Orig	2	0.683456	80	S1-B		1	5	50	2-Class Orig	S01
S1-B	59.375	2		S08	s1	1	Orig	2	0.729412	86.25	S1-B		1	6	70	2-Class Orig	S01
S1-B	83.125	2		S09	s1	1	Orig	2	0.911397	92.5	S1-B		1	7	60	2-Class Orig	S01
S1-B	49.375	2		S10	s1	1	Orig	2	0.513603	49.375	S1-B		1	8	55	2-Class Orig	S01
S1-B	77.5	2		S11	s1	1	Orig	2	0.488603	47.5	S1-B		2	1	55	2-Class Orig	S01
S1-B	53.75	2		S13	s1	1	Orig	2	0.723162	83.75	S1-B		2	2	55	2-Class Orig	S01
S1-B	68.75	2		S14	s1	1	Orig	2	0.698897	80	S1-B		2	3	75	2-Class Orig	S01
S1-B	51.875	2		S15	s1	1	Orig	2	0.531985	53.75	S1-B		2	4	55	2-Class Orig	S01
S1-B	76.25	2		S16	s1	1	Orig	2	0.577574	61.875	S1-B		2	5	60	2-Class Orig	S01
S1-B	65.625	2		S17	s1	1	Orig	2	0.565441	61.875	S1-B		2	6	70	2-Class Orig	S01
S1-B	70.625	2		S18	s1	1	Orig	2	0.763971	86.25	S1-B		2	7	70	2-Class Orig	S01
S1-B	50	2		S19	s1	1	Orig	2	0.583456	64.375	S1-B		2	8	70	2-Class Orig	S01
S1-B	66.25	2		S02	s1	1	Finetune	2	0.670221	75.625	S1-F		1	1	45	2-Class Finetune	S01
S1-B	86.875	2		S03	s1	1	Finetune	2	0.506985	53.125	S1-F		1	2	60	2-Class Finetune	S01
S1-B	73.75	2		S04	s1	1	Finetune	2	0.570588	59.375	S1-F		1	3	65	2-Class Finetune	S01
S1-B	59.375	2		S06	s1	1	Finetune	2	0.59375	61.875	S1-F		1	4	70	2-Class Finetune	S01
S1-B	60.625	2		S07	s1	1	Finetune	2	0.6125	66.875	S1-F		1	5	40	2-Class Finetune	S01
S1-F	60.625	2		S08	s1	1	Finetune	2	0.734559	81.875	S1-F		1	6	60	2-Class Finetune	S01
S1-F	86.25	2		S09	s1	1	Finetune	2	0.922794	93.125	S1-F		1	7	70	2-Class Finetune	S01
S1-F	56.875	2		S10	s1	1	Finetune	2	0.560294	61.25	S1-F		1	8	75	2-Class Finetune	S01
S1-F	73.125	2		S11	s1	1	Finetune	2	0.60625	63.75	S1-F		2	1	75	2-Class Finetune	S01
S1-F	72.5	2		S13	s1	1	Finetune	2	0.703676	80	S1-F		2	2	75	2-Class Finetune	S01
S1-F	61.25	2		S14	s1	1	Finetune	2	0.513952	52.734	S1-F		2	3	55	2-Class Finetune	S01
S1-F	88.75	2		S15	s1	1	Finetune	2	0.688603	78.125	S1-F		2	4	75	2-Class Finetune	S01
S1-F	65	2		S16	s1	1	Finetune	2	0.841912	90	S1-F		2	5	65	2-Class Finetune	S01
S1-F	93.125	2		S17	s1	1	Finetune	2	0.498162	50.625	S1-F		2	6	55	2-Class Finetune	S01
S1-F	55	2		S18	s1	1	Finetune	2	0.733824	84.375	S1-F		2	7	60	2-Class Finetune	S01
S1-F	69.375	2		S19	s1	1	Finetune	2	0.910662	96.875	S1-F		2	8	75	2-Class Finetune	S01
S1-F	51.875	2		S02	s2	2	Orig	2	0.730515	83.125	S2-B		1	1	43.3333	3-Class Orig	S01
S1-F	86.25	2		S03	s2	2	Orig	2	0.6	66.25	S2-B		1	2	46.6667	3-Class Orig	S01
S1-F	66.875	2		S04	s2	2	Orig	2	0.657721	73.75	S2-B		1	3	46.6667	3-Class Orig	S01
S1-F	75.625	2		S06	s2	2	Orig	2	0.562132	57.5	S2-B		1	4	40	3-Class Orig	S01
S1-F	52.5	2		S07	s2	2	Orig	2	0.566912	61.875	S2-B		1	5	43.3333	3-Class Orig	S01
S1-F	62.5	2		S08	s2	2	Orig	2	0.659191	76.25	S2-B		1	6	40	3-Class Orig	S01
S1-F	80	2		S09	s2	2	Orig	2	0.958824	98.125	S2-B		1	7	33.3333	3-Class Orig	S01
S1-F	95.625	2		S10	s2	2	Orig	2	0.498529	53.125	S2-B		1	8	40	3-Class Orig	S01
S1-F	50	2		S11	s2	2	Orig	2	0.614706	65.625	S2-B		2	1	46.6667	3-Class Orig	S01
S1-F	63.125	2		S13	s2	2	Orig	2	0.679412	75.625	S2-B		2	2	36.6667	3-Class Orig	S01
S2-B	61.875	2		S14	s2	2	Orig	2	0.533456	56.25	S2-B		2	3	60	3-Class Orig	S01
S2-B	90	2		S15	s2	2	Orig	2	0.5125	53.75	S2-B		2	4	50	3-Class Orig	S01
S2-B	56.25	2		S16	s2	2	Orig	2	0.519118	51.25	S2-B		2	5	43.3333	3-Class Orig	S01
S2-B	71.25	2		S17	s2	2	Orig	2	0.577574	63.75	S2-B		2	6	36.6667	3-Class Orig	S01
S2-B	85	2		S18	s2	2	Orig	2	0.805515	91.875	S2-B		2	7	36.6667	3-Class Orig	S01
S2-B	68.125	2		S19	s2	2	Orig	2	0.889338	95.625	S2-B		2	8	50	3-Class Orig	S01
S2-B	86.875	2		S02	s2	2	Finetune	2	0.763235	89.375	S2-F		1	1	36.6667	3-Class Finetune	S01
S2-B	50.625	2		S03	s2	2	Finetune	2	0.513235	53.75	S2-F		1	2	50	3-Class Finetune	S01
S2-B	96.875	2		S04	s2	2	Finetune	2	0.741176	85.625	S2-F		1	3	33.3333	3-Class Finetune	S01
S2-B	66.25	2		S06	s2	2	Finetune	2	0.588971	64.375	S2-F		1	4	40	3-Class Finetune	S01
S2-B	61.25	2		S07	s2	2	Finetune	2	0.575368	59.375	S2-F		1	5	46.6667	3-Class Finetune	S01
S2-B	59.375	2		S08	s2	2	Finetune	2	0.610662	68.75	S2-F		1	6	36.6667	3-Class Finetune	S01
S2-B	88.75	2		S09	s2	2	Finetune	2	0.984926	100	S2-F		1	7	56.6667	3-Class Finetune	S01
S2-B	75	2		S10	s2	2	Finetune	2	0.565809	58.75	S2-F		1	8	26.6667	3-Class Finetune	S01
S2-B	73.75	2		S11	s2	2	Finetune	2	0.561765	62.5	S2-F		2	1	33.3333	3-Class Finetune	S01
S2-B	51.25	2		S13	s2	2	Finetune	2	0.7375	81.875	S2-F		2	2	46.6667	3-Class Finetune	S01
S2-B	56.25	2		S14	s2	2	Finetune	2	0.494485	50.625	S2-F		2	3	50	3-Class Finetune	S01
S2-B	82.5	2		S15	s2	2	Finetune	2	0.561029	63.125	S2-F		2	4	63.3333	3-Class Finetune	S01
S2-B	85.625	2		S16	s2	2	Finetune	2	0.505515	48.125	S2-F		2	5	56.6667	3-Class Finetune	S01
S2-B	61.25	2		S17	s2	2	Finetune	2	0.576838	60	S2-F		2	6	46.6667	3-Class Finetune	S01
S2-B	63.75	2		S18	s2	2	Finetune	2	0.711397	84.375	S2-F		2	7	36.6667	3-Class Finetune	S01
S2-F	66.875	2		S19	s2	2	Finetune	2	0.909191	96.25	S2-F		2	8	33.3333	3-Class Finetune	S01
S2-F	88.75	2		S01	s1	1	Orig	2	0.566912	61.25	S1-B		1	1	80	2-Class Orig	S02
S2-F	83.125	2		S05	s1	1	Orig	2	0.49375	50.625	S1-B		1	2	50	2-Class Orig	S02
S2-F	78.125	2		S12	s1	1	Orig	2	0.520588	53.75	S1-B		1	3	60	2-Class Orig	S02
S2-F	89.375	2		S20	s1	1	Orig	2	0.541912	54.375	S1-B		1	4	55	2-Class Orig	S02
S2-F	77.5	2		S01	s1	1	Finetune	2	0.510662	50	S1-F		1	5	75	2-Class Orig	S02
S2-F	95.625	2		S05	s1	1	Finetune	2	0.578309	68.75	S1-F		1	6	65	2-Class Orig	S02
S2-F	95.625	2		S12	s1	1	Finetune	2	0.498529	46.875	S1-F		1	7	70	2-Class Orig	S02
S2-F	98.75	2		S20	s1	1	Finetune	2	0.486397	48.75	S1-F		1	8	80	2-Class Orig	S02
S2-F	75	2		S01	s2	2	Orig	2	0.518382	51.875	S2-B		2	1	85	2-Class Orig	S02
S2-F	71.875	2		S05	s2	2	Orig	2	0.727941	79.375	S2-B		2	2	95	2-Class Orig	S02
S2-F	66.25	2		S12	s2	2	Orig	2	0.573529	61.25	S2-B		2	3	100	2-Class Orig	S02
S2-F	91.875	2		S20	s2	2	Orig	2	0.493382	48.75	S2-B		2	4	95	2-Class Orig	S02
S2-F	73.75	2		S01	s2	2	Finetune	2	0.565441	56.875	S2-F		2	5	95	2-Class Orig	S02
S2-F	83.125	2		S05	s2	2	Finetune	2	0.771691	87.5	S2-F		2	6	85	2-Class Orig	S02
S2-F	60.625	2		S12	s2	2	Finetune	2	0.609926	67.5	S2-F		2	7	95	2-Class Orig	S02
S2-F	71.25	2		S20	s2	2	Finetune	2	0.485662	45	S2-F		2	8	85	2-Class Orig	S02
S2-F	94.375	2		S21	s1	1	Orig	2	0.532353	55.625	S1-B		1	1	90	2-Class Finetune	S02
S2-F	95.625	2		S21	s1	1	Finetune	2	0.500735	45	S1-F		1	2	95	2-Class Finetune	S02
S2-F	64.375	2		S21	s2	2	Orig	2	0.485294	42.5	S2-B		1	3	65	2-Class Finetune	S02
S2-F	70	2		S21	s2	2	Finetune	2	0.552206	56.25	S2-F		1	4	70	2-Class Finetune	S02
S1-B	37.5	3		S02	s1	1	Orig	3	0.426	50.42	S1-B		1	5	85	2-Class Finetune	S02
S1-B	47.5	3		S03	s1	1	Orig	3	0.3598	34.58	S1-B		1	6	80	2-Class Finetune	S02
S1-B	41.25	3		S04	s1	1	Orig	3	0.348	31.67	S1-B		1	7	80	2-Class Finetune	S02
S1-B	57.9167	3		S06	s1	1	Orig	3	0.448	49.17	S1-B		1	8	100	2-Class Finetune	S02
S1-B	53.75	3		S07	s1	1	Orig	3	0.4718	53.75	S1-B		2	1	80	2-Class Finetune	S02
S1-B	41.25	3		S08	s1	1	Orig	3	0.4488	50.42	S1-B		2	2	100	2-Class Finetune	S02
S1-B	56.25	3		S09	s1	1	Orig	3	0.7772	83.33	S1-B		2	3	90	2-Class Finetune	S02
S1-B	33.75	3		S10	s1	1	Orig	3	0.3647	37.92	S1-B		2	4	90	2-Class Finetune	S02
S1-B	57.9167	3		S11	s1	1	Orig	3	0.374	37.92	S1-B		2	5	90	2-Class Finetune	S02
S1-B	43.75	3		S13	s1	1	Orig	3	0.5164	60	S1-B		2	6	95	2-Class Finetune	S02
S1-B	50	3		S14	s1	1	Orig	3	0.3882	41.67	S1-B		2	7	80	2-Class Finetune	S02
S1-B	34.1667	3		S15	s1	1	Orig	3	0.3485	35.42	S1-B		2	8	85	2-Class Finetune	S02
S1-B	52.0833	3		S16	s1	1	Orig	3	0.323	30.42	S1-B		1	1	40	3-Class Orig	S02
S1-B	39.5833	3		S17	s1	1	Orig	3	0.4078	46.25	S1-B		1	2	33.3333	3-Class Orig	S02
S1-B	43.3333	3		S18	s1	1	Orig	3	0.3931	44.17	S1-B		1	3	36.6667	3-Class Orig	S02
S1-B	37.0833	3		S19	s1	1	Orig	3	0.5512	63.33	S1-B		1	4	30	3-Class Orig	S02
S1-B	37.0833	3		S02	s1	1	Finetune	3	0.4843	58.33	S1-F		1	5	23.3333	3-Class Orig	S02
S1-B	55.4167	3		S03	s1	1	Finetune	3	0.4294	51.67	S1-F		1	6	36.6667	3-Class Orig	S02
S1-B	51.25	3		S04	s1	1	Finetune	3	0.4784	53.75	S1-F		1	7	40	3-Class Orig	S02
S1-B	34.1667	3		S06	s1	1	Finetune	3	0.5767	69.58	S1-F		1	8	40	3-Class Orig	S02
S1-B	48.3333	3		S07	s1	1	Finetune	3	0.4561	50.42	S1-F		2	1	63.3333	3-Class Orig	S02
S1-F	39.5833	3		S08	s1	1	Finetune	3	0.515	59.17	S1-F		2	2	70	3-Class Orig	S02
S1-F	55.4167	3		S09	s1	1	Finetune	3	0.7782	85.42	S1-F		2	3	63.3333	3-Class Orig	S02
S1-F	54.5833	3		S10	s1	1	Finetune	3	0.3605	38.33	S1-F		2	4	66.6667	3-Class Orig	S02
S1-F	48.3333	3		S11	s1	1	Finetune	3	0.4145	45	S1-F		2	5	70	3-Class Orig	S02
S1-F	63.75	3		S13	s1	1	Finetune	3	0.5488	68.33	S1-F		2	6	66.6667	3-Class Orig	S02
S1-F	54.5833	3		S14	s1	1	Finetune	3	0.3404	34.58	S1-F		2	7	63.3333	3-Class Orig	S02
S1-F	61.25	3		S15	s1	1	Finetune	3	0.3674	40.83	S1-F		2	8	73.3333	3-Class Orig	S02
S1-F	34.1667	3		S16	s1	1	Finetune	3	0.3502	34.17	S1-F		1	1	60	3-Class Finetune	S02
S1-F	62.5	3		S17	s1	1	Finetune	3	0.3696	36.67	S1-F		1	2	50	3-Class Finetune	S02
S1-F	45	3		S18	s1	1	Finetune	3	0.5299	58.75	S1-F		1	3	50	3-Class Finetune	S02
S1-F	50	3		S19	s1	1	Finetune	3	0.6745	77.92	S1-F		1	4	26.6667	3-Class Finetune	S02
S1-F	47.9167	3		S02	s2	2	Orig	3	0.5316	63.75	S2-B		1	5	36.6667	3-Class Finetune	S02
S1-F	57.5	3		S03	s2	2	Orig	3	0.4245	47.92	S2-B		1	6	50	3-Class Finetune	S02
S1-F	42.9167	3		S04	s2	2	Orig	3	0.4696	52.5	S2-B		1	7	60	3-Class Finetune	S02
S1-F	50	3		S06	s2	2	Orig	3	0.5169	60.83	S2-B		1	8	63.3333	3-Class Finetune	S02
S1-F	34.5833	3		S07	s2	2	Orig	3	0.435	47.92	S2-B		2	1	63.3333	3-Class Finetune	S02
S1-F	47.5	3		S08	s2	2	Orig	3	0.4475	50	S2-B		2	2	80	3-Class Finetune	S02
S1-F	47.0833	3		S09	s2	2	Orig	3	0.6642	71.67	S2-B		2	3	93.3333	3-Class Finetune	S02
S1-F	70.8333	3		S10	s2	2	Orig	3	0.3512	35.42	S2-B		2	4	70	3-Class Finetune	S02
S1-F	34.1667	3		S11	s2	2	Orig	3	0.35	33.33	S2-B		2	5	66.6667	3-Class Finetune	S02
S1-F	47.5	3		S13	s2	2	Orig	3	0.4836	55	S2-B		2	6	70	3-Class Finetune	S02
S2-B	50	3		S14	s2	2	Orig	3	0.3591	32.92	S2-B		2	7	83.3333	3-Class Finetune	S02
S2-B	74.5833	3		S15	s2	2	Orig	3	0.3907	42.08	S2-B		2	8	86.6667	3-Class Finetune	S02
S2-B	51.25	3		S16	s2	2	Orig	3	0.3578	38.33	S2-B		1	1	70	2-Class Orig	S03
S2-B	61.6667	3		S17	s2	2	Orig	3	0.3931	40.83	S2-B		1	2	55	2-Class Orig	S03
S2-B	70.4167	3		S18	s2	2	Orig	3	0.6297	71.25	S2-B		1	3	65	2-Class Orig	S03
S2-B	59.5833	3		S19	s2	2	Orig	3	0.714	80.83	S2-B		1	4	75	2-Class Orig	S03
S2-B	61.6667	3		S02	s2	2	Finetune	3	0.5993	70.42	S2-F		1	5	95	2-Class Orig	S03
S2-B	38.3333	3		S03	s2	2	Finetune	3	0.4002	42.5	S2-F		1	6	80	2-Class Orig	S03
S2-B	78.75	3		S04	s2	2	Finetune	3	0.5248	61.67	S2-F		1	7	55	2-Class Orig	S03
S2-B	42.0833	3		S06	s2	2	Finetune	3	0.5169	57.5	S2-F		1	8	65	2-Class Orig	S03
S2-B	54.1667	3		S07	s2	2	Finetune	3	0.426	50	S2-F		2	1	55	2-Class Orig	S03
S2-B	57.5	3		S08	s2	2	Finetune	3	0.5147	59.17	S2-F		2	2	50	2-Class Orig	S03
S2-B	61.6667	3		S09	s2	2	Finetune	3	0.6853	70.83	S2-F		2	3	50	2-Class Orig	S03
S2-B	48.75	3		S10	s2	2	Finetune	3	0.3527	34.17	S2-F		2	4	50	2-Class Orig	S03
S2-B	52.5	3		S11	s2	2	Finetune	3	0.4772	52.92	S2-F		2	5	50	2-Class Orig	S03
S2-B	42.5	3		S13	s2	2	Finetune	3	0.4939	56.67	S2-F		2	6	55	2-Class Orig	S03
S2-B	49.5833	3		S14	s2	2	Finetune	3	0.3289	32.08	S2-F		2	7	50	2-Class Orig	S03
S2-B	55	3		S15	s2	2	Finetune	3	0.4123	44.58	S2-F		2	8	55	2-Class Orig	S03
S2-B	57.5	3		S16	s2	2	Finetune	3	0.385	42.08	S2-F		1	1	70	2-Class Finetune	S03
S2-B	33.3333	3		S17	s2	2	Finetune	3	0.4289	45.42	S2-F		1	2	75	2-Class Finetune	S03
S2-B	45.8333	3		S18	s2	2	Finetune	3	0.5902	67.92	S2-F		1	3	80	2-Class Finetune	S03
S2-F	45.8333	3		S19	s2	2	Finetune	3	0.7338	80	S2-F		1	4	80	2-Class Finetune	S03
S2-F	76.6667	3		S01	s1	1	Orig	3	0.337255	34.5833	S1-B		1	5	75	2-Class Finetune	S03
S2-F	61.25	3		S05	s1	1	Orig	3	0.309804	25.4167	S1-B		1	6	85	2-Class Finetune	S03
S2-F	67.5	3		S12	s1	1	Orig	3	0.365196	36.25	S1-B		1	7	70	2-Class Finetune	S03
S2-F	70.8333	3		S20	s1	1	Orig	3	0.328922	31.6667	S1-B		1	8	80	2-Class Finetune	S03
S2-F	64.1667	3		S01	s1	1	Finetune	3	0.351471	37.5	S1-F		2	1	95	2-Class Finetune	S03
S2-F	69.1667	3		S05	s1	1	Finetune	3	0.357843	36.6667	S1-F		2	2	80	2-Class Finetune	S03
S2-F	54.5833	3		S12	s1	1	Finetune	3	0.405882	47.5	S1-F		2	3	70	2-Class Finetune	S03
S2-F	83.75	3		S20	s1	1	Finetune	3	0.357353	32.9167	S1-F		2	4	90	2-Class Finetune	S03
S2-F	56.6667	3		S01	s2	2	Orig	3	0.345098	34.5833	S2-B		2	5	85	2-Class Finetune	S03
S2-F	53.75	3		S05	s2	2	Orig	3	0.396078	42.0833	S2-B		2	6	90	2-Class Finetune	S03
S2-F	50.4167	3		S12	s2	2	Orig	3	0.331863	32.9167	S2-B		2	7	60	2-Class Finetune	S03
S2-F	73.3333	3		S20	s2	2	Orig	3	0.353186	36.6667	S2-B		2	8	95	2-Class Finetune	S03
S2-F	50.8333	3		S01	s2	2	Finetune	3	0.339216	34.1667	S2-F		1	1	33.3333	3-Class Orig	S03
S2-F	57.9167	3		S05	s2	2	Finetune	3	0.522794	60	S2-F		1	2	33.3333	3-Class Orig	S03
S2-F	42.5	3		S12	s2	2	Finetune	3	0.403676	49.1667	S2-F		1	3	33.3333	3-Class Orig	S03
S2-F	57.0833	3		S20	s2	2	Finetune	3	0.328922	34.1667	S2-F		1	4	43.3333	3-Class Orig	S03
S2-F	73.3333	3		S21	s1	1	Orig	3	0.314216	31.6667	S1-B		1	5	36.6667	3-Class Orig	S03
S2-F	80.4167	3		S21	s1	1	Finetune	3	0.314951	27.5	S1-F		1	6	33.3333	3-Class Orig	S03
S2-F	37.5	3		S21	s2	2	Orig	3	0.343137	33.75	S2-B		1	7	36.6667	3-Class Orig	S03
S2-F	45.4167	3		S21	s2	2	Finetune	3	0.366667	41.25	S2-F		1	8	33.3333	3-Class Orig	S03
													2	1	56.6667	3-Class Orig	S03
													2	2	63.3333	3-Class Orig	S03
													2	3	36.6667	3-Class Orig	S03
													2	4	66.6667	3-Class Orig	S03
													2	5	50	3-Class Orig	S03
													2	6	43.3333	3-Class Orig	S03
													2	7	63.3333	3-Class Orig	S03
													2	8	53.3333	3-Class Orig	S03
													1	1	46.6667	3-Class Finetune	S03
													1	2	66.6667	3-Class Finetune	S03
													1	3	63.3333	3-Class Finetune	S03
													1	4	56.6667	3-Class Finetune	S03
													1	5	43.3333	3-Class Finetune	S03
													1	6	53.3333	3-Class Finetune	S03
													1	7	46.6667	3-Class Finetune	S03
													1	8	63.3333	3-Class Finetune	S03
													2	1	66.6667	3-Class Finetune	S03
													2	2	70	3-Class Finetune	S03
													2	3	63.3333	3-Class Finetune	S03
													2	4	63.3333	3-Class Finetune	S03
													2	5	56.6667	3-Class Finetune	S03
													2	6	56.6667	3-Class Finetune	S03
													2	7	63.3333	3-Class Finetune	S03
													2	8	50	3-Class Finetune	S03
													1	1	85	2-Class Orig	S04
													1	2	75	2-Class Orig	S04
													1	3	90	2-Class Orig	S04
													1	4	80	2-Class Orig	S04
													1	5	80	2-Class Orig	S04
													1	6	85	2-Class Orig	S04
													1	7	80	2-Class Orig	S04
													1	8	80	2-Class Orig	S04
													2	1	85	2-Class Orig	S04
													2	2	75	2-Class Orig	S04
													2	3	95	2-Class Orig	S04
													2	4	80	2-Class Orig	S04
													2	5	90	2-Class Orig	S04
													2	6	80	2-Class Orig	S04
													2	7	75	2-Class Orig	S04
													2	8	85	2-Class Orig	S04
													1	1	70	2-Class Finetune	S04
													1	2	80	2-Class Finetune	S04
													1	3	80	2-Class Finetune	S04
													1	4	75	2-Class Finetune	S04
													1	5	85	2-Class Finetune	S04
													1	6	95	2-Class Finetune	S04
													1	7	90	2-Class Finetune	S04
													1	8	95	2-Class Finetune	S04
													2	1	95	2-Class Finetune	S04
													2	2	90	2-Class Finetune	S04
													2	3	95	2-Class Finetune	S04
													2	4	95	2-Class Finetune	S04
													2	5	95	2-Class Finetune	S04
													2	6	95	2-Class Finetune	S04
													2	7	100	2-Class Finetune	S04
													2	8	100	2-Class Finetune	S04
													1	1	50	3-Class Orig	S04
													1	2	53.3333	3-Class Orig	S04
													1	3	43.3333	3-Class Orig	S04
													1	4	60	3-Class Orig	S04
													1	5	36.6667	3-Class Orig	S04
													1	6	46.6667	3-Class Orig	S04
													1	7	46.6667	3-Class Orig	S04
													1	8	36.6667	3-Class Orig	S04
													2	1	56.6667	3-Class Orig	S04
													2	2	60	3-Class Orig	S04
													2	3	60	3-Class Orig	S04
													2	4	66.6667	3-Class Orig	S04
													2	5	63.3333	3-Class Orig	S04
													2	6	56.6667	3-Class Orig	S04
													2	7	63.3333	3-Class Orig	S04
													2	8	60	3-Class Orig	S04
													1	1	40	3-Class Finetune	S04
													1	2	53.3333	3-Class Finetune	S04
													1	3	50	3-Class Finetune	S04
													1	4	50	3-Class Finetune	S04
													1	5	53.3333	3-Class Finetune	S04
													1	6	43.3333	3-Class Finetune	S04
													1	7	50	3-Class Finetune	S04
													1	8	50	3-Class Finetune	S04
													2	1	70	3-Class Finetune	S04
													2	2	70	3-Class Finetune	S04
													2	3	70	3-Class Finetune	S04
													2	4	63.3333	3-Class Finetune	S04
													2	5	70	3-Class Finetune	S04
													2	6	70	3-Class Finetune	S04
													2	7	66.6667	3-Class Finetune	S04
													2	8	73.3333	3-Class Finetune	S04
													1	1	60	2-Class Orig	S05
													1	2	50	2-Class Orig	S05
													1	3	60	2-Class Orig	S05
													1	4	35	2-Class Orig	S05
													1	5	45	2-Class Orig	S05
													1	6	45	2-Class Orig	S05
													1	7	55	2-Class Orig	S05
													1	8	55	2-Class Orig	S05
													2	1	55	2-Class Orig	S05
													2	2	65	2-Class Orig	S05
													2	3	65	2-Class Orig	S05
													2	4	60	2-Class Orig	S05
													2	5	60	2-Class Orig	S05
													2	6	60	2-Class Orig	S05
													2	7	55	2-Class Orig	S05
													2	8	55	2-Class Orig	S05
													1	1	75	2-Class Finetune	S05
													1	2	65	2-Class Finetune	S05
													1	3	70	2-Class Finetune	S05
													1	4	65	2-Class Finetune	S05
													1	5	65	2-Class Finetune	S05
													1	6	75	2-Class Finetune	S05
													1	7	60	2-Class Finetune	S05
													1	8	85	2-Class Finetune	S05
													2	1	100	2-Class Finetune	S05
													2	2	90	2-Class Finetune	S05
													2	3	90	2-Class Finetune	S05
													2	4	100	2-Class Finetune	S05
													2	5	100	2-Class Finetune	S05
													2	6	95	2-Class Finetune	S05
													2	7	95	2-Class Finetune	S05
													2	8	95	2-Class Finetune	S05
													1	1	46.6667	3-Class Orig	S05
													1	2	40	3-Class Orig	S05
													1	3	30	3-Class Orig	S05
													1	4	40	3-Class Orig	S05
													1	5	30	3-Class Orig	S05
													1	6	43.3333	3-Class Orig	S05
													1	7	33.3333	3-Class Orig	S05
													1	8	36.6667	3-Class Orig	S05
													2	1	40	3-Class Orig	S05
													2	2	40	3-Class Orig	S05
													2	3	30	3-Class Orig	S05
													2	4	40	3-Class Orig	S05
													2	5	33.3333	3-Class Orig	S05
													2	6	46.6667	3-Class Orig	S05
													2	7	30	3-Class Orig	S05
													2	8	46.6667	3-Class Orig	S05
													1	1	36.6667	3-Class Finetune	S05
													1	2	30	3-Class Finetune	S05
													1	3	30	3-Class Finetune	S05
													1	4	53.3333	3-Class Finetune	S05
													1	5	23.3333	3-Class Finetune	S05
													1	6	33.3333	3-Class Finetune	S05
													1	7	46.6667	3-Class Finetune	S05
													1	8	33.3333	3-Class Finetune	S05
													2	1	60	3-Class Finetune	S05
													2	2	43.3333	3-Class Finetune	S05
													2	3	43.3333	3-Class Finetune	S05
													2	4	53.3333	3-Class Finetune	S05
													2	5	60	3-Class Finetune	S05
													2	6	56.6667	3-Class Finetune	S05
													2	7	60	3-Class Finetune	S05
													2	8	60	3-Class Finetune	S05
													1	1	55	2-Class Orig	S06
													1	2	45	2-Class Orig	S06
													1	3	60	2-Class Orig	S06
													1	4	60	2-Class Orig	S06
													1	5	65	2-Class Orig	S06
													1	6	45	2-Class Orig	S06
													1	7	65	2-Class Orig	S06
													1	8	55	2-Class Orig	S06
													2	1	70	2-Class Orig	S06
													2	2	60	2-Class Orig	S06
													2	3	55	2-Class Orig	S06
													2	4	70	2-Class Orig	S06
													2	5	75	2-Class Orig	S06
													2	6	70	2-Class Orig	S06
													2	7	70	2-Class Orig	S06
													2	8	80	2-Class Orig	S06
													1	1	60	2-Class Finetune	S06
													1	2	75	2-Class Finetune	S06
													1	3	60	2-Class Finetune	S06
													1	4	70	2-Class Finetune	S06
													1	5	65	2-Class Finetune	S06
													1	6	75	2-Class Finetune	S06
													1	7	80	2-Class Finetune	S06
													1	8	70	2-Class Finetune	S06
													2	1	75	2-Class Finetune	S06
													2	2	70	2-Class Finetune	S06
													2	3	65	2-Class Finetune	S06
													2	4	85	2-Class Finetune	S06
													2	5	80	2-Class Finetune	S06
													2	6	90	2-Class Finetune	S06
													2	7	90	2-Class Finetune	S06
													2	8	65	2-Class Finetune	S06
													1	1	43.3333	3-Class Orig	S06
													1	2	46.6667	3-Class Orig	S06
													1	3	40	3-Class Orig	S06
													1	4	53.3333	3-Class Orig	S06
													1	5	40	3-Class Orig	S06
													1	6	46.6667	3-Class Orig	S06
													1	7	53.3333	3-Class Orig	S06
													1	8	46.6667	3-Class Orig	S06
													2	1	50	3-Class Orig	S06
													2	2	53.3333	3-Class Orig	S06
													2	3	43.3333	3-Class Orig	S06
													2	4	50	3-Class Orig	S06
													2	5	63.3333	3-Class Orig	S06
													2	6	76.6667	3-Class Orig	S06
													2	7	53.3333	3-Class Orig	S06
													2	8	50	3-Class Orig	S06
													1	1	70	3-Class Finetune	S06
													1	2	70	3-Class Finetune	S06
													1	3	80	3-Class Finetune	S06
													1	4	63.3333	3-Class Finetune	S06
													1	5	63.3333	3-Class Finetune	S06
													1	6	63.3333	3-Class Finetune	S06
													1	7	63.3333	3-Class Finetune	S06
													1	8	53.3333	3-Class Finetune	S06
													2	1	53.3333	3-Class Finetune	S06
													2	2	53.3333	3-Class Finetune	S06
													2	3	66.6667	3-Class Finetune	S06
													2	4	63.3333	3-Class Finetune	S06
													2	5	83.3333	3-Class Finetune	S06
													2	6	70	3-Class Finetune	S06
													2	7	60	3-Class Finetune	S06
													2	8	63.3333	3-Class Finetune	S06
													1	1	95	2-Class Orig	S07
													1	2	85	2-Class Orig	S07
													1	3	75	2-Class Orig	S07
													1	4	80	2-Class Orig	S07
													1	5	80	2-Class Orig	S07
													1	6	90	2-Class Orig	S07
													1	7	95	2-Class Orig	S07
													1	8	95	2-Class Orig	S07
													2	1	70	2-Class Orig	S07
													2	2	85	2-Class Orig	S07
													2	3	90	2-Class Orig	S07
													2	4	65	2-Class Orig	S07
													2	5	70	2-Class Orig	S07
													2	6	85	2-Class Orig	S07
													2	7	85	2-Class Orig	S07
													2	8	75	2-Class Orig	S07
													1	1	90	2-Class Finetune	S07
													1	2	100	2-Class Finetune	S07
													1	3	85	2-Class Finetune	S07
													1	4	80	2-Class Finetune	S07
													1	5	95	2-Class Finetune	S07
													1	6	80	2-Class Finetune	S07
													1	7	80	2-Class Finetune	S07
													1	8	85	2-Class Finetune	S07
													2	1	75	2-Class Finetune	S07
													2	2	80	2-Class Finetune	S07
													2	3	90	2-Class Finetune	S07
													2	4	70	2-Class Finetune	S07
													2	5	80	2-Class Finetune	S07
													2	6	80	2-Class Finetune	S07
													2	7	80	2-Class Finetune	S07
													2	8	70	2-Class Finetune	S07
													1	1	56.6667	3-Class Orig	S07
													1	2	46.6667	3-Class Orig	S07
													1	3	46.6667	3-Class Orig	S07
													1	4	63.3333	3-Class Orig	S07
													1	5	66.6667	3-Class Orig	S07
													1	6	53.3333	3-Class Orig	S07
													1	7	63.3333	3-Class Orig	S07
													1	8	53.3333	3-Class Orig	S07
													2	1	50	3-Class Orig	S07
													2	2	63.3333	3-Class Orig	S07
													2	3	53.3333	3-Class Orig	S07
													2	4	63.3333	3-Class Orig	S07
													2	5	56.6667	3-Class Orig	S07
													2	6	63.3333	3-Class Orig	S07
													2	7	60	3-Class Orig	S07
													2	8	63.3333	3-Class Orig	S07
													1	1	56.6667	3-Class Finetune	S07
													1	2	46.6667	3-Class Finetune	S07
													1	3	43.3333	3-Class Finetune	S07
													1	4	46.6667	3-Class Finetune	S07
													1	5	50	3-Class Finetune	S07
													1	6	73.3333	3-Class Finetune	S07
													1	7	60	3-Class Finetune	S07
													1	8	66.6667	3-Class Finetune	S07
													2	1	56.6667	3-Class Finetune	S07
													2	2	70	3-Class Finetune	S07
													2	3	70	3-Class Finetune	S07
													2	4	80	3-Class Finetune	S07
													2	5	60	3-Class Finetune	S07
													2	6	73.3333	3-Class Finetune	S07
													2	7	66.6667	3-Class Finetune	S07
													2	8	63.3333	3-Class Finetune	S07
													1	1	65	2-Class Orig	S08
													1	2	70	2-Class Orig	S08
													1	3	80	2-Class Orig	S08
													1	4	90	2-Class Orig	S08
													1	5	60	2-Class Orig	S08
													1	6	70	2-Class Orig	S08
													1	7	85	2-Class Orig	S08
													1	8	65	2-Class Orig	S08
													2	1	70	2-Class Orig	S08
													2	2	90	2-Class Orig	S08
													2	3	85	2-Class Orig	S08
													2	4	90	2-Class Orig	S08
													2	5	80	2-Class Orig	S08
													2	6	95	2-Class Orig	S08
													2	7	85	2-Class Orig	S08
													2	8	95	2-Class Orig	S08
													1	1	85	2-Class Finetune	S08
													1	2	85	2-Class Finetune	S08
													1	3	90	2-Class Finetune	S08
													1	4	95	2-Class Finetune	S08
													1	5	90	2-Class Finetune	S08
													1	6	85	2-Class Finetune	S08
													1	7	85	2-Class Finetune	S08
													1	8	90	2-Class Finetune	S08
													2	1	85	2-Class Finetune	S08
													2	2	90	2-Class Finetune	S08
													2	3	85	2-Class Finetune	S08
													2	4	95	2-Class Finetune	S08
													2	5	90	2-Class Finetune	S08
													2	6	90	2-Class Finetune	S08
													2	7	80	2-Class Finetune	S08
													2	8	100	2-Class Finetune	S08
													1	1	43.3333	3-Class Orig	S08
													1	2	43.3333	3-Class Orig	S08
													1	3	50	3-Class Orig	S08
													1	4	53.3333	3-Class Orig	S08
													1	5	23.3333	3-Class Orig	S08
													1	6	50	3-Class Orig	S08
													1	7	53.3333	3-Class Orig	S08
													1	8	50	3-Class Orig	S08
													2	1	56.6667	3-Class Orig	S08
													2	2	46.6667	3-Class Orig	S08
													2	3	56.6667	3-Class Orig	S08
													2	4	80	3-Class Orig	S08
													2	5	66.6667	3-Class Orig	S08
													2	6	53.3333	3-Class Orig	S08
													2	7	70	3-Class Orig	S08
													2	8	60	3-Class Orig	S08
													1	1	60	3-Class Finetune	S08
													1	2	83.3333	3-Class Finetune	S08
													1	3	60	3-Class Finetune	S08
													1	4	63.3333	3-Class Finetune	S08
													1	5	73.3333	3-Class Finetune	S08
													1	6	70	3-Class Finetune	S08
													1	7	53.3333	3-Class Finetune	S08
													1	8	73.3333	3-Class Finetune	S08
													2	1	60	3-Class Finetune	S08
													2	2	80	3-Class Finetune	S08
													2	3	80	3-Class Finetune	S08
													2	4	80	3-Class Finetune	S08
													2	5	63.3333	3-Class Finetune	S08
													2	6	76.6667	3-Class Finetune	S08
													2	7	66.6667	3-Class Finetune	S08
													2	8	60	3-Class Finetune	S08
													1	1	95	2-Class Orig	S09
													1	2	100	2-Class Orig	S09
													1	3	75	2-Class Orig	S09
													1	4	85	2-Class Orig	S09
													1	5	60	2-Class Orig	S09
													1	6	85	2-Class Orig	S09
													1	7	70	2-Class Orig	S09
													1	8	85	2-Class Orig	S09
													2	1	100	2-Class Orig	S09
													2	2	90	2-Class Orig	S09
													2	3	95	2-Class Orig	S09
													2	4	90	2-Class Orig	S09
													2	5	90	2-Class Orig	S09
													2	6	100	2-Class Orig	S09
													2	7	100	2-Class Orig	S09
													2	8	100	2-Class Orig	S09
													1	1	85	2-Class Finetune	S09
													1	2	100	2-Class Finetune	S09
													1	3	100	2-Class Finetune	S09
													1	4	95	2-Class Finetune	S09
													1	5	90	2-Class Finetune	S09
													1	6	95	2-Class Finetune	S09
													1	7	100	2-Class Finetune	S09
													1	8	95	2-Class Finetune	S09
													2	1	100	2-Class Finetune	S09
													2	2	100	2-Class Finetune	S09
													2	3	100	2-Class Finetune	S09
													2	4	100	2-Class Finetune	S09
													2	5	95	2-Class Finetune	S09
													2	6	100	2-Class Finetune	S09
													2	7	95	2-Class Finetune	S09
													2	8	100	2-Class Finetune	S09
													1	1	63.3333	3-Class Orig	S09
													1	2	66.6667	3-Class Orig	S09
													1	3	70	3-Class Orig	S09
													1	4	60	3-Class Orig	S09
													1	5	66.6667	3-Class Orig	S09
													1	6	66.6667	3-Class Orig	S09
													1	7	66.6667	3-Class Orig	S09
													1	8	73.3333	3-Class Orig	S09
													2	1	73.3333	3-Class Orig	S09
													2	2	86.6667	3-Class Orig	S09
													2	3	70	3-Class Orig	S09
													2	4	63.3333	3-Class Orig	S09
													2	5	90	3-Class Orig	S09
													2	6	76.6667	3-Class Orig	S09
													2	7	83.3333	3-Class Orig	S09
													2	8	80	3-Class Orig	S09
													1	1	93.3333	3-Class Finetune	S09
													1	2	80	3-Class Finetune	S09
													1	3	93.3333	3-Class Finetune	S09
													1	4	83.3333	3-Class Finetune	S09
													1	5	80	3-Class Finetune	S09
													1	6	83.3333	3-Class Finetune	S09
													1	7	66.6667	3-Class Finetune	S09
													1	8	83.3333	3-Class Finetune	S09
													2	1	76.6667	3-Class Finetune	S09
													2	2	73.3333	3-Class Finetune	S09
													2	3	86.6667	3-Class Finetune	S09
													2	4	83.3333	3-Class Finetune	S09
													2	5	86.6667	3-Class Finetune	S09
													2	6	93.3333	3-Class Finetune	S09
													2	7	90	3-Class Finetune	S09
													2	8	80	3-Class Finetune	S09
													1	1	60	2-Class Orig	S10
													1	2	65	2-Class Orig	S10
													1	3	70	2-Class Orig	S10
													1	4	60	2-Class Orig	S10
													1	5	65	2-Class Orig	S10
													1	6	75	2-Class Orig	S10
													1	7	55	2-Class Orig	S10
													1	8	60	2-Class Orig	S10
													2	1	75	2-Class Orig	S10
													2	2	65	2-Class Orig	S10
													2	3	85	2-Class Orig	S10
													2	4	85	2-Class Orig	S10
													2	5	85	2-Class Orig	S10
													2	6	55	2-Class Orig	S10
													2	7	75	2-Class Orig	S10
													2	8	80	2-Class Orig	S10
													1	1	70	2-Class Finetune	S10
													1	2	50	2-Class Finetune	S10
													1	3	75	2-Class Finetune	S10
													1	4	65	2-Class Finetune	S10
													1	5	75	2-Class Finetune	S10
													1	6	85	2-Class Finetune	S10
													1	7	75	2-Class Finetune	S10
													1	8	70	2-Class Finetune	S10
													2	1	65	2-Class Finetune	S10
													2	2	65	2-Class Finetune	S10
													2	3	70	2-Class Finetune	S10
													2	4	65	2-Class Finetune	S10
													2	5	75	2-Class Finetune	S10
													2	6	75	2-Class Finetune	S10
													2	7	75	2-Class Finetune	S10
													2	8	85	2-Class Finetune	S10
													1	1	50	3-Class Orig	S10
													1	2	53.3333	3-Class Orig	S10
													1	3	43.3333	3-Class Orig	S10
													1	4	56.6667	3-Class Orig	S10
													1	5	60	3-Class Orig	S10
													1	6	53.3333	3-Class Orig	S10
													1	7	53.3333	3-Class Orig	S10
													1	8	60	3-Class Orig	S10
													2	1	50	3-Class Orig	S10
													2	2	43.3333	3-Class Orig	S10
													2	3	43.3333	3-Class Orig	S10
													2	4	50	3-Class Orig	S10
													2	5	56.6667	3-Class Orig	S10
													2	6	36.6667	3-Class Orig	S10
													2	7	50	3-Class Orig	S10
													2	8	43.3333	3-Class Orig	S10
													1	1	43.3333	3-Class Finetune	S10
													1	2	50	3-Class Finetune	S10
													1	3	50	3-Class Finetune	S10
													1	4	60	3-Class Finetune	S10
													1	5	46.6667	3-Class Finetune	S10
													1	6	43.3333	3-Class Finetune	S10
													1	7	56.6667	3-Class Finetune	S10
													1	8	30	3-Class Finetune	S10
													2	1	60	3-Class Finetune	S10
													2	2	40	3-Class Finetune	S10
													2	3	60	3-Class Finetune	S10
													2	4	50	3-Class Finetune	S10
													2	5	53.3333	3-Class Finetune	S10
													2	6	63.3333	3-Class Finetune	S10
													2	7	43.3333	3-Class Finetune	S10
													2	8	60	3-Class Finetune	S10
													1	1	40	2-Class Orig	S11
													1	2	60	2-Class Orig	S11
													1	3	75	2-Class Orig	S11
													1	4	70	2-Class Orig	S11
													1	5	55	2-Class Orig	S11
													1	6	50	2-Class Orig	S11
													1	7	65	2-Class Orig	S11
													1	8	55	2-Class Orig	S11
													2	1	75	2-Class Orig	S11
													2	2	55	2-Class Orig	S11
													2	3	50	2-Class Orig	S11
													2	4	85	2-Class Orig	S11
													2	5	90	2-Class Orig	S11
													2	6	80	2-Class Orig	S11
													2	7	80	2-Class Orig	S11
													2	8	55	2-Class Orig	S11
													1	1	70	2-Class Finetune	S11
													1	2	60	2-Class Finetune	S11
													1	3	80	2-Class Finetune	S11
													1	4	65	2-Class Finetune	S11
													1	5	75	2-Class Finetune	S11
													1	6	70	2-Class Finetune	S11
													1	7	65	2-Class Finetune	S11
													1	8	75	2-Class Finetune	S11
													2	1	90	2-Class Finetune	S11
													2	2	65	2-Class Finetune	S11
													2	3	65	2-Class Finetune	S11
													2	4	75	2-Class Finetune	S11
													2	5	80	2-Class Finetune	S11
													2	6	70	2-Class Finetune	S11
													2	7	80	2-Class Finetune	S11
													2	8	75	2-Class Finetune	S11
													1	1	43.3333	3-Class Orig	S11
													1	2	50	3-Class Orig	S11
													1	3	46.6667	3-Class Orig	S11
													1	4	56.6667	3-Class Orig	S11
													1	5	40	3-Class Orig	S11
													1	6	46.6667	3-Class Orig	S11
													1	7	50	3-Class Orig	S11
													1	8	43.3333	3-Class Orig	S11
													2	1	40	3-Class Orig	S11
													2	2	43.3333	3-Class Orig	S11
													2	3	50	3-Class Orig	S11
													2	4	50	3-Class Orig	S11
													2	5	50	3-Class Orig	S11
													2	6	40	3-Class Orig	S11
													2	7	46.6667	3-Class Orig	S11
													2	8	53.3333	3-Class Orig	S11
													1	1	46.6667	3-Class Finetune	S11
													1	2	36.6667	3-Class Finetune	S11
													1	3	50	3-Class Finetune	S11
													1	4	60	3-Class Finetune	S11
													1	5	56.6667	3-Class Finetune	S11
													1	6	50	3-Class Finetune	S11
													1	7	66.6667	3-Class Finetune	S11
													1	8	66.6667	3-Class Finetune	S11
													2	1	63.3333	3-Class Finetune	S11
													2	2	60	3-Class Finetune	S11
													2	3	60	3-Class Finetune	S11
													2	4	46.6667	3-Class Finetune	S11
													2	5	50	3-Class Finetune	S11
													2	6	60	3-Class Finetune	S11
													2	7	66.6667	3-Class Finetune	S11
													2	8	46.6667	3-Class Finetune	S11
													1	1	55	2-Class Orig	S12
													1	2	60	2-Class Orig	S12
													1	3	55	2-Class Orig	S12
													1	4	45	2-Class Orig	S12
													1	5	55	2-Class Orig	S12
													1	6	50	2-Class Orig	S12
													1	7	60	2-Class Orig	S12
													1	8	50	2-Class Orig	S12
													2	1	60	2-Class Orig	S12
													2	2	70	2-Class Orig	S12
													2	3	50	2-Class Orig	S12
													2	4	65	2-Class Orig	S12
													2	5	65	2-Class Orig	S12
													2	6	70	2-Class Orig	S12
													2	7	55	2-Class Orig	S12
													2	8	65	2-Class Orig	S12
													1	1	55	2-Class Finetune	S12
													1	2	60	2-Class Finetune	S12
													1	3	60	2-Class Finetune	S12
													1	4	60	2-Class Finetune	S12
													1	5	75	2-Class Finetune	S12
													1	6	65	2-Class Finetune	S12
													1	7	50	2-Class Finetune	S12
													1	8	60	2-Class Finetune	S12
													2	1	80	2-Class Finetune	S12
													2	2	80	2-Class Finetune	S12
													2	3	60	2-Class Finetune	S12
													2	4	60	2-Class Finetune	S12
													2	5	55	2-Class Finetune	S12
													2	6	75	2-Class Finetune	S12
													2	7	60	2-Class Finetune	S12
													2	8	60	2-Class Finetune	S12
													1	1	40	3-Class Orig	S12
													1	2	40	3-Class Orig	S12
													1	3	40	3-Class Orig	S12
													1	4	33.3333	3-Class Orig	S12
													1	5	30	3-Class Orig	S12
													1	6	33.3333	3-Class Orig	S12
													1	7	40	3-Class Orig	S12
													1	8	33.3333	3-Class Orig	S12
													2	1	46.6667	3-Class Orig	S12
													2	2	63.3333	3-Class Orig	S12
													2	3	30	3-Class Orig	S12
													2	4	53.3333	3-Class Orig	S12
													2	5	53.3333	3-Class Orig	S12
													2	6	40	3-Class Orig	S12
													2	7	36.6667	3-Class Orig	S12
													2	8	43.3333	3-Class Orig	S12
													1	1	33.3333	3-Class Finetune	S12
													1	2	43.3333	3-Class Finetune	S12
													1	3	43.3333	3-Class Finetune	S12
													1	4	46.6667	3-Class Finetune	S12
													1	5	40	3-Class Finetune	S12
													1	6	56.6667	3-Class Finetune	S12
													1	7	40	3-Class Finetune	S12
													1	8	43.3333	3-Class Finetune	S12
													2	1	46.6667	3-Class Finetune	S12
													2	2	36.6667	3-Class Finetune	S12
													2	3	43.3333	3-Class Finetune	S12
													2	4	60	3-Class Finetune	S12
													2	5	66.6667	3-Class Finetune	S12
													2	6	50	3-Class Finetune	S12
													2	7	40	3-Class Finetune	S12
													2	8	60	3-Class Finetune	S12
													1	1	75	2-Class Orig	S13
													1	2	80	2-Class Orig	S13
													1	3	70	2-Class Orig	S13
													1	4	90	2-Class Orig	S13
													1	5	65	2-Class Orig	S13
													1	6	75	2-Class Orig	S13
													1	7	80	2-Class Orig	S13
													1	8	75	2-Class Orig	S13
													2	1	95	2-Class Orig	S13
													2	2	100	2-Class Orig	S13
													2	3	95	2-Class Orig	S13
													2	4	95	2-Class Orig	S13
													2	5	85	2-Class Orig	S13
													2	6	85	2-Class Orig	S13
													2	7	95	2-Class Orig	S13
													2	8	100	2-Class Orig	S13
													1	1	90	2-Class Finetune	S13
													1	2	90	2-Class Finetune	S13
													1	3	90	2-Class Finetune	S13
													1	4	90	2-Class Finetune	S13
													1	5	90	2-Class Finetune	S13
													1	6	80	2-Class Finetune	S13
													1	7	95	2-Class Finetune	S13
													1	8	90	2-Class Finetune	S13
													2	1	95	2-Class Finetune	S13
													2	2	90	2-Class Finetune	S13
													2	3	90	2-Class Finetune	S13
													2	4	95	2-Class Finetune	S13
													2	5	95	2-Class Finetune	S13
													2	6	95	2-Class Finetune	S13
													2	7	85	2-Class Finetune	S13
													2	8	90	2-Class Finetune	S13
													1	1	40	3-Class Orig	S13
													1	2	46.6667	3-Class Orig	S13
													1	3	43.3333	3-Class Orig	S13
													1	4	53.3333	3-Class Orig	S13
													1	5	40	3-Class Orig	S13
													1	6	53.3333	3-Class Orig	S13
													1	7	30	3-Class Orig	S13
													1	8	30	3-Class Orig	S13
													2	1	40	3-Class Orig	S13
													2	2	43.3333	3-Class Orig	S13
													2	3	56.6667	3-Class Orig	S13
													2	4	60	3-Class Orig	S13
													2	5	53.3333	3-Class Orig	S13
													2	6	46.6667	3-Class Orig	S13
													2	7	43.3333	3-Class Orig	S13
													2	8	50	3-Class Orig	S13
													1	1	63.3333	3-Class Finetune	S13
													1	2	63.3333	3-Class Finetune	S13
													1	3	56.6667	3-Class Finetune	S13
													1	4	70	3-Class Finetune	S13
													1	5	60	3-Class Finetune	S13
													1	6	66.6667	3-Class Finetune	S13
													1	7	70	3-Class Finetune	S13
													1	8	56.6667	3-Class Finetune	S13
													2	1	73.3333	3-Class Finetune	S13
													2	2	80	3-Class Finetune	S13
													2	3	70	3-Class Finetune	S13
													2	4	83.3333	3-Class Finetune	S13
													2	5	66.6667	3-Class Finetune	S13
													2	6	63.3333	3-Class Finetune	S13
													2	7	80	3-Class Finetune	S13
													2	8	70	3-Class Finetune	S13
													1	1	70	2-Class Orig	S14
													1	2	85	2-Class Orig	S14
													1	3	75	2-Class Orig	S14
													1	4	60	2-Class Orig	S14
													1	5	80	2-Class Orig	S14
													1	6	50	2-Class Orig	S14
													1	7	60	2-Class Orig	S14
													1	8	60	2-Class Orig	S14
													2	1	75	2-Class Orig	S14
													2	2	90	2-Class Orig	S14
													2	3	75	2-Class Orig	S14
													2	4	90	2-Class Orig	S14
													2	5	80	2-Class Orig	S14
													2	6	70	2-Class Orig	S14
													2	7	90	2-Class Orig	S14
													2	8	60	2-Class Orig	S14
													1	1	75	2-Class Finetune	S14
													1	2	60	2-Class Finetune	S14
													1	3	65	2-Class Finetune	S14
													1	4	85	2-Class Finetune	S14
													1	5	75	2-Class Finetune	S14
													1	6	80	2-Class Finetune	S14
													1	7	75	2-Class Finetune	S14
													1	8	60	2-Class Finetune	S14
													2	1	85	2-Class Finetune	S14
													2	2	70	2-Class Finetune	S14
													2	3	80	2-Class Finetune	S14
													2	4	65	2-Class Finetune	S14
													2	5	70	2-Class Finetune	S14
													2	6	85	2-Class Finetune	S14
													2	7	60	2-Class Finetune	S14
													2	8	75	2-Class Finetune	S14
													1	1	53.3333	3-Class Orig	S14
													1	2	60	3-Class Orig	S14
													1	3	43.3333	3-Class Orig	S14
													1	4	60	3-Class Orig	S14
													1	5	33.3333	3-Class Orig	S14
													1	6	36.6667	3-Class Orig	S14
													1	7	60	3-Class Orig	S14
													1	8	46.6667	3-Class Orig	S14
													2	1	63.3333	3-Class Orig	S14
													2	2	56.6667	3-Class Orig	S14
													2	3	46.6667	3-Class Orig	S14
													2	4	56.6667	3-Class Orig	S14
													2	5	60	3-Class Orig	S14
													2	6	60	3-Class Orig	S14
													2	7	53.3333	3-Class Orig	S14
													2	8	56.6667	3-Class Orig	S14
													1	1	50	3-Class Finetune	S14
													1	2	70	3-Class Finetune	S14
													1	3	36.6667	3-Class Finetune	S14
													1	4	40	3-Class Finetune	S14
													1	5	50	3-Class Finetune	S14
													1	6	43.3333	3-Class Finetune	S14
													1	7	53.3333	3-Class Finetune	S14
													1	8	40	3-Class Finetune	S14
													2	1	36.6667	3-Class Finetune	S14
													2	2	46.6667	3-Class Finetune	S14
													2	3	50	3-Class Finetune	S14
													2	4	40	3-Class Finetune	S14
													2	5	70	3-Class Finetune	S14
													2	6	46.6667	3-Class Finetune	S14
													2	7	63.3333	3-Class Finetune	S14
													2	8	53.3333	3-Class Finetune	S14
													1	1	60	2-Class Orig	S15
													1	2	85	2-Class Orig	S15
													1	3	85	2-Class Orig	S15
													1	4	65	2-Class Orig	S15
													1	5	70	2-Class Orig	S15
													1	6	60	2-Class Orig	S15
													1	7	45	2-Class Orig	S15
													1	8	50	2-Class Orig	S15
													2	1	65	2-Class Orig	S15
													2	2	75	2-Class Orig	S15
													2	3	85	2-Class Orig	S15
													2	4	85	2-Class Orig	S15
													2	5	80	2-Class Orig	S15
													2	6	75	2-Class Orig	S15
													2	7	75	2-Class Orig	S15
													2	8	85	2-Class Orig	S15
													1	1	55	2-Class Finetune	S15
													1	2	65	2-Class Finetune	S15
													1	3	55	2-Class Finetune	S15
													1	4	70	2-Class Finetune	S15
													1	5	65	2-Class Finetune	S15
													1	6	55	2-Class Finetune	S15
													1	7	65	2-Class Finetune	S15
													1	8	95	2-Class Finetune	S15
													2	1	60	2-Class Finetune	S15
													2	2	80	2-Class Finetune	S15
													2	3	95	2-Class Finetune	S15
													2	4	90	2-Class Finetune	S15
													2	5	80	2-Class Finetune	S15
													2	6	85	2-Class Finetune	S15
													2	7	95	2-Class Finetune	S15
													2	8	80	2-Class Finetune	S15
													1	1	46.6667	3-Class Orig	S15
													1	2	40	3-Class Orig	S15
													1	3	36.6667	3-Class Orig	S15
													1	4	50	3-Class Orig	S15
													1	5	46.6667	3-Class Orig	S15
													1	6	23.3333	3-Class Orig	S15
													1	7	33.3333	3-Class Orig	S15
													1	8	33.3333	3-Class Orig	S15
													2	1	53.3333	3-Class Orig	S15
													2	2	40	3-Class Orig	S15
													2	3	46.6667	3-Class Orig	S15
													2	4	53.3333	3-Class Orig	S15
													2	5	53.3333	3-Class Orig	S15
													2	6	63.3333	3-Class Orig	S15
													2	7	50	3-Class Orig	S15
													2	8	50	3-Class Orig	S15
													1	1	33.3333	3-Class Finetune	S15
													1	2	30	3-Class Finetune	S15
													1	3	36.6667	3-Class Finetune	S15
													1	4	26.6667	3-Class Finetune	S15
													1	5	53.3333	3-Class Finetune	S15
													1	6	40	3-Class Finetune	S15
													1	7	30	3-Class Finetune	S15
													1	8	36.6667	3-Class Finetune	S15
													2	1	66.6667	3-Class Finetune	S15
													2	2	60	3-Class Finetune	S15
													2	3	53.3333	3-Class Finetune	S15
													2	4	56.6667	3-Class Finetune	S15
													2	5	53.3333	3-Class Finetune	S15
													2	6	63.3333	3-Class Finetune	S15
													2	7	63.3333	3-Class Finetune	S15
													2	8	46.6667	3-Class Finetune	S15
													1	1	50	2-Class Orig	S16
													1	2	50	2-Class Orig	S16
													1	3	50	2-Class Orig	S16
													1	4	55	2-Class Orig	S16
													1	5	50	2-Class Orig	S16
													1	6	50	2-Class Orig	S16
													1	7	50	2-Class Orig	S16
													1	8	50	2-Class Orig	S16
													2	1	75	2-Class Orig	S16
													2	2	65	2-Class Orig	S16
													2	3	60	2-Class Orig	S16
													2	4	80	2-Class Orig	S16
													2	5	60	2-Class Orig	S16
													2	6	50	2-Class Orig	S16
													2	7	30	2-Class Orig	S16
													2	8	65	2-Class Orig	S16
													1	1	55	2-Class Finetune	S16
													1	2	95	2-Class Finetune	S16
													1	3	75	2-Class Finetune	S16
													1	4	55	2-Class Finetune	S16
													1	5	65	2-Class Finetune	S16
													1	6	60	2-Class Finetune	S16
													1	7	65	2-Class Finetune	S16
													1	8	70	2-Class Finetune	S16
													2	1	65	2-Class Finetune	S16
													2	2	60	2-Class Finetune	S16
													2	3	55	2-Class Finetune	S16
													2	4	60	2-Class Finetune	S16
													2	5	60	2-Class Finetune	S16
													2	6	65	2-Class Finetune	S16
													2	7	55	2-Class Finetune	S16
													2	8	65	2-Class Finetune	S16
													1	1	26.6667	3-Class Orig	S16
													1	2	40	3-Class Orig	S16
													1	3	36.6667	3-Class Orig	S16
													1	4	33.3333	3-Class Orig	S16
													1	5	50	3-Class Orig	S16
													1	6	23.3333	3-Class Orig	S16
													1	7	43.3333	3-Class Orig	S16
													1	8	40	3-Class Orig	S16
													2	1	40	3-Class Orig	S16
													2	2	40	3-Class Orig	S16
													2	3	40	3-Class Orig	S16
													2	4	40	3-Class Orig	S16
													2	5	50	3-Class Orig	S16
													2	6	40	3-Class Orig	S16
													2	7	36.6667	3-Class Orig	S16
													2	8	40	3-Class Orig	S16
													1	1	26.6667	3-Class Finetune	S16
													1	2	33.3333	3-Class Finetune	S16
													1	3	33.3333	3-Class Finetune	S16
													1	4	40	3-Class Finetune	S16
													1	5	36.6667	3-Class Finetune	S16
													1	6	26.6667	3-Class Finetune	S16
													1	7	36.6667	3-Class Finetune	S16
													1	8	36.6667	3-Class Finetune	S16
													2	1	40	3-Class Finetune	S16
													2	2	46.6667	3-Class Finetune	S16
													2	3	43.3333	3-Class Finetune	S16
													2	4	43.3333	3-Class Finetune	S16
													2	5	40	3-Class Finetune	S16
													2	6	40	3-Class Finetune	S16
													2	7	40	3-Class Finetune	S16
													2	8	46.6667	3-Class Finetune	S16
													1	1	60	2-Class Orig	S17
													1	2	70	2-Class Orig	S17
													1	3	65	2-Class Orig	S17
													1	4	70	2-Class Orig	S17
													1	5	55	2-Class Orig	S17
													1	6	50	2-Class Orig	S17
													1	7	65	2-Class Orig	S17
													1	8	65	2-Class Orig	S17
													2	1	50	2-Class Orig	S17
													2	2	50	2-Class Orig	S17
													2	3	55	2-Class Orig	S17
													2	4	50	2-Class Orig	S17
													2	5	50	2-Class Orig	S17
													2	6	45	2-Class Orig	S17
													2	7	55	2-Class Orig	S17
													2	8	60	2-Class Orig	S17
													1	1	70	2-Class Finetune	S17
													1	2	75	2-Class Finetune	S17
													1	3	70	2-Class Finetune	S17
													1	4	80	2-Class Finetune	S17
													1	5	55	2-Class Finetune	S17
													1	6	65	2-Class Finetune	S17
													1	7	80	2-Class Finetune	S17
													1	8	70	2-Class Finetune	S17
													2	1	80	2-Class Finetune	S17
													2	2	85	2-Class Finetune	S17
													2	3	70	2-Class Finetune	S17
													2	4	50	2-Class Finetune	S17
													2	5	80	2-Class Finetune	S17
													2	6	65	2-Class Finetune	S17
													2	7	55	2-Class Finetune	S17
													2	8	85	2-Class Finetune	S17
													1	1	40	3-Class Orig	S17
													1	2	40	3-Class Orig	S17
													1	3	33.3333	3-Class Orig	S17
													1	4	40	3-Class Orig	S17
													1	5	30	3-Class Orig	S17
													1	6	36.6667	3-Class Orig	S17
													1	7	33.3333	3-Class Orig	S17
													1	8	40	3-Class Orig	S17
													2	1	60	3-Class Orig	S17
													2	2	46.6667	3-Class Orig	S17
													2	3	46.6667	3-Class Orig	S17
													2	4	53.3333	3-Class Orig	S17
													2	5	56.6667	3-Class Orig	S17
													2	6	60	3-Class Orig	S17
													2	7	46.6667	3-Class Orig	S17
													2	8	46.6667	3-Class Orig	S17
													1	1	50	3-Class Finetune	S17
													1	2	46.6667	3-Class Finetune	S17
													1	3	50	3-Class Finetune	S17
													1	4	50	3-Class Finetune	S17
													1	5	63.3333	3-Class Finetune	S17
													1	6	53.3333	3-Class Finetune	S17
													1	7	43.3333	3-Class Finetune	S17
													1	8	60	3-Class Finetune	S17
													2	1	46.6667	3-Class Finetune	S17
													2	2	66.6667	3-Class Finetune	S17
													2	3	46.6667	3-Class Finetune	S17
													2	4	60	3-Class Finetune	S17
													2	5	63.3333	3-Class Finetune	S17
													2	6	46.6667	3-Class Finetune	S17
													2	7	73.3333	3-Class Finetune	S17
													2	8	53.3333	3-Class Finetune	S17
													1	1	65	2-Class Orig	S18
													1	2	70	2-Class Orig	S18
													1	3	80	2-Class Orig	S18
													1	4	75	2-Class Orig	S18
													1	5	80	2-Class Orig	S18
													1	6	90	2-Class Orig	S18
													1	7	75	2-Class Orig	S18
													1	8	65	2-Class Orig	S18
													2	1	100	2-Class Orig	S18
													2	2	75	2-Class Orig	S18
													2	3	90	2-Class Orig	S18
													2	4	90	2-Class Orig	S18
													2	5	100	2-Class Orig	S18
													2	6	90	2-Class Orig	S18
													2	7	85	2-Class Orig	S18
													2	8	85	2-Class Orig	S18
													1	1	90	2-Class Finetune	S18
													1	2	100	2-Class Finetune	S18
													1	3	80	2-Class Finetune	S18
													1	4	70	2-Class Finetune	S18
													1	5	95	2-Class Finetune	S18
													1	6	80	2-Class Finetune	S18
													1	7	85	2-Class Finetune	S18
													1	8	90	2-Class Finetune	S18
													2	1	95	2-Class Finetune	S18
													2	2	95	2-Class Finetune	S18
													2	3	100	2-Class Finetune	S18
													2	4	100	2-Class Finetune	S18
													2	5	90	2-Class Finetune	S18
													2	6	90	2-Class Finetune	S18
													2	7	90	2-Class Finetune	S18
													2	8	95	2-Class Finetune	S18
													1	1	33.3333	3-Class Orig	S18
													1	2	33.3333	3-Class Orig	S18
													1	3	36.6667	3-Class Orig	S18
													1	4	40	3-Class Orig	S18
													1	5	53.3333	3-Class Orig	S18
													1	6	40	3-Class Orig	S18
													1	7	50	3-Class Orig	S18
													1	8	36.6667	3-Class Orig	S18
													2	1	66.6667	3-Class Orig	S18
													2	2	70	3-Class Orig	S18
													2	3	70	3-Class Orig	S18
													2	4	53.3333	3-Class Orig	S18
													2	5	73.3333	3-Class Orig	S18
													2	6	60	3-Class Orig	S18
													2	7	53.3333	3-Class Orig	S18
													2	8	43.3333	3-Class Orig	S18
													1	1	66.6667	3-Class Finetune	S18
													1	2	56.6667	3-Class Finetune	S18
													1	3	63.3333	3-Class Finetune	S18
													1	4	46.6667	3-Class Finetune	S18
													1	5	50	3-Class Finetune	S18
													1	6	63.3333	3-Class Finetune	S18
													1	7	53.3333	3-Class Finetune	S18
													1	8	70	3-Class Finetune	S18
													2	1	56.6667	3-Class Finetune	S18
													2	2	56.6667	3-Class Finetune	S18
													2	3	73.3333	3-Class Finetune	S18
													2	4	80	3-Class Finetune	S18
													2	5	90	3-Class Finetune	S18
													2	6	76.6667	3-Class Finetune	S18
													2	7	76.6667	3-Class Finetune	S18
													2	8	76.6667	3-Class Finetune	S18
													1	1	50	2-Class Orig	S19
													1	2	50	2-Class Orig	S19
													1	3	50	2-Class Orig	S19
													1	4	55	2-Class Orig	S19
													1	5	50	2-Class Orig	S19
													1	6	50	2-Class Orig	S19
													1	7	50	2-Class Orig	S19
													1	8	50	2-Class Orig	S19
													2	1	100	2-Class Orig	S19
													2	2	95	2-Class Orig	S19
													2	3	90	2-Class Orig	S19
													2	4	95	2-Class Orig	S19
													2	5	90	2-Class Orig	S19
													2	6	100	2-Class Orig	S19
													2	7	85	2-Class Orig	S19
													2	8	95	2-Class Orig	S19
													1	1	90	2-Class Finetune	S19
													1	2	95	2-Class Finetune	S19
													1	3	95	2-Class Finetune	S19
													1	4	100	2-Class Finetune	S19
													1	5	90	2-Class Finetune	S19
													1	6	90	2-Class Finetune	S19
													1	7	75	2-Class Finetune	S19
													1	8	85	2-Class Finetune	S19
													2	1	95	2-Class Finetune	S19
													2	2	85	2-Class Finetune	S19
													2	3	95	2-Class Finetune	S19
													2	4	100	2-Class Finetune	S19
													2	5	90	2-Class Finetune	S19
													2	6	100	2-Class Finetune	S19
													2	7	100	2-Class Finetune	S19
													2	8	100	2-Class Finetune	S19
													1	1	36.6667	3-Class Orig	S19
													1	2	33.3333	3-Class Orig	S19
													1	3	36.6667	3-Class Orig	S19
													1	4	36.6667	3-Class Orig	S19
													1	5	36.6667	3-Class Orig	S19
													1	6	33.3333	3-Class Orig	S19
													1	7	36.6667	3-Class Orig	S19
													1	8	36.6667	3-Class Orig	S19
													2	1	63.3333	3-Class Orig	S19
													2	2	70	3-Class Orig	S19
													2	3	63.3333	3-Class Orig	S19
													2	4	63.3333	3-Class Orig	S19
													2	5	60	3-Class Orig	S19
													2	6	63.3333	3-Class Orig	S19
													2	7	63.3333	3-Class Orig	S19
													2	8	60	3-Class Orig	S19
													1	1	70	3-Class Finetune	S19
													1	2	86.6667	3-Class Finetune	S19
													1	3	86.6667	3-Class Finetune	S19
													1	4	73.3333	3-Class Finetune	S19
													1	5	66.6667	3-Class Finetune	S19
													1	6	80	3-Class Finetune	S19
													1	7	66.6667	3-Class Finetune	S19
													1	8	73.3333	3-Class Finetune	S19
													2	1	83.3333	3-Class Finetune	S19
													2	2	83.3333	3-Class Finetune	S19
													2	3	80	3-Class Finetune	S19
													2	4	80	3-Class Finetune	S19
													2	5	76.6667	3-Class Finetune	S19
													2	6	83.3333	3-Class Finetune	S19
													2	7	80	3-Class Finetune	S19
													2	8	76.6667	3-Class Finetune	S19
													1	1	60	2-Class Orig	S20
													1	2	80	2-Class Orig	S20
													1	3	55	2-Class Orig	S20
													1	4	45	2-Class Orig	S20
													1	5	70	2-Class Orig	S20
													1	6	65	2-Class Orig	S20
													1	7	65	2-Class Orig	S20
													1	8	75	2-Class Orig	S20
													2	1	70	2-Class Orig	S20
													2	2	40	2-Class Orig	S20
													2	3	35	2-Class Orig	S20
													2	4	50	2-Class Orig	S20
													2	5	60	2-Class Orig	S20
													2	6	55	2-Class Orig	S20
													2	7	55	2-Class Orig	S20
													2	8	45	2-Class Orig	S20
													1	1	70	2-Class Finetune	S20
													1	2	50	2-Class Finetune	S20
													1	3	65	2-Class Finetune	S20
													1	4	65	2-Class Finetune	S20
													1	5	60	2-Class Finetune	S20
													1	6	80	2-Class Finetune	S20
													1	7	60	2-Class Finetune	S20
													1	8	60	2-Class Finetune	S20
													2	1	50	2-Class Finetune	S20
													2	2	65	2-Class Finetune	S20
													2	3	55	2-Class Finetune	S20
													2	4	60	2-Class Finetune	S20
													2	5	90	2-Class Finetune	S20
													2	6	70	2-Class Finetune	S20
													2	7	45	2-Class Finetune	S20
													2	8	80	2-Class Finetune	S20
													1	1	40	3-Class Orig	S20
													1	2	50	3-Class Orig	S20
													1	3	46.6667	3-Class Orig	S20
													1	4	33.3333	3-Class Orig	S20
													1	5	36.6667	3-Class Orig	S20
													1	6	40	3-Class Orig	S20
													1	7	53.3333	3-Class Orig	S20
													1	8	53.3333	3-Class Orig	S20
													2	1	33.3333	3-Class Orig	S20
													2	2	33.3333	3-Class Orig	S20
													2	3	33.3333	3-Class Orig	S20
													2	4	40	3-Class Orig	S20
													2	5	33.3333	3-Class Orig	S20
													2	6	36.6667	3-Class Orig	S20
													2	7	33.3333	3-Class Orig	S20
													2	8	30	3-Class Orig	S20
													1	1	46.6667	3-Class Finetune	S20
													1	2	33.3333	3-Class Finetune	S20
													1	3	46.6667	3-Class Finetune	S20
													1	4	30	3-Class Finetune	S20
													1	5	43.3333	3-Class Finetune	S20
													1	6	43.3333	3-Class Finetune	S20
													1	7	43.3333	3-Class Finetune	S20
													1	8	43.3333	3-Class Finetune	S20
													2	1	36.6667	3-Class Finetune	S20
													2	2	36.6667	3-Class Finetune	S20
													2	3	43.3333	3-Class Finetune	S20
													2	4	43.3333	3-Class Finetune	S20
													2	5	33.3333	3-Class Finetune	S20
													2	6	33.3333	3-Class Finetune	S20
													2	7	36.6667	3-Class Finetune	S20
													2	8	36.6667	3-Class Finetune	S20
													1	1	55	2-Class Orig	S21
													1	2	65	2-Class Orig	S21
													1	3	60	2-Class Orig	S21
													1	4	50	2-Class Orig	S21
													1	5	70	2-Class Orig	S21
													1	6	40	2-Class Orig	S21
													1	7	60	2-Class Orig	S21
													1	8	40	2-Class Orig	S21
													2	1	70	2-Class Orig	S21
													2	2	65	2-Class Orig	S21
													2	3	65	2-Class Orig	S21
													2	4	85	2-Class Orig	S21
													2	5	55	2-Class Orig	S21
													2	6	60	2-Class Orig	S21
													2	7	55	2-Class Orig	S21
													2	8	80	2-Class Orig	S21
													1	1	65	2-Class Finetune	S21
													1	2	80	2-Class Finetune	S21
													1	3	55	2-Class Finetune	S21
													1	4	55	2-Class Finetune	S21
													1	5	90	2-Class Finetune	S21
													1	6	65	2-Class Finetune	S21
													1	7	70	2-Class Finetune	S21
													1	8	60	2-Class Finetune	S21
													2	1	80	2-Class Finetune	S21
													2	2	70	2-Class Finetune	S21
													2	3	85	2-Class Finetune	S21
													2	4	75	2-Class Finetune	S21
													2	5	65	2-Class Finetune	S21
													2	6	55	2-Class Finetune	S21
													2	7	55	2-Class Finetune	S21
													2	8	75	2-Class Finetune	S21
													1	1	53.3333	3-Class Orig	S21
													1	2	36.6667	3-Class Orig	S21
													1	3	40	3-Class Orig	S21
													1	4	46.6667	3-Class Orig	S21
													1	5	36.6667	3-Class Orig	S21
													1	6	46.6667	3-Class Orig	S21
													1	7	46.6667	3-Class Orig	S21
													1	8	33.3333	3-Class Orig	S21
													2	1	50	3-Class Orig	S21
													2	2	46.6667	3-Class Orig	S21
													2	3	36.6667	3-Class Orig	S21
													2	4	43.3333	3-Class Orig	S21
													2	5	36.6667	3-Class Orig	S21
													2	6	36.6667	3-Class Orig	S21
													2	7	33.3333	3-Class Orig	S21
													2	8	30	3-Class Orig	S21
													1	1	30	3-Class Finetune	S21
													1	2	43.3333	3-Class Finetune	S21
													1	3	43.3333	3-Class Finetune	S21
													1	4	56.6667	3-Class Finetune	S21
													1	5	50	3-Class Finetune	S21
													1	6	40	3-Class Finetune	S21
													1	7	36.6667	3-Class Finetune	S21
													1	8	53.3333	3-Class Finetune	S21
													2	1	40	3-Class Finetune	S21
													2	2	43.3333	3-Class Finetune	S21
													2	3	46.6667	3-Class Finetune	S21
													2	4	46.6667	3-Class Finetune	S21
													2	5	60	3-Class Finetune	S21
													2	6	43.3333	3-Class Finetune	S21
													2	7	46.6667	3-Class Finetune	S21
													2	8	36.6667	3-Class Finetune	S21

## Sheet: Fig. 3AB, EF
A								B								F		E
subject	class	session_num	nclass	task	group	value		subject	class	session_num	nclass	task	group	value		0.226668		S01	-0.542407	-0.548875	-0.608169	-0.49915	-0.527054	-0.559251	-0.544394	-0.577188	-0.588495	-0.645915	-0.729107	-0.776828	-0.741535	-0.724988	-0.729484	-0.607476	-0.480136	-0.511378	-0.470844	-0.393689	-0.399399	-0.549294	-0.56363	-0.57066	-0.573489	-0.641991	-0.639029	-0.635855	-0.359816	-0.355235	-0.355163
S01	Session 1	1	2	ME	Base	68.125		S01	Session 1	1	3	ME	Base	48.75		0.236101		S02	-0.268898	-0.166284	-0.172065	-0.152201	-0.234276	-0.297292	-0.303945	-0.34001	-0.340921	-0.359379	-0.343415	-0.272313	-0.386076	-0.404454	-0.423005	-0.422565	-0.408749	-0.34178	-0.163724	-0.227382	-0.318946	-0.36533	-0.406956	-0.38622	-0.333722	-0.30597	-0.310695	-0.36775	-0.338	-0.304858	-0.321804
S01	Session 1	1	2	ME	Fine-tuned	69.375		S01	Session 1	1	3	ME	Fine-tuned	53.3333		0.25163		S03	-0.609006	-0.60122	-0.587612	-0.525667	-0.465505	-0.416563	-0.414459	-0.549905	-0.624247	-0.732528	-0.732255	-0.732202	-0.796278	-0.817686	-0.817762	-0.761287	-0.658212	-0.475753	-0.527103	-0.634189	-0.719065	-0.811542	-0.827795	-0.833611	-0.83297	-0.88755	-0.88719	-0.887751	-0.88411	-0.873991	-0.627804
S01	Session 2	2	2	ME	Base	57.5		S01	Session 2	2	3	ME	Base	49.1667		0.281207		S04	0.115382	0.144554	0.147983	0.138771	-0.0033573	-0.154478	-0.150975	0.086594	0.259735	0.416991	0.473695	0.390219	0.273888	0.28701	0.249397	0.183639	0.115268	0.0514805	0.127205	0.118225	0.119204	0.119808	0.14125	0.148294	0.14884	0.163653	0.125283	0.05349	0.0145939	0.0231946	0.0371938
S01	Session 2	2	2	ME	Fine-tuned	75		S01	Session 2	2	3	ME	Fine-tuned	46.6667		0.253938		S05	-0.080532	-0.0675344	-0.0282332	0.0342077	0.0442957	-0.13369	-0.159418	-0.191829	-0.278535	-0.281186	-0.297103	-0.233844	-0.307998	-0.305134	-0.295992	-0.161241	-0.0920514	0.0502454	0.12212	0.145752	0.0365299	-0.160076	-0.258002	-0.287794	-0.273752	-0.198175	-0.19839	-0.233159	-0.249103	-0.276026	-0.221481
S02	Session 1	1	2	ME	Base	66.875		S02	Session 1	1	3	ME	Base	48.3333		0.244277		S06	-0.248145	-0.241724	-0.232394	-0.171256	-0.23006	-0.276346	-0.269232	-0.282134	-0.329239	-0.353547	-0.359829	-0.364958	-0.373747	-0.373339	-0.324987	-0.275377	-0.184025	-0.179067	-0.163699	-0.116667	-0.14074	-0.154268	-0.331715	-0.362905	-0.367763	-0.324433	-0.324519	-0.323568	-0.322314	-0.252296	-0.150555
S02	Session 1	1	2	ME	Fine-tuned	77.5		S02	Session 1	1	3	ME	Fine-tuned	64.1667		0.266816		S07	-0.120327	-0.111786	-0.110866	-0.470425	-0.619468	-0.710393	-0.703906	-0.644802	-0.61062	-0.499748	-0.418295	-0.416416	-0.386114	-0.41045	-0.511284	-0.572207	-0.588803	-0.633844	-0.537401	-0.528465	-0.491815	-0.466887	-0.425024	-0.367649	-0.366248	-0.499172	-0.501145	-0.505585	-0.533057	-0.533965	-0.539608
S02	Session 2	2	2	ME	Base	65		S02	Session 2	2	3	ME	Base	50		0.246917		S08	-0.22541	-0.210741	-0.206837	-0.0834926	-0.353509	-0.551794	-0.545548	-0.484522	-0.429543	-0.388612	-0.375582	-0.369465	-0.39651	-0.402282	-0.391609	-0.394965	-0.394422	-0.395687	0.0514145	0.0638175	0.0303208	-0.197011	-0.225113	-0.31909	-0.332122	-0.270552	-0.271452	-0.187612	0.0558047	0.289796	0.0846569
S02	Session 2	2	2	ME	Fine-tuned	88.75		S02	Session 2	2	3	ME	Fine-tuned	62.5		0.24383		S09	-0.105858	-0.116252	-0.171208	-0.226002	-0.233265	-0.233137	-0.291243	-0.431246	-0.453347	-0.466233	-0.443102	-0.394437	-0.471369	-0.472681	-0.475859	-0.466102	-0.408156	-0.354373	-0.270054	-0.318309	-0.317889	-0.345901	-0.392048	-0.377703	-0.349803	-0.306649	-0.310214	-0.346445	-0.376759	-0.36753	-0.339553
S03	Session 1	1	2	ME	Base	56.875		S03	Session 1	1	3	ME	Base	33.3333		0.277793		S10	-0.459218	-0.472544	-0.47084	-0.59848	-0.545427	-0.525641	-0.512166	-0.511135	-0.594099	-0.673399	-0.705486	-0.694446	-0.707146	-0.712026	-0.669795	-0.604536	-0.525596	-0.523197	-0.601131	-0.578791	-0.556302	-0.584339	-0.647245	-0.678637	-0.665629	-0.666328	-0.662734	-0.624223	-0.590777	-0.621575	-0.649116
S03	Session 1	1	2	ME	Fine-tuned	70.625		S03	Session 1	1	3	ME	Fine-tuned	49.1667		0.313016		S11	0.92058	0.931112	0.942266	0.816843	0.284378	-0.245854	0.073679	1.39456	1.53383	1.60161	1.56652	1.50045	1.17646	1.26339	1.39519	1.38131	1.05003	0.654279	0.550242	0.869614	0.941256	0.892972	0.892005	0.650201	0.650737	0.973775	0.975134	0.99989	1.27304	1.28911	0.766363
S03	Session 2	2	2	ME	Base	78.125		S03	Session 2	2	3	ME	Base	44.1667		0.238462		S12	-0.13633	-0.122937	-0.0938836	-0.102339	-0.488899	-0.665593	-0.687585	-0.628879	-0.57341	-0.449808	-0.318141	-0.177383	-0.0320233	-0.110497	-0.261024	-0.306148	-0.32462	-0.510722	-0.118131	-0.133922	-0.0673463	-0.0297816	0.00987859	0.0199952	0.0106465	-0.0288732	-0.0299471	-0.105909	-0.116354	-0.11883	-0.229924
S03	Session 2	2	2	ME	Fine-tuned	85.625		S03	Session 2	2	3	ME	Fine-tuned	57.9167		0.278699		S13	-0.0859598	0.245186	0.24582	0.399932	0.144608	-0.366277	-0.208045	0.0647953	0.0672253	0.0631039	0.0623417	0.0274001	0.0103186	0.0100672	0.11461	0.243428	0.303113	0.204522	0.395558	0.393065	0.385767	0.377571	0.0913503	0.00599994	-0.0952709	-0.145232	-0.148216	-0.112398	0.255496	0.322733	0.430153
S04	Session 1	1	2	ME	Base	62.5		S04	Session 1	1	3	ME	Base	41.25		0.296535		S14	-0.173614	-0.109013	-0.0930589	-0.0874027	-0.257678	-0.414359	-0.389313	-0.317704	-0.287603	-0.29885	-0.275453	-0.27657	-0.215247	-0.212169	-0.210961	-0.20258	-0.158397	-0.215193	-0.0554801	-0.0044419	0.0033817	5.8043e-05	-0.0202398	-0.0984796	-0.105822	-0.175284	-0.173419	-0.168586	-0.171322	-0.0354537	-0.0697731
S04	Session 1	1	2	ME	Fine-tuned	73.75		S04	Session 1	1	3	ME	Fine-tuned	43.3333		0.316874		S15	-0.375167	-0.219175	-0.216847	-0.0646984	-0.387065	-0.697899	-0.720828	-0.575468	-0.556298	-0.553863	-0.474575	-0.471092	-0.444392	-0.430162	-0.430319	-0.375552	-0.353529	-0.400886	-0.0855833	-0.174669	-0.178892	-0.197517	-0.27637	-0.353972	-0.354825	-0.438954	-0.437741	-0.43439	-0.301347	-0.213973	-0.212871
S04	Session 2	2	2	ME	Base	73.125		S04	Session 2	2	3	ME	Base	44.1667		0.331913		S16	-0.180861	-0.18056	-0.325606	-0.388009	-0.473767	-0.469895	-0.481304	-0.499503	-0.49184	-0.467596	-0.430236	-0.329574	-0.438815	-0.441171	-0.439568	-0.457732	-0.493492	-0.48918	-0.389198	-0.494333	-0.503692	-0.499434	-0.423888	-0.460751	-0.434667	-0.303349	-0.305207	-0.350975	-0.52125	-0.522642	-0.515056
S04	Session 2	2	2	ME	Fine-tuned	76.875		S04	Session 2	2	3	ME	Fine-tuned	47.5		0.26919		S17	0.00812839	0.0109788	0.0342852	-0.0911416	-0.160381	-0.324354	-0.388725	-0.391298	-0.394299	-0.389436	-0.387705	-0.368389	-0.368335	-0.373858	-0.364078	-0.359545	-0.302145	-0.274226	-0.0026322	-0.0939548	-0.199467	-0.329665	-0.333906	-0.334761	-0.334969	-0.120557	-0.116944	-0.0983416	-0.0564021	-0.0051001	0.0100309
S05	Session 1	1	2	ME	Base	66.875		S05	Session 1	1	3	ME	Base	36.6667		0.224087		S18	-0.0085807	-0.0074575	-0.0245379	-0.0489524	-0.210956	-0.410237	-0.41896	-0.351682	-0.301994	-0.236635	-0.238455	-0.181882	-0.177065	-0.175948	-0.17557	-0.2016	-0.204847	-0.250878	-0.0371124	-0.0467524	-0.0275751	-0.0064113	-0.0652238	-0.0657399	-0.0667932	-0.0889747	-0.0896432	-0.0898229	-0.0491342	-0.0743206	-0.0700125
S05	Session 1	1	2	ME	Fine-tuned	82.5		S05	Session 1	1	3	ME	Fine-tuned	58.3333		0.236166		S19	-0.24997	-0.242199	-0.227291	-0.270261	-0.430453	-0.536899	-0.537227	-0.489389	-0.487792	-0.48461	-0.48377	-0.363657	-0.317159	-0.348725	-0.349046	-0.445609	-0.444859	-0.433878	-0.313946	-0.343812	-0.360511	-0.361435	-0.362797	-0.362152	-0.359905	-0.289127	-0.289474	-0.272847	-0.420017	-0.433622	-0.464464
S05	Session 2	2	2	ME	Base	68.75		S05	Session 2	2	3	ME	Base	62.0833		0.242423		S20	-0.0866002	-0.075305	-0.0549489	0.142259	-0.353806	-0.592981	-0.602392	-0.566458	-0.546773	-0.526234	-0.453648	-0.401727	-0.4386	-0.452566	-0.45297	-0.454892	-0.430426	-0.361524	-0.214169	-0.212852	-0.222626	-0.221321	-0.224062	-0.228047	-0.224356	-0.192694	-0.191769	-0.196445	-0.203037	-0.164828	-0.163392
S05	Session 2	2	2	ME	Fine-tuned	88.125		S05	Session 2	2	3	ME	Fine-tuned	71.6667		0.268709		S21	-0.450655	-0.474582	-0.453588	-0.480413	-0.657736	-0.726016	-0.726354	-0.701197	-0.699431	-0.698815	-0.698432	-0.698608	-0.635119	-0.635153	-0.636024	-0.636671	-0.639559	-0.659548	-0.479299	-0.467447	-0.466818	-0.492988	-0.507194	-0.520348	-0.521227	-0.605112	-0.605139	-0.605276	-0.60334	-0.6034	-0.600937
S06	Session 1	1	2	ME	Base	46.875		S06	Session 1	1	3	ME	Base	30.8333		0.313992
S06	Session 1	1	2	ME	Fine-tuned	68.75		S06	Session 1	1	3	ME	Fine-tuned	39.5833		0.303451
S06	Session 2	2	2	ME	Base	68.125		S06	Session 2	2	3	ME	Base	41.6667		0.278706
S06	Session 2	2	2	ME	Fine-tuned	86.25		S06	Session 2	2	3	ME	Fine-tuned	61.25		0.336572
S07	Session 1	1	2	ME	Base	78.75		S07	Session 1	1	3	ME	Base	57.9167		0.263567
S07	Session 1	1	2	ME	Fine-tuned	92.5		S07	Session 1	1	3	ME	Fine-tuned	62.5		0.275159
S07	Session 2	2	2	ME	Base	84.375		S07	Session 2	2	3	ME	Base	63.3333		0.336578
S07	Session 2	2	2	ME	Fine-tuned	81.25		S07	Session 2	2	3	ME	Fine-tuned	61.25		0.349217
S08	Session 1	1	2	ME	Base	63.125		S08	Session 1	1	3	ME	Base	46.25		0.290897
S08	Session 1	1	2	ME	Fine-tuned	85		S08	Session 1	1	3	ME	Fine-tuned	57.9167		0.265725
S08	Session 2	2	2	ME	Base	55.625		S08	Session 2	2	3	ME	Base	42.0833		0.295704
S08	Session 2	2	2	ME	Fine-tuned	88.75		S08	Session 2	2	3	ME	Fine-tuned	65.8333		0.218853
S09	Session 1	1	2	ME	Base	73.75		S09	Session 1	1	3	ME	Base	43.3333		0.240882
S09	Session 1	1	2	ME	Fine-tuned	79.375		S09	Session 1	1	3	ME	Fine-tuned	44.3678		0.293173
S09	Session 2	2	2	ME	Base	83.125		S09	Session 2	2	3	ME	Base	59.5833		0.260354
S09	Session 2	2	2	ME	Fine-tuned	94.375		S09	Session 2	2	3	ME	Fine-tuned	79.5833		0.254347
S10	Session 1	1	2	ME	Base	62.5		S10	Session 1	1	3	ME	Base	42.5		0.262405
S10	Session 1	1	2	ME	Fine-tuned	68.125		S10	Session 1	1	3	ME	Fine-tuned	53.75		0.26919
S10	Session 2	2	2	ME	Base	69.375		S10	Session 2	2	3	ME	Base	50		0.261159
S10	Session 2	2	2	ME	Fine-tuned	78.125		S10	Session 2	2	3	ME	Fine-tuned	45.8333		0.326112
S11	Session 1	1	2	ME	Base	68.75		S11	Session 1	1	3	ME	Base	41.6667		0.310829
S11	Session 1	1	2	ME	Fine-tuned	70.625		S11	Session 1	1	3	ME	Fine-tuned	39.5833		0.251785
S11	Session 2	2	2	ME	Base	77.5		S11	Session 2	2	3	ME	Base	47.5		0.303828
S11	Session 2	2	2	ME	Fine-tuned	95.625		S11	Session 2	2	3	ME	Fine-tuned	72.5		0.232555
S12	Session 1	1	2	ME	Base	60		S12	Session 1	1	3	ME	Base	36.6667		0.300848
S12	Session 1	1	2	ME	Fine-tuned	65		S12	Session 1	1	3	ME	Fine-tuned	40		0.303785
S12	Session 2	2	2	ME	Base	64.375		S12	Session 2	2	3	ME	Base	41.6667		0.269634
S12	Session 2	2	2	ME	Fine-tuned	65		S12	Session 2	2	3	ME	Fine-tuned	39.5833		0.300661
S13	Session 1	1	2	ME	Base	73.125		S13	Session 1	1	3	ME	Base	37.9167		0.333122
S13	Session 1	1	2	ME	Fine-tuned	91.875		S13	Session 1	1	3	ME	Fine-tuned	58.3333		0.314051
S13	Session 2	2	2	ME	Base	75		S13	Session 2	2	3	ME	Base	50.8333		0.277511
S13	Session 2	2	2	ME	Fine-tuned	88.75		S13	Session 2	2	3	ME	Fine-tuned	72.5		0.4344
S14	Session 1	1	2	ME	Base	70.625		S14	Session 1	1	3	ME	Base	57.5		0.345255
S14	Session 1	1	2	ME	Fine-tuned	85.625		S14	Session 1	1	3	ME	Fine-tuned	57.9167		0.298909
S14	Session 2	2	2	ME	Base	71.875		S14	Session 2	2	3	ME	Base	50		0.25755
S14	Session 2	2	2	ME	Fine-tuned	73.75		S14	Session 2	2	3	ME	Fine-tuned	47.9167		0.23388
S15	Session 1	1	2	ME	Base	86.25		S15	Session 1	1	3	ME	Base	53.75		0.242308
S15	Session 1	1	2	ME	Fine-tuned	86.875		S15	Session 1	1	3	ME	Fine-tuned	66.6667		0.271037
S15	Session 2	2	2	ME	Base	75.625		S15	Session 2	2	3	ME	Base	56.25		0.276684
S15	Session 2	2	2	ME	Fine-tuned	88.125		S15	Session 2	2	3	ME	Fine-tuned	70.4167		0.269166
S16	Session 1	1	2	ME	Base	66.25		S16	Session 1	1	3	ME	Base	40.4167		0.332946
S16	Session 1	1	2	ME	Fine-tuned	68.125		S16	Session 1	1	3	ME	Fine-tuned	45.8333		0.285122
S16	Session 2	2	2	ME	Base	54.375		S16	Session 2	2	3	ME	Base	35.8333		0.278594
S16	Session 2	2	2	ME	Fine-tuned	67.5		S16	Session 2	2	3	ME	Fine-tuned	57.5		0.285032
S17	Session 1	1	2	ME	Base	62.5		S17	Session 1	1	3	ME	Base	43.3333		0.239853
S17	Session 1	1	2	ME	Fine-tuned	71.25		S17	Session 1	1	3	ME	Fine-tuned	60		0.232611
S17	Session 2	2	2	ME	Base	81.875		S17	Session 2	2	3	ME	Base	43.3333		0.267853
S17	Session 2	2	2	ME	Fine-tuned	68.125		S17	Session 2	2	3	ME	Fine-tuned	57.0833		0.275255
S18	Session 1	1	2	ME	Base	61.25		S18	Session 1	1	3	ME	Base	56.25		0.246793
S18	Session 1	1	2	ME	Fine-tuned	87.5		S18	Session 1	1	3	ME	Fine-tuned	65		0.244558
S18	Session 2	2	2	ME	Base	80		S18	Session 2	2	3	ME	Base	59.5833		0.326438
S18	Session 2	2	2	ME	Fine-tuned	94.375		S18	Session 2	2	3	ME	Fine-tuned	76.25		0.233798
S19	Session 1	1	2	ME	Base	84.375		S19	Session 1	1	3	ME	Base	36.6667		0.310651
S19	Session 1	1	2	ME	Fine-tuned	91.875		S19	Session 1	1	3	ME	Fine-tuned	52.5		0.273817
S19	Session 2	2	2	ME	Base	90.625		S19	Session 2	2	3	ME	Base	54.5833		0.234095
S19	Session 2	2	2	ME	Fine-tuned	97.5		S19	Session 2	2	3	ME	Fine-tuned	78.75		0.294055
S20	Session 1	1	2	ME	Base	50.625		S20	Session 1	1	3	ME	Base	40.4167		0.295554
S20	Session 1	1	2	ME	Fine-tuned	54.375		S20	Session 1	1	3	ME	Fine-tuned	38.75		0.255826
S20	Session 2	2	2	ME	Base	57.5		S20	Session 2	2	3	ME	Base	45.4167		0.267168
S20	Session 2	2	2	ME	Fine-tuned	48.125		S20	Session 2	2	3	ME	Fine-tuned	40.8333		0.250752
S21	Session 1	1	2	ME	Base	57.5		S21	Session 1	1	3	ME	Base	34.1667		0.23641
S21	Session 1	1	2	ME	Fine-tuned	63.75		S21	Session 1	1	3	ME	Fine-tuned	36.6667		0.240915
S21	Session 2	2	2	ME	Base	75		S21	Session 2	2	3	ME	Base	44.1667		0.247961
S21	Session 2	2	2	ME	Fine-tuned	73.125		S21	Session 2	2	3	ME	Fine-tuned	49.1667		0.226588
																0.246058
																0.258927
																0.263207
																0.269933
																0.222323
																0.245552
																0.232049
																0.252757
																0.264096
																0.239437
																0.237372
																0.263678
																0.32739
																0.251195
																0.251391
																0.244348
																0.247426
																0.265793
																0.236093
																0.259517
																0.275998
																0.272285
																0.343194
																0.391075
																0.413333
																0.261132
																0.281853
																0.264162
																0.443043
																0.359981
																0.292672
																0.341303
																0.254839
																0.310169
																0.249628
																0.239867
																0.28062
																0.343661
																0.355685
																0.250049
																0.198087
																0.200645
																0.227569
[truncated: 97 more columns]

## Sheet: Fig. 4
subject	session	session_num	2-Class Original	2-Class Finetuned	3-Class Original	3-Class Finetuned
S02	Sess. 1	1	66.875	83.125	35	49.5833
S02	Sess. 2	2	91.875	88.75	67.0833	76.6667
S02	Sess. 3	3	90	88.75	65	78.75
S02	Sess. 4	4	86.875	93.125	67.5	85
S02	Sess. 5	5	95	93.125	57.5	81.25
S03	Sess. 1	1	70	76.875	35.4167	55
S03	Sess. 2	2	51.875	83.125	54.1667	61.25
S03	Sess. 3	3	81.25	78.75	55.6753	61.25
S03	Sess. 4	4	80.625	90.625	62.5	62.9167
S03	Sess. 5	5	83.125	83.75	74.1667	73.3333
S04	Sess. 1	1	81.875	83.75	46.6667	48.75
S04	Sess. 2	2	83.125	95.625	60.8333	69.1667
S04	Sess. 3	3	92.5	95	49.1667	68.75
S04	Sess. 4	4	91.875	91.875	63.3333	82.5
S04	Sess. 5	5	80.625	81.25	50.4167	77.0833
S06	Sess. 1	1	56.25	69.375	46.25	65.8333
S06	Sess. 2	2	68.75	77.5	55	64.1667
S06	Sess. 3	3	87.5	86.25	52.9167	67.0833
S06	Sess. 4	4	81.25	69.375	71.25	74.1667
S06	Sess. 5	5	85	87.5	68.3333	84.5833
S07	Sess. 1	1	86.875	86.875	56.25	55.4167
S07	Sess. 2	2	78.125	78.125	59.1667	67.5
S07	Sess. 3	3	80.625	89.375	56.6667	58.75
S07	Sess. 4	4	74.375	76.875	55.4167	65
S07	Sess. 5	5	83.75	87.5	9.67742	71.6667
S08	Sess. 1	1	73.125	88.125	45.8333	67.0833
S08	Sess. 2	2	86.25	89.375	61.25	70.8333
S08	Sess. 3	3	91.25	91.875	76.25	70
S08	Sess. 4	4	88.75	91.875	69.1667	77.9167
S08	Sess. 5	5	91.875	93.125	76.6667	75
S09	Sess. 1	1	81.875	95	66.6667	82.9167
S09	Sess. 2	2	95.625	98.75	77.9167	83.75
S09	Sess. 3	3	82.5	96.25	67.9167	84.5833
S09	Sess. 4	4	80.625	96.875	72.5	78.3333
S09	Sess. 5	5	98.125	95	73.3333	82.5
S10	Sess. 1	1	63.75	70.625	53.75	47.5
S10	Sess. 2	2	75.625	71.875	46.6667	53.75
S10	Sess. 3	3	71.25	71.25	48.75	48.3333
S10	Sess. 4	4	68.75	70	50.8333	40.4167
S10	Sess. 5	5	70.625	73.125	45.8333	47.0833
S11	Sess. 1	1	58.75	70	47.0833	54.1667
S11	Sess. 2	2	71.25	75	46.6667	56.6667
S11	Sess. 3	3	75	80	55.4167	59.1667
S11	Sess. 4	4	73.125	73.75	54.5833	57.0833
S11	Sess. 5	5	66.875	69.375	47.9167	70.4167
S13	Sess. 1	1	76.25	89.375	42.0833	63.3333
S13	Sess. 2	2	93.75	91.875	49.1667	73.3333
S13	Sess. 3	3	66.875	85.625	35.4167	57.5
S13	Sess. 4	4	81.875	91.875	67.0833	67.0833
S13	Sess. 5	5	70	87.5	55.8333	67.9167
S14	Sess. 1	1	67.5	71.875	49.1667	47.9167
S14	Sess. 2	2	78.75	73.75	56.6667	50.8333
S14	Sess. 3	3	81.875	90.625	62.0833	60
S14	Sess. 4	4	78.125	80.625	62.0833	58.75
S14	Sess. 5	5	79.375	80	60	65
S15	Sess. 1	1	65	65.625	38.75	35.8333
S15	Sess. 2	2	78.125	83.125	51.25	57.9167
S15	Sess. 3	3	70.625	75	50.8333	54.5833
S15	Sess. 4	4	78.125	82.5	57.0833	65.8333
S15	Sess. 5	5	55.625	76.25	42.9167	55.8333
S16	Sess. 1	1	50.625	67.5	36.6667	33.75
S16	Sess. 2	2	60.625	60.625	40.8333	42.5
S16	Sess. 3	3	54.375	75	37.5	47.9167
S16	Sess. 4	4	55	95	45.4167	65.8333
S16	Sess. 5	5	70.625	85.625	45	66.25
S17	Sess. 1	1	62.5	70.625	36.6667	52.0833
S17	Sess. 2	2	51.875	71.25	52.0833	57.0833
S17	Sess. 3	3	61.25	77.5	49.1667	50
S17	Sess. 4	4	73.125	71.875	60	56.25
S17	Sess. 5	5	71.25	76.25	57.9167	52.0833
S18	Sess. 1	1	75	86.25	40.4167	58.75
S18	Sess. 2	2	89.375	94.375	61.25	73.3333
S18	Sess. 3	3	89.375	95.625	62.9167	80
S18	Sess. 4	4	71.25	93.75	70	74.5833
S18	Sess. 5	5	82.5	86.875	58.75	70
S19	Sess. 1	1	50.625	90	35.8333	75.4167
S19	Sess. 2	2	93.75	95.625	63.3333	80.4167
S19	Sess. 3	3	97.5	98.75	85.4167	94.1667
S19	Sess. 4	4	97.5	99.375	87.9167	92.0833
S19	Sess. 5	5	96.25	98.75	79.1667	88.75

## Sheet: Fig. 5
AB							CD							E						F
Condition	Subject	Accuracy	Shifts	AllHits	Task		Condition	Subject	Accuracy	Shifts	AllHits	Task		time	2class_Orig	2Class_Smooth	3class_Orig	3Class_Smooth		time	2class_Orig	2Class_Smooth	3class_Orig	3Class_Smooth
Original	S02	0.8	1.05	0.4	ME		Original	S02	1	1.15	0.5	MI		1	0.838	0.838839	0.637	0.548999		1	0.989		0.706	0.706707
Original	S03	0.9	0.75	0.6	ME		Original	S03	0.9	0.8	0.45	MI		1.125	0.94	0.892048	0.739	0.619276		1.125	0.993	0.993994	0.57	0.635071
Original	S04	0.9	0.8	0.5	ME		Original	S04	0.95	1.6	0.3	MI		1.25	0.921	0.902916	0.733	0.652604		1.25	0.993	0.993681	0.521	0.593058
Original	S06	0.85	0.6	0.45	ME		Original	S06	0.95	0.65	0.6	MI		1.375	0.794	0.871437	0.664	0.655594		1.375	0.99	0.992617	0.374	0.529532
Original	S07	0.65	1.95	0.05	ME		Original	S07	0.8	2.2	0.2	MI		1.5	0.562	0.795799	0.483	0.618915		1.5	0.985	0.990401	0.244	0.459697
Original	S08	0.65	2	0.25	ME		Original	S08	0.75	2	0.1	MI		1.625	0.523	0.737831	0.314	0.560583		1.625	0.98	0.988031	0.285	0.422502
Original	S09	0.75	1.55	0.25	ME		Original	S09	0.8	1.95	0.3	MI		1.75	0.52	0.696127	0.371	0.527222		1.75	0.953	0.980576	0.378	0.41419
Original	S10	0.95	1.2	0.4	ME		Original	S10	0.85	1.45	0.45	MI		1.875	0.419	0.647586	0.331	0.495265		1.875	0.899	0.965107	0.496	0.428597
Original	S11	0.65	2.75	0	ME		Original	S11	1	0.85	0.45	MI		2	0.333	0.596245	0.361	0.474735		2	0.614	0.903424	0.616	0.459177
Original	S13	0.6	1.6	0.3	ME		Original	S13	0.75	1.05	0.35	MI		2.125	0.672	0.608015	0.593	0.492057		2.125	0.662	0.864141	0.738	0.50215
Original	S14	0.65	1.85	0.25	ME		Original	S14	0.95	1.05	0.45	MI		2.25	0.589	0.605305	0.671	0.517006		2.25	0.509	0.809582	0.76	0.539796
Original	S15	0.55	1.1	0.2	ME		Original	S15	0.9	1	0.5	MI		2.375	0.391	0.57547	0.716	0.54365		2.375	0.348	0.742457	0.685	0.560139
Original	S16	0.9	1.2	0.55	ME		Original	S16	0.75	1.05	0.4	MI		2.5	0.504	0.565911	0.75	0.570558		2.5	0.493	0.707735	0.579	0.562768
Original	S17	0.8	2.1	0.1	ME		Original	S17	0.8	1.9	0.15	MI		2.625	0.589	0.568983	0.702	0.587154		2.625	0.872	0.729918	0.431	0.545773
Original	S18	0.75	1.75	0.25	ME		Original	S18	0.7	1.2	0.4	MI		2.75	0.705	0.586272	0.695	0.600491		2.75	0.936	0.756613	0.263	0.510202
Original	S19	0.8	1.55	0.3	ME		Original	S19	0.8	0.95	0.6	MI		2.875	0.682	0.598085	0.595	0.59988		2.875	0.916	0.776826	0.264	0.480049
Original	S02	0.75	1.35	0.4	ME		Original	S02	0.85	0.85	0.4	MI
Original	S03	0.85	0.95	0.35	ME		Original	S03	0.95	1.75	0.15	MI
Original	S04	0.75	1.45	0.25	ME		Original	S04	0.85	1.25	0.45	MI
Original	S06	0.7	1.15	0.4	ME		Original	S06	0.95	1.25	0.25	MI
Original	S07	0.85	1.85	0.25	ME		Original	S07	0.9	1.2	0.35	MI
Original	S08	0.85	2.25	0.05	ME		Original	S08	0.85	1.55	0.3	MI
Original	S09	0.85	1.55	0.25	ME		Original	S09	0.7	1.95	0.2	MI
Original	S10	0.9	1.55	0.3	ME		Original	S10	0.8	2.25	0.15	MI
Original	S11	0.95	0.35	0.8	ME		Original	S11	0.9	0.25	0.8	MI
Original	S13	0.95	0.55	0.7	ME		Original	S13	0.95	0.15	0.85	MI
Original	S14	0.95	0.15	0.85	ME		Original	S14	1	0.05	0.95	MI
Original	S15	0.95	0.25	0.75	ME		Original	S15	1	0.2	0.9	MI
Original	S16	0.8	2.35	0.05	ME		Original	S16	0.8	1.75	0.2	MI
Original	S17	0.8	1.65	0.15	ME		Original	S17	0.9	1	0.4	MI
Original	S18	0.6	1.85	0.25	ME		Original	S18	0.85	1.3	0.15	MI
Original	S19	0.85	1.5	0.25	ME		Original	S19	0.65	1.75	0.15	MI
Original	S02	0.95	0.6	0.65	ME		Original	S02	0.85	1.95	0.15	MI
Original	S03	0.95	0.25	0.75	ME		Original	S03	0.9	1.6	0.15	MI
Original	S04	1	0.5	0.6	ME		Original	S04	0.95	1.3	0.35	MI
Original	S06	0.9	0.75	0.5	ME		Original	S06	0.9	1.6	0.35	MI
Original	S07	0.85	1.55	0.3	ME		Original	S07	0.9	0.85	0.45	MI
Original	S08	0.95	1.45	0.4	ME		Original	S08	0.95	1.25	0.45	MI
Original	S09	1	0.5	0.65	ME		Original	S09	1	1.75	0.15	MI
Original	S10	0.9	1.35	0.5	ME		Original	S10	0.9	1.25	0.4	MI
Original	S11	0.7	1.7	0.15	ME		Original	S11	0.85	1.95	0.4	MI
Original	S13	0.7	2.05	0.05	ME		Original	S13	0.85	1.55	0.4	MI
Original	S14	0.45	2.05	0.15	ME		Original	S14	0.9	1.5	0.3	MI
Original	S15	0.7	2.4	0.1	ME		Original	S15	0.65	2	0.2	MI
Original	S16	0.9	0.6	0.45	ME		Original	S16	0.9	1.55	0.2	MI
Original	S17	0.95	1.55	0.35	ME		Original	S17	0.95	2.15	0.15	MI
Original	S18	0.95	1.4	0.3	ME		Original	S18	0.75	1.65	0.15	MI
Original	S19	0.9	1.35	0.3	ME		Original	S19	0.7	2.4	0.1	MI
Original	S02	0.85	2.2	0.3	ME		Original	S02	0.9	1.5	0.45	MI
Original	S03	0.5	1.35	0.35	ME		Original	S03	0.95	1.25	0.35	MI
Original	S04	0.65	1.8	0.3	ME		Original	S04	0.85	1.5	0.4	MI
Original	S06	0.65	1.75	0.4	ME		Original	S06	0.7	1.4	0.4	MI
Original	S07	0.65	0.5	0.45	ME		Original	S07	0.7	1.65	0.3	MI
Original	S08	0.6	0.9	0.5	ME		Original	S08	0.75	1.6	0.2	MI
Original	S09	0.55	0.85	0.35	ME		Original	S09	0.8	1.75	0.15	MI
Original	S10	0.65	1.5	0.25	ME		Original	S10	0.85	2.3	0.2	MI
Original	S11	0.9	0.8	0.5	ME		Original	S11	0.95	0.65	0.55	MI
Original	S13	0.85	1.65	0.35	ME		Original	S13	1	1.15	0.3	MI
Original	S14	0.95	0.9	0.35	ME		Original	S14	0.95	0.85	0.65	MI
Original	S15	0.85	0.75	0.55	ME		Original	S15	0.95	1.05	0.35	MI
Original	S16	0.95	0.95	0.55	ME		Original	S16	1	0.25	0.8	MI
Original	S17	0.9	0.85	0.55	ME		Original	S17	0.95	0.55	0.7	MI
Original	S18	0.95	0.85	0.5	ME		Original	S18	1	0.05	0.95	MI
Original	S19	1	0.85	0.45	ME		Original	S19	1	0.3	0.7	MI
Smoothed	S02	0.8	0.35	0.65	ME		Smoothed	S02	0.9	0.4	0.6	MI
Smoothed	S03	0.9	0.3	0.7	ME		Smoothed	S03	0.9	0.5	0.7	MI
Smoothed	S04	0.9	0.4	0.65	ME		Smoothed	S04	0.95	0.3	0.7	MI
Smoothed	S06	0.95	0.35	0.7	ME		Smoothed	S06	1	0.25	0.8	MI
Smoothed	S07	0.6	0.5	0.5	ME		Smoothed	S07	0.85	0.75	0.45	MI
Smoothed	S08	0.55	0.35	0.55	ME		Smoothed	S08	1	0.5	0.7	MI
Smoothed	S09	0.6	0.75	0.3	ME		Smoothed	S09	0.9	0.15	0.8	MI
Smoothed	S10	0.65	0.75	0.35	ME		Smoothed	S10	0.95	0.1	0.85	MI
Smoothed	S11	0.8	0.85	0.55	ME		Smoothed	S11	0.85	0.15	0.7	MI
Smoothed	S13	0.55	0.25	0.35	ME		Smoothed	S13	0.9	0.2	0.75	MI
Smoothed	S14	0.7	0.35	0.5	ME		Smoothed	S14	0.95	0.35	0.75	MI
Smoothed	S15	0.65	0.8	0.2	ME		Smoothed	S15	0.9	0.3	0.7	MI
Smoothed	S16	0.65	0.25	0.5	ME		Smoothed	S16	0.9	0.5	0.55	MI
Smoothed	S17	0.8	0.35	0.65	ME		Smoothed	S17	0.75	0.35	0.6	MI
Smoothed	S18	0.85	0.95	0.45	ME		Smoothed	S18	0.9	0.4	0.55	MI
Smoothed	S19	0.85	0.4	0.6	ME		Smoothed	S19	0.8	0.8	0.5	MI
Smoothed	S02	0.75	0.45	0.55	ME		Smoothed	S02	0.7	0.5	0.5	MI
Smoothed	S03	0.65	0.95	0.3	ME		Smoothed	S03	0.75	0.55	0.55	MI
Smoothed	S04	0.75	0.8	0.4	ME		Smoothed	S04	0.7	0.25	0.6	MI
Smoothed	S06	0.7	0.95	0.25	ME		Smoothed	S06	0.8	0.5	0.45	MI
Smoothed	S07	0.9	0.35	0.7	ME		Smoothed	S07	0.6	0.6	0.45	MI
Smoothed	S08	0.85	0.65	0.55	ME		Smoothed	S08	0.9	0.5	0.55	MI
Smoothed	S09	0.9	0.65	0.4	ME		Smoothed	S09	0.65	0.9	0.4	MI
Smoothed	S10	0.9	0.55	0.65	ME		Smoothed	S10	0.65	0.5	0.4	MI
Smoothed	S11	0.95	0.1	0.9	ME		Smoothed	S11	0.9	0.25	0.85	MI
Smoothed	S13	1	0.3	0.7	ME		Smoothed	S13	1	0.05	0.95	MI
Smoothed	S14	0.85	0.25	0.7	ME		Smoothed	S14	0.9	0.3	0.8	MI
Smoothed	S15	0.85	0.25	0.75	ME		Smoothed	S15	1	0.1	0.9	MI
Smoothed	S16	0.65	0.5	0.4	ME		Smoothed	S16	0.75	0.45	0.45	MI
Smoothed	S17	0.8	0.75	0.5	ME		Smoothed	S17	0.9	0.45	0.55	MI
Smoothed	S18	0.85	0.95	0.3	ME		Smoothed	S18	0.9	0.85	0.45	MI
Smoothed	S19	0.8	0.85	0.3	ME		Smoothed	S19	0.75	0.5	0.5	MI
Smoothed	S02	1	0.3	0.75	ME		Smoothed	S02	0.95	0.25	0.8	MI
Smoothed	S03	0.8	0.35	0.55	ME		Smoothed	S03	0.85	0.45	0.55	MI
Smoothed	S04	0.9	0.75	0.45	ME		Smoothed	S04	0.95	0.55	0.55	MI
Smoothed	S06	1	0.45	0.6	ME		Smoothed	S06	0.85	0.65	0.6	MI
Smoothed	S07	1	0.5	0.6	ME		Smoothed	S07	0.9	0.4	0.7	MI
Smoothed	S08	0.9	0.15	0.85	ME		Smoothed	S08	0.8	0.3	0.7	MI
Smoothed	S09	0.9	0.5	0.65	ME		Smoothed	S09	1	0.15	0.9	MI
Smoothed	S10	0.95	0.15	0.9	ME		Smoothed	S10	0.95	0.45	0.65	MI
Smoothed	S11	0.65	0.6	0.4	ME		Smoothed	S11	0.95	0.65	0.65	MI
Smoothed	S13	0.75	0.5	0.55	ME		Smoothed	S13	0.7	0.95	0.3	MI
Smoothed	S14	0.7	0.7	0.4	ME		Smoothed	S14	0.75	1.2	0.35	MI
Smoothed	S15	0.8	0.65	0.5	ME		Smoothed	S15	0.95	0.55	0.65	MI
Smoothed	S16	0.9	0.5	0.6	ME		Smoothed	S16	0.55	0.55	0.25	MI
Smoothed	S17	0.95	0.3	0.75	ME		Smoothed	S17	0.65	0.45	0.45	MI
Smoothed	S18	0.95	0.7	0.5	ME		Smoothed	S18	0.9	0.75	0.4	MI
Smoothed	S19	0.9	0.35	0.7	ME		Smoothed	S19	0.75	0.45	0.6	MI
Smoothed	S02	0.6	0.55	0.45	ME		Smoothed	S02	0.7	0.7	0.45	MI
Smoothed	S03	0.7	0.5	0.45	ME		Smoothed	S03	0.9	0.7	0.5	MI
Smoothed	S04	0.65	0.55	0.5	ME		Smoothed	S04	0.8	0.4	0.5	MI
Smoothed	S06	0.55	0.5	0.5	ME		Smoothed	S06	1	0.35	0.65	MI
Smoothed	S07	0.55	0.35	0.5	ME		Smoothed	S07	0.9	0.3	0.75	MI
Smoothed	S08	0.75	0.45	0.6	ME		Smoothed	S08	0.7	0.8	0.35	MI
Smoothed	S09	0.6	0.8	0.45	ME		Smoothed	S09	0.7	0.4	0.55	MI
Smoothed	S10	0.7	0.75	0.4	ME		Smoothed	S10	0.9	0.4	0.7	MI
Smoothed	S11	0.95	0.25	0.7	ME		Smoothed	S11	0.95	0.65	0.55	MI
Smoothed	S13	0.95	0.5	0.65	ME		Smoothed	S13	1	0.5	0.7	MI
Smoothed	S14	1	0.75	0.45	ME		Smoothed	S14	0.9	0.5	0.55	MI
Smoothed	S15	0.95	0.5	0.7	ME		Smoothed	S15	0.8	0.4	0.65	MI
Smoothed	S16	1	0.45	0.6	ME		Smoothed	S16	1	0.1	0.9	MI
Smoothed	S17	0.95	0.4	0.7	ME		Smoothed	S17	1	0.05	0.95	MI
Smoothed	S18	0.9	0.55	0.45	ME		Smoothed	S18	0.95	0.2	0.8	MI
Smoothed	S19	0.9	0.3	0.65	ME		Smoothed	S19	1	0.1	0.9	MI
Original	S02	0.7	2.23333	0.166667	ME		Original	S02	0.666667	1.13333	0.3	MI
Original	S03	0.633333	1.66667	0.166667	ME		Original	S03	0.666667	1.73333	0.4	MI
Original	S04	0.566667	2.33333	0.0666667	ME		Original	S04	0.7	1.3	0.333333	MI
Original	S06	0.7	1.5	0.266667	ME		Original	S06	0.633333	1.33333	0.3	MI
Original	S07	0.666667	2.83333	0.0666667	ME		Original	S07	0.533333	2.6	0.133333	MI
Original	S08	0.633333	3.13333	0	ME		Original	S08	0.566667	2	0.133333	MI
Original	S09	0.633333	2.63333	0.0666667	ME		Original	S09	0.566667	2.43333	0.1	MI
Original	S10	0.5	2.46667	0.1	ME		Original	S10	0.466667	1.76667	0.233333	MI
Original	S11	0.3	1.53333	0.1	ME		Original	S11	0.633333	2.33333	0.133333	MI
Original	S13	0.5	2.93333	0.0333333	ME		Original	S13	0.633333	2.1	0.133333	MI
Original	S14	0.466667	3.03333	0.0333333	ME		Original	S14	0.833333	2.26667	0.166667	MI
Original	S15	0.466667	2.96667	0	ME		Original	S15	0.666667	2.36667	0.2	MI
Original	S16	0.566667	1.96667	0.133333	ME		Original	S16	0.633333	2.6	0.1	MI
Original	S17	0.566667	2.63333	0.133333	ME		Original	S17	0.733333	2.3	0.133333	MI
Original	S18	0.533333	2.56667	0.1	ME		Original	S18	0.666667	2.4	0.133333	MI
Original	S19	0.633333	2.73333	0.2	ME		Original	S19	0.866667	2.63333	0.166667	MI
Original	S02	0.533333	2.16667	0.133333	ME		Original	S02	0.533333	1.76667	0.3	MI
Original	S03	0.7	2.23333	0.133333	ME		Original	S03	0.6	1.66667	0.266667	MI
Original	S04	0.733333	2.23333	0.133333	ME		Original	S04	0.466667	1.96667	0.166667	MI
Original	S06	0.533333	2.63333	0.0666667	ME		Original	S06	0.7	1.96667	0.2	MI
Original	S07	0.566667	2.2	0.133333	ME		Original	S07	0.666667	1.63333	0.266667	MI
Original	S08	0.566667	2.8	0.133333	ME		Original	S08	0.6	2	0.133333	MI
Original	S09	0.7	1.56667	0.166667	ME		Original	S09	0.433333	1.56667	0.233333	MI
Original	S10	0.566667	1.9	0.166667	ME		Original	S10	0.5	2.03333	0.1	MI
Original	S11	0.8	1.26667	0.4	ME		Original	S11	0.933333	1.3	0.5	MI
Original	S13	0.8	1.6	0.4	ME		Original	S13	0.8	1.16667	0.466667	MI
Original	S14	0.766667	1.63333	0.266667	ME		Original	S14	0.666667	1.13333	0.5	MI
Original	S15	0.766667	1.76667	0.366667	ME		Original	S15	0.8	1.3	0.466667	MI
Original	S16	0.533333	1.63333	0.233333	ME		Original	S16	0.633333	2.16667	0.0333333	MI
Original	S17	0.366667	0.9	0.333333	ME		Original	S17	0.733333	2.16667	0.0666667	MI
Original	S18	0.366667	0.4	0.233333	ME		Original	S18	0.633333	2.2	0.133333	MI
Original	S19	0.433333	1.63333	0.166667	ME		Original	S19	0.566667	3.13333	0	MI
Original	S02	0.833333	2.56667	0.133333	ME		Original	S02	0.766667	1.93333	0.266667	MI
Original	S03	0.766667	1.76667	0.233333	ME		Original	S03	0.8	1.06667	0.533333	MI
Original	S04	0.833333	2.1	0.1	ME		Original	S04	0.833333	2	0.333333	MI
Original	S06	0.8	2.26667	0.0666667	ME		Original	S06	0.766667	2.36667	0.266667	MI
Original	S07	0.733333	3.36667	0.0666667	ME		Original	S07	0.633333	2.33333	0.0666667	MI
Original	S08	0.766667	2.16667	0.0666667	ME		Original	S08	0.733333	2.53333	0.133333	MI
Original	S09	0.733333	2.16667	0.133333	ME		Original	S09	0.733333	2.4	0.133333	MI
Original	S10	0.566667	2.7	0.0666667	ME		Original	S10	0.7	2.76667	0.0666667	MI
Original	S11	0.366667	2.3	0.0666667	ME		Original	S11	0.5	2.83333	0.0333333	MI
Original	S13	0.433333	2.76667	0	ME		Original	S13	0.7	3.06667	0.133333	MI
Original	S14	0.466667	2.6	0.1	ME		Original	S14	0.533333	2.16667	0.166667	MI
Original	S15	0.633333	2.93333	0.0333333	ME		Original	S15	0.6	2.16667	0.1	MI
Original	S16	0.633333	2.43333	0.2	ME		Original	S16	0.666667	1.7	0.133333	MI
Original	S17	0.7	2.56667	0.2	ME		Original	S17	0.6	2.63333	0.1	MI
Original	S18	0.766667	2.23333	0.0666667	ME		Original	S18	0.533333	2.1	0.233333	MI
Original	S19	0.7	2.33333	0.2	ME		Original	S19	0.7	2.26667	0.166667	MI
Original	S02	0.566667	2.16667	0.166667	ME		Original	S02	0.666667	1.56667	0.166667	MI
Original	S03	0.666667	2.5	0.166667	ME		Original	S03	0.666667	2.5	0.133333	MI
Original	S04	0.633333	2.2	0.133333	ME		Original	S04	0.666667	2.16667	0.166667	MI
Original	S06	0.6	2.56667	0.133333	ME		Original	S06	0.533333	1	0.3	MI
Original	S07	0.6	1.9	0.233333	ME		Original	S07	0.6	2.83333	0.133333	MI
Original	S08	0.466667	1.93333	0.233333	ME		Original	S08	0.666667	2.56667	0.1	MI
Original	S09	0.466667	2.56667	0.0666667	ME		Original	S09	0.766667	1.7	0.233333	MI
Original	S10	0.433333	1.66667	0.166667	ME		Original	S10	0.766667	1.83333	0.233333	MI
Original	S11	0.633333	1.96667	0.133333	ME		Original	S11	0.633333	1.56667	0.233333	MI
Original	S13	0.733333	2.1	0.1	ME		Original	S13	0.7	2.03333	0.2	MI
Original	S14	0.7	2.6	0.133333	ME		Original	S14	0.633333	2.1	0.233333	MI
Original	S15	0.7	2.6	0.1	ME		Original	S15	0.633333	2.26667	0.166667	MI
Original	S16	0.966667	1.46667	0.3	ME		Original	S16	0.866667	1.3	0.533333	MI
Original	S17	0.9	1.5	0.4	ME		Original	S17	0.966667	1.03333	0.433333	MI
Original	S18	0.9	2.1	0.166667	ME		Original	S18	0.833333	1.36667	0.3	MI
Original	S19	0.8	1.5	0.4	ME		Original	S19	0.833333	1.26667	0.466667	MI
Smoothed	S02	0.666667	0.733333	0.466667	ME		Smoothed	S02	0.6	0.466667	0.4	MI
Smoothed	S03	0.766667	1.06667	0.3	ME		Smoothed	S03	0.633333	0.6	0.433333	MI
Smoothed	S04	0.766667	0.566667	0.5	ME		Smoothed	S04	0.7	0.933333	0.333333	MI
Smoothed	S06	0.7	0.966667	0.233333	ME		Smoothed	S06	0.866667	0.933333	0.4	MI
Smoothed	S07	0.7	0.866667	0.333333	ME		Smoothed	S07	0.866667	0.8	0.5	MI
Smoothed	S08	0.766667	1	0.333333	ME		Smoothed	S08	0.9	0.4	0.633333	MI
Smoothed	S09	0.766667	1	0.333333	ME		Smoothed	S09	0.9	0.6	0.566667	MI
Smoothed	S10	0.766667	0.866667	0.333333	ME		Smoothed	S10	0.833333	0.4	0.566667	MI
Smoothed	S11	0.5	0.9	0.333333	ME		Smoothed	S11	0.866667	0.7	0.466667	MI
Smoothed	S13	0.433333	1.23333	0.133333	ME		Smoothed	S13	0.8	0.8	0.533333	MI
Smoothed	S14	0.466667	0.7	0.233333	ME		Smoothed	S14	0.733333	0.8	0.366667	MI
Smoothed	S15	0.433333	0.866667	0.233333	ME		Smoothed	S15	0.7	0.8	0.366667	MI
Smoothed	S16	0.6	0.566667	0.4	ME		Smoothed	S16	0.766667	0.666667	0.466667	MI
Smoothed	S17	0.5	0.8	0.3	ME		Smoothed	S17	0.666667	0.866667	0.4	MI
Smoothed	S18	0.666667	0.7	0.4	ME		Smoothed	S18	0.9	0.666667	0.433333	MI
Smoothed	S19	0.5	1.06667	0.2	ME		Smoothed	S19	0.733333	0.7	0.466667	MI
Smoothed	S02	0.7	0.966667	0.366667	ME		Smoothed	S02	0.5	1.16667	0.233333	MI
Smoothed	S03	0.666667	0.966667	0.366667	ME		Smoothed	S03	0.6	0.966667	0.333333	MI
Smoothed	S04	0.633333	1.3	0.166667	ME		Smoothed	S04	0.7	0.8	0.5	MI
Smoothed	S06	0.766667	0.866667	0.4	ME		Smoothed	S06	0.833333	0.866667	0.333333	MI
Smoothed	S07	0.566667	0.8	0.3	ME		Smoothed	S07	0.6	1.06667	0.1	MI
Smoothed	S08	0.7	0.9	0.4	ME		Smoothed	S08	0.7	1.1	0.433333	MI
Smoothed	S09	0.633333	1.2	0.166667	ME		Smoothed	S09	0.466667	0.9	0.233333	MI
Smoothed	S10	0.466667	1.13333	0.2	ME		Smoothed	S10	0.633333	1.03333	0.333333	MI
Smoothed	S11	0.733333	0.366667	0.6	ME		Smoothed	S11	0.766667	0.333333	0.566667	MI
Smoothed	S13	0.633333	0.666667	0.433333	ME		Smoothed	S13	0.833333	0.6	0.633333	MI
Smoothed	S14	0.766667	0.566667	0.566667	ME		Smoothed	S14	0.933333	0.533333	0.6	MI
Smoothed	S15	0.633333	0.933333	0.266667	ME		Smoothed	S15	0.8	0.466667	0.6	MI
Smoothed	S16	0.533333	0.8	0.3	ME		Smoothed	S16	0.466667	0.833333	0.2	MI
Smoothed	S17	0.5	0.966667	0.266667	ME		Smoothed	S17	0.466667	1.13333	0.233333	MI
Smoothed	S18	0.533333	0.966667	0.266667	ME		Smoothed	S18	0.633333	0.833333	0.233333	MI
Smoothed	S19	0.533333	1.03333	0.266667	ME		Smoothed	S19	0.6	1.16667	0.133333	MI
Smoothed	S02	0.8	1.03333	0.233333	ME		Smoothed	S02	0.833333	0.8	0.4	MI
Smoothed	S03	0.833333	0.6	0.533333	ME		Smoothed	S03	0.866667	0.433333	0.633333	MI
Smoothed	S04	0.566667	0.866667	0.266667	ME		Smoothed	S04	0.8	0.666667	0.5	MI
Smoothed	S06	0.8	1.06667	0.233333	ME		Smoothed	S06	0.9	0.466667	0.7	MI
Smoothed	S07	0.733333	1	0.333333	ME		Smoothed	S07	0.7	1.13333	0.266667	MI
Smoothed	S08	0.7	1.03333	0.266667	ME		Smoothed	S08	0.733333	1.33333	0.2	MI
Smoothed	S09	0.633333	0.566667	0.366667	ME		Smoothed	S09	0.733333	1.06667	0.366667	MI
Smoothed	S10	0.7	1.2	0.333333	ME		Smoothed	S10	0.733333	1.06667	0.3	MI
Smoothed	S11	0.666667	1.53333	0.166667	ME		Smoothed	S11	0.433333	0.7	0.3	MI
Smoothed	S13	0.633333	1.16667	0.233333	ME		Smoothed	S13	0.7	0.966667	0.3	MI
Smoothed	S14	0.4	0.733333	0.166667	ME		Smoothed	S14	0.7	0.666667	0.4	MI
Smoothed	S15	0.5	1.46667	0.1	ME		Smoothed	S15	0.7	1.03333	0.3	MI
Smoothed	S16	0.666667	0.866667	0.4	ME		Smoothed	S16	0.566667	0.833333	0.266667	MI
Smoothed	S17	0.633333	1.06667	0.233333	ME		Smoothed	S17	0.633333	0.5	0.466667	MI
Smoothed	S18	0.633333	1.3	0.233333	ME		Smoothed	S18	0.466667	0.633333	0.333333	MI
Smoothed	S19	0.733333	1.03333	0.266667	ME		Smoothed	S19	0.533333	0.633333	0.4	MI
Smoothed	S02	0.533333	0.8	0.266667	ME		Smoothed	S02	0.6	0.4	0.366667	MI
Smoothed	S03	0.5	1.3	0.2	ME		Smoothed	S03	0.533333	0.4	0.333333	MI
Smoothed	S04	0.533333	1.23333	0.266667	ME		Smoothed	S04	0.566667	0.533333	0.4	MI
Smoothed	S06	0.8	0.833333	0.366667	ME		Smoothed	S06	0.566667	0.566667	0.366667	MI
Smoothed	S07	0.5	0.833333	0.166667	ME		Smoothed	S07	0.7	0.6	0.466667	MI
Smoothed	S08	0.6	0.766667	0.366667	ME		Smoothed	S08	0.633333	0.833333	0.333333	MI
Smoothed	S09	0.533333	1.13333	0.133333	ME		Smoothed	S09	0.7	0.833333	0.433333	MI
Smoothed	S10	0.5	1.1	0.3	ME		Smoothed	S10	0.733333	1	0.333333	MI
Smoothed	S11	0.733333	1.26667	0.233333	ME		Smoothed	S11	0.666667	0.8	0.3	MI
Smoothed	S13	0.633333	1.13333	0.266667	ME		Smoothed	S13	0.733333	0.8	0.433333	MI
Smoothed	S14	0.633333	1.5	0.233333	ME		Smoothed	S14	0.566667	1.06667	0.366667	MI
Smoothed	S15	0.666667	0.833333	0.366667	ME		Smoothed	S15	0.666667	0.8	0.333333	MI
Smoothed	S16	0.733333	0.866667	0.333333	ME		Smoothed	S16	0.8	0.333333	0.633333	MI
Smoothed	S17	0.866667	0.733333	0.433333	ME		Smoothed	S17	0.8	0.366667	0.633333	MI
Smoothed	S18	0.733333	0.833333	0.4	ME		Smoothed	S18	0.733333	0.4	0.566667	MI
Smoothed	S19	0.666667	0.733333	0.366667	ME		Smoothed	S19	0.8	0.666667	0.6	MI

## Sheet: Fig. 6
A					B					C_ME
Accuracy	Method	Pair	task		Accuracy	Method	Pair	task			0	1	2	3	4	5	6	7	8	9	10	11	12	13	14	15	16	17	18	19	20	21	22	23	24	25	26	27	28	29	30	31	32	33	34	35	36	37	38
43.5	EEGNet	1-2	ME		51	EEGNet	1-2	MI		T	-0.26954	-0.25686	-0.23926	-0.21843	-0.31095	-0.42525	-0.4224	-0.39565	-0.39369	-0.38794	-0.38192	-0.36092	-0.34535	-0.36354	-0.35581	-0.34272	-0.33728	-0.32144	-0.25407	-0.26326	-0.29962	-0.31637	-0.34287	-0.33117	-0.32903	-0.36397	-0.36598	-0.36381	-0.34105	-0.33477	-0.31975	-0.28491	-0.29835	-0.29062	-0.28818	-0.3176	-0.36273	-0.36399	-0.37194
64.06	EEGNet	1-2	ME		69.33	EEGNet	1-2	MI		I	-0.23881	-0.22873	-0.22235	-0.20586	-0.30555	-0.4194	-0.41882	-0.3962	-0.39914	-0.39113	-0.38425	-0.35666	-0.34059	-0.36295	-0.35957	-0.34817	-0.33852	-0.32149	-0.24559	-0.2595	-0.30128	-0.31572	-0.33994	-0.32929	-0.32832	-0.35484	-0.35327	-0.34937	-0.32344	-0.31981	-0.29534	-0.25633	-0.28161	-0.26166	-0.21839	-0.25252	-0.3227	-0.32242	-0.33876
69.37	EEGNet	1-2	ME		68.67	EEGNet	1-2	MI		M	-0.26558	-0.2511	-0.2397	-0.22757	-0.31114	-0.42841	-0.4245	-0.39856	-0.39394	-0.39448	-0.38695	-0.36871	-0.3461	-0.35954	-0.35645	-0.34455	-0.33733	-0.32436	-0.25989	-0.26763	-0.30633	-0.31897	-0.34104	-0.33664	-0.33804	-0.37659	-0.37441	-0.36968	-0.33986	-0.34043	-0.32332	-0.28979	-0.30027	-0.29838	-0.28399	-0.3198	-0.3618	-0.35773	-0.37708
47.19	EEGNet	1-2	ME		61.33	EEGNet	1-2	MI		P	-0.31833	-0.29422	-0.28223	-0.28438	-0.35705	-0.48861	-0.48213	-0.42877	-0.42042	-0.42057	-0.41478	-0.3938	-0.36328	-0.37253	-0.37789	-0.36918	-0.36392	-0.36598	-0.31704	-0.31403	-0.32785	-0.33853	-0.35863	-0.35749	-0.36014	-0.40357	-0.39928	-0.3919	-0.37869	-0.39253	-0.40409	-0.39316	-0.3532	-0.38753	-0.45619	-0.45519	-0.44071	-0.41638	-0.42852
56.55	EEGNet	1-2	ME		59.67	EEGNet	1-2	MI
53.44	EEGNet	1-2	ME		56.33	EEGNet	1-2	MI
67.19	EEGNet	1-2	ME		67.5	EEGNet	1-2	MI		C_MI
55.94	EEGNet	1-2	ME		70	EEGNet	1-2	MI			0	1	2	3	4	5	6	7	8	9	10	11	12	13	14	15	16	17	18	19	20	21	22	23	24	25	26	27	28	29	30	31	32	33	34	35	36	37	38
50.65	EEGNet	1-2	ME		71.67	EEGNet	1-2	MI		T	-0.207565	-0.198314	-0.196115	-0.187488	-0.279939	-0.360577	-0.35741	-0.355581	-0.358497	-0.331663	-0.331274	-0.320405	-0.29228	-0.287064	-0.297531	-0.320345	-0.292194	-0.285775	-0.197793	-0.166991	-0.168607	-0.218417	-0.238204	-0.235546	-0.246289	-0.23636	-0.244891	-0.212073	-0.20096	-0.202658	-0.198149	-0.178273	-0.190866	-0.201391	-0.212837	-0.220367	-0.229003	-0.235422	-0.240958
54.06	EEGNet	1-2	ME		69.33	EEGNet	1-2	MI		I	-0.211185	-0.202893	-0.19938	-0.178898	-0.291143	-0.373331	-0.371082	-0.365988	-0.367334	-0.330451	-0.326628	-0.308567	-0.288336	-0.288609	-0.310965	-0.33541	-0.315421	-0.310045	-0.188417	-0.189597	-0.192594	-0.247096	-0.261911	-0.247828	-0.246416	-0.223448	-0.230984	-0.207431	-0.20346	-0.202394	-0.168295	-0.145035	-0.200725	-0.181128	-0.133602	-0.14265	-0.179648	-0.196969	-0.207084
65	EEGNet	1-2	ME		53.67	EEGNet	1-2	MI		M	-0.214187	-0.206349	-0.196143	-0.184944	-0.278625	-0.381022	-0.37959	-0.377296	-0.385088	-0.344383	-0.341824	-0.318548	-0.288208	-0.29654	-0.315664	-0.332631	-0.304107	-0.297152	-0.199996	-0.192059	-0.194505	-0.251682	-0.269773	-0.254326	-0.250026	-0.237464	-0.247501	-0.233054	-0.231622	-0.219394	-0.194381	-0.171599	-0.216796	-0.220281	-0.208052	-0.217462	-0.232587	-0.247557	-0.241045
44.06	EEGNet	1-2	ME		58.33	EEGNet	1-2	MI		P	-0.252507	-0.241572	-0.229545	-0.226694	-0.328043	-0.440026	-0.437323	-0.419894	-0.415438	-0.379216	-0.374309	-0.35001	-0.323919	-0.332689	-0.351231	-0.366393	-0.343541	-0.342914	-0.245137	-0.239322	-0.241801	-0.293442	-0.304795	-0.292772	-0.287099	-0.279946	-0.290413	-0.28018	-0.285613	-0.284161	-0.280275	-0.25936	-0.253262	-0.289459	-0.361171	-0.363685	-0.335724	-0.326993	-0.306695
52.27	EEGNet	1-2	ME		52.9	EEGNet	1-2	MI
43.75	EEGNet	1-2	ME		58.75	EEGNet	1-2	MI		D_ME
64.38	EEGNet	1-2	ME		64.69	EEGNet	1-2	MI			0	1	2	3	4	5	6	7	8	9	10	11	12	13	14	15	16	17	18	19	20	21	22	23	24	25	26	27	28	29	30	31	32	33	34	35	36	37	38
51.88	EEGNet	1-2	ME		60.94	EEGNet	1-2	MI		T	-0.28895	-0.27822	-0.26876	-0.26655	-0.34094	-0.4167	-0.41147	-0.37896	-0.36971	-0.35267	-0.3472	-0.3239	-0.2978	-0.31397	-0.32312	-0.33553	-0.33914	-0.34573	-0.28296	-0.28499	-0.29698	-0.30016	-0.30089	-0.29174	-0.28705	-0.30276	-0.30154	-0.30077	-0.30766	-0.31115	-0.3104	-0.30364	-0.30408	-0.30301	-0.3016	-0.31619	-0.32817	-0.31446	-0.3078
67.19	EEGNet	1-2	ME		59.06	EEGNet	1-2	MI		I	-0.27655	-0.26452	-0.25547	-0.2557	-0.3291	-0.40158	-0.39969	-0.37391	-0.36796	-0.35165	-0.34639	-0.32183	-0.29862	-0.31495	-0.32627	-0.33702	-0.33682	-0.33893	-0.27224	-0.27898	-0.2955	-0.30021	-0.29843	-0.28875	-0.28503	-0.29408	-0.29156	-0.29035	-0.29611	-0.29903	-0.2944	-0.28251	-0.29173	-0.28239	-0.26529	-0.28367	-0.30822	-0.29437	-0.29032
53.44	EEGNet	1-2	ME		51.56	EEGNet	1-2	MI		M	-0.30034	-0.28459	-0.27283	-0.27272	-0.33309	-0.40851	-0.4053	-0.37862	-0.36995	-0.35566	-0.35046	-0.32926	-0.30567	-0.31835	-0.32848	-0.33697	-0.33752	-0.34024	-0.28697	-0.28857	-0.30456	-0.30969	-0.31124	-0.30334	-0.2982	-0.31115	-0.31033	-0.31218	-0.31877	-0.32261	-0.32115	-0.30861	-0.31352	-0.31205	-0.30665	-0.32621	-0.34264	-0.32621	-0.31961
54.06	EEGNet	1-2	ME		64.69	EEGNet	1-2	MI		P	-0.32857	-0.31232	-0.29892	-0.30069	-0.36406	-0.44985	-0.44554	-0.40897	-0.39915	-0.38598	-0.38188	-0.35747	-0.32703	-0.34049	-0.35167	-0.35856	-0.35805	-0.36775	-0.31465	-0.31317	-0.32097	-0.32598	-0.32616	-0.32152	-0.31803	-0.33279	-0.33073	-0.33048	-0.34506	-0.35588	-0.36662	-0.36258	-0.34937	-0.36049	-0.39428	-0.39341	-0.38655	-0.3619	-0.35066
47.81	EEGNet	1-2	ME		44.69	EEGNet	1-2	MI
50.62	EEGNet	1-2	ME		48.13	EEGNet	1-2	MI		D_MI
41.92	FBCSP	1-2	ME		46.67	FBCSP	1-2	MI
58.28	FBCSP	1-2	ME		58.15	FBCSP	1-2	MI		T	0	1	2	3	4	5	6	7	8	9	10	11	12	13	14	15	16	17	18	19	20	21	22	23	24	25	26	27	28	29	30	31	32	33	34	35	36	37	38
66.21	FBCSP	1-2	ME		63.7	FBCSP	1-2	MI		I	-0.203283	-0.201902	-0.197729	-0.197315	-0.268583	-0.292106	-0.294431	-0.298005	-0.297438	-0.276003	-0.277725	-0.25543	-0.259656	-0.253719	-0.266053	-0.289498	-0.27994	-0.27828	-0.210543	-0.211636	-0.218319	-0.243983	-0.251327	-0.231158	-0.231	-0.235338	-0.236431	-0.227461	-0.23616	-0.239893	-0.222728	-0.205767	-0.195964	-0.206638	-0.206186	-0.213257	-0.228145	-0.227968	-0.23002
47.19	FBCSP	1-2	ME		78.33	FBCSP	1-2	MI		M	-0.191777	-0.196168	-0.190148	-0.182401	-0.245092	-0.266366	-0.272786	-0.273247	-0.273149	-0.252153	-0.254857	-0.235377	-0.229853	-0.238359	-0.250402	-0.274057	-0.265028	-0.259674	-0.187533	-0.196557	-0.207555	-0.238455	-0.245604	-0.221637	-0.218017	-0.210993	-0.212419	-0.207245	-0.217457	-0.214664	-0.183691	-0.165599	-0.184348	-0.177919	-0.143489	-0.152018	-0.179405	-0.18867	-0.196166
52.76	FBCSP	1-2	ME		54	FBCSP	1-2	MI		P	-0.199801	-0.202509	-0.196255	-0.195234	-0.26026	-0.289978	-0.291997	-0.293757	-0.291807	-0.268712	-0.268398	-0.244098	-0.253602	-0.25156	-0.265753	-0.285641	-0.275919	-0.27245	-0.208383	-0.216177	-0.226871	-0.259672	-0.263482	-0.234839	-0.231811	-0.230931	-0.233519	-0.231944	-0.2474	-0.243326	-0.215252	-0.195514	-0.198709	-0.202595	-0.190333	-0.197919	-0.21953	-0.22574	-0.226236
50.62	FBCSP	1-2	ME		51	FBCSP	1-2	MI			-0.230832	-0.22701	-0.218612	-0.2219	-0.286781	-0.333149	-0.336088	-0.329296	-0.323904	-0.302007	-0.299837	-0.272757	-0.253463	-0.27459	-0.291224	-0.311913	-0.29741	-0.29781	-0.23369	-0.242946	-0.253146	-0.282462	-0.286243	-0.258145	-0.253865	-0.257112	-0.261568	-0.266099	-0.282965	-0.282946	-0.267833	-0.247419	-0.232736	-0.249334	-0.28734	-0.290323	-0.287612	-0.280412	-0.269345
56.56	FBCSP	1-2	ME		52.19	FBCSP	1-2	MI
54.69	FBCSP	1-2	ME		60.62	FBCSP	1-2	MI
44.52	FBCSP	1-2	ME		70.67	FBCSP	1-2	MI		E						F
47.81	FBCSP	1-2	ME		56.67	FBCSP	1-2	MI		Accuracy	Condition	Model	Subject	Task		Accuracy	Condition	Model	Subject	Task
55	FBCSP	1-2	ME		48	FBCSP	1-2	MI		84.13	4-40 Hz	EEGNET_2	1	ME		78.67	4-40 Hz	EEGNET_2	1	MI
44.69	FBCSP	1-2	ME		48.33	FBCSP	1-2	MI		86.25	4-40 Hz	EEGNET_2	2	ME		81.33	4-40 Hz	EEGNET_2	2	MI
46.82	FBCSP	1-2	ME		44.84	FBCSP	1-2	MI		76.25	4-40 Hz	EEGNET_2	3	ME		85.33	4-40 Hz	EEGNET_2	3	MI
46.25	FBCSP	1-2	ME		41.25	FBCSP	1-2	MI		77.5	4-40 Hz	EEGNET_2	4	ME		87.67	4-40 Hz	EEGNET_2	4	MI
55.31	FBCSP	1-2	ME		58.13	FBCSP	1-2	MI		83.1	4-40 Hz	EEGNET_2	5	ME		76	4-40 Hz	EEGNET_2	5	MI
45.31	FBCSP	1-2	ME		44.37	FBCSP	1-2	MI		79.06	4-40 Hz	EEGNET_2	6	ME		69	4-40 Hz	EEGNET_2	6	MI
46.25	FBCSP	1-2	ME		56.25	FBCSP	1-2	MI		85.31	4-40 Hz	EEGNET_2	7	ME		78.75	4-40 Hz	EEGNET_2	7	MI
47.81	FBCSP	1-2	ME		45.31	FBCSP	1-2	MI		76.56	4-40 Hz	EEGNET_2	8	ME		86.88	4-40 Hz	EEGNET_2	8	MI
43.75	FBCSP	1-2	ME		57.5	FBCSP	1-2	MI		73.55	4-40 Hz	EEGNET_2	9	ME		81.33	4-40 Hz	EEGNET_2	9	MI
44.06	FBCSP	1-2	ME		41.56	FBCSP	1-2	MI		76.25	4-40 Hz	EEGNET_2	10	ME		73	4-40 Hz	EEGNET_2	10	MI
45.94	FBCSP	1-2	ME		45.94	FBCSP	1-2	MI		70.31	4-40 Hz	EEGNET_2	11	ME		75	4-40 Hz	EEGNET_2	11	MI
58.83	EEGNet	1-3	ME		67.67	EEGNet	1-3	MI		77.19	4-40 Hz	EEGNET_2	12	ME		69.33	4-40 Hz	EEGNET_2	12	MI
69.37	EEGNet	1-3	ME		66	EEGNet	1-3	MI		71.36	4-40 Hz	EEGNET_2	13	ME		82.9	4-40 Hz	EEGNET_2	13	MI
70.63	EEGNet	1-3	ME		75	EEGNet	1-3	MI		70.94	4-40 Hz	EEGNET_2	14	ME		70.94	4-40 Hz	EEGNET_2	14	MI
66.87	EEGNet	1-3	ME		83.33	EEGNet	1-3	MI		76.88	4-40 Hz	EEGNET_2	15	ME		71.88	4-40 Hz	EEGNET_2	15	MI
71.03	EEGNet	1-3	ME		67.67	EEGNet	1-3	MI		69.35	4-40 Hz	EEGNET_2	16	ME		72.19	4-40 Hz	EEGNET_2	16	MI
64.38	EEGNet	1-3	ME		67	EEGNet	1-3	MI		70	4-40 Hz	EEGNET_2	17	ME		81.25	4-40 Hz	EEGNET_2	17	MI
87.81	EEGNet	1-3	ME		73.12	EEGNet	1-3	MI		72.81	4-40 Hz	EEGNET_2	18	ME		77.5	4-40 Hz	EEGNET_2	18	MI
68.13	EEGNet	1-3	ME		75.62	EEGNet	1-3	MI		70.63	4-40 Hz	EEGNET_2	19	ME		98.75	4-40 Hz	EEGNET_2	19	MI
60.97	EEGNet	1-3	ME		75.67	EEGNet	1-3	MI		70.31	4-40 Hz	EEGNET_2	20	ME		70.94	4-40 Hz	EEGNET_2	20	MI
66.87	EEGNet	1-3	ME		69	EEGNet	1-3	MI		70.94	4-40 Hz	EEGNET_2	21	ME		60.62	4-40 Hz	EEGNET_2	21	MI
76.88	EEGNet	1-3	ME		62	EEGNet	1-3	MI		60.59	4-40 Hz	EEGNET_3	1	ME		53.33	4-40 Hz	EEGNET_3	1	MI
60.31	EEGNet	1-3	ME		62.33	EEGNet	1-3	MI		67.71	4-40 Hz	EEGNET_3	2	ME		65.11	4-40 Hz	EEGNET_3	2	MI
65	EEGNet	1-3	ME		73.23	EEGNet	1-3	MI		59.79	4-40 Hz	EEGNET_3	3	ME		60.67	4-40 Hz	EEGNET_3	3	MI
55.31	EEGNet	1-3	ME		55.94	EEGNet	1-3	MI		50.42	4-40 Hz	EEGNET_3	4	ME		70.22	4-40 Hz	EEGNET_3	4	MI
75.62	EEGNet	1-3	ME		70.94	EEGNet	1-3	MI		63.45	4-40 Hz	EEGNET_3	5	ME		60	4-40 Hz	EEGNET_3	5	MI
55	EEGNet	1-3	ME		60.62	EEGNet	1-3	MI		53.54	4-40 Hz	EEGNET_3	6	ME		47.33	4-40 Hz	EEGNET_3	6	MI
70.63	EEGNet	1-3	ME		67.19	EEGNet	1-3	MI		49.17	4-40 Hz	EEGNET_3	7	ME		52.08	4-40 Hz	EEGNET_3	7	MI
73.75	EEGNet	1-3	ME		64.06	EEGNet	1-3	MI		48.13	4-40 Hz	EEGNET_3	8	ME		71.04	4-40 Hz	EEGNET_3	8	MI
56.25	EEGNet	1-3	ME		97.81	EEGNet	1-3	MI		48.82	4-40 Hz	EEGNET_3	9	ME		67.11	4-40 Hz	EEGNET_3	9	MI
49.06	EEGNet	1-3	ME		46.25	EEGNet	1-3	MI		46.46	4-40 Hz	EEGNET_3	10	ME		53.78	4-40 Hz	EEGNET_3	10	MI
62.19	EEGNet	1-3	ME		55	EEGNet	1-3	MI		50.62	4-40 Hz	EEGNET_3	11	ME		55.33	4-40 Hz	EEGNET_3	11	MI
46.28	FBCSP	1-3	ME		45.93	FBCSP	1-3	MI		48.54	4-40 Hz	EEGNET_3	12	ME		40.44	4-40 Hz	EEGNET_3	12	MI
61.38	FBCSP	1-3	ME		59.26	FBCSP	1-3	MI		48.79	4-40 Hz	EEGNET_3	13	ME		53.33	4-40 Hz	EEGNET_3	13	MI
59.66	FBCSP	1-3	ME		74.81	FBCSP	1-3	MI		46.67	4-40 Hz	EEGNET_3	14	ME		48.96	4-40 Hz	EEGNET_3	14	MI
60.94	FBCSP	1-3	ME		79.67	FBCSP	1-3	MI		56.46	4-40 Hz	EEGNET_3	15	ME		51.25	4-40 Hz	EEGNET_3	15	MI
63.79	FBCSP	1-3	ME		70.33	FBCSP	1-3	MI		41.46	4-40 Hz	EEGNET_3	16	ME		44.17	4-40 Hz	EEGNET_3	16	MI
58.44	FBCSP	1-3	ME		52	FBCSP	1-3	MI		58.54	4-40 Hz	EEGNET_3	17	ME		52.29	4-40 Hz	EEGNET_3	17	MI
80.94	FBCSP	1-3	ME		61.88	FBCSP	1-3	MI		43.33	4-40 Hz	EEGNET_3	18	ME		55	4-40 Hz	EEGNET_3	18	MI
61.88	FBCSP	1-3	ME		62.19	FBCSP	1-3	MI		47.08	4-40 Hz	EEGNET_3	19	ME		77.29	4-40 Hz	EEGNET_3	19	MI
56.77	FBCSP	1-3	ME		71	FBCSP	1-3	MI		42.5	4-40 Hz	EEGNET_3	20	ME		43.96	4-40 Hz	EEGNET_3	20	MI
52.5	FBCSP	1-3	ME		65.67	FBCSP	1-3	MI		46.25	4-40 Hz	EEGNET_3	21	ME		43.96	4-40 Hz	EEGNET_3	21	MI
67.19	FBCSP	1-3	ME		54.67	FBCSP	1-3	MI		43.55	4-40 Hz	EEGNET_4	1	ME		38.83	4-40 Hz	EEGNET_4	1	MI
49.69	FBCSP	1-3	ME		60.67	FBCSP	1-3	MI		57.34	4-40 Hz	EEGNET_4	2	ME		51	4-40 Hz	EEGNET_4	2	MI
53.64	FBCSP	1-3	ME		52.26	FBCSP	1-3	MI		48.13	4-40 Hz	EEGNET_4	3	ME		48.83	4-40 Hz	EEGNET_4	3	MI
47.19	FBCSP	1-3	ME		57.5	FBCSP	1-3	MI		36.72	4-40 Hz	EEGNET_4	4	ME		57	4-40 Hz	EEGNET_4	4	MI
61.25	FBCSP	1-3	ME		61.56	FBCSP	1-3	MI		44.83	4-40 Hz	EEGNET_4	5	ME		43.17	4-40 Hz	EEGNET_4	5	MI
48.13	FBCSP	1-3	ME		47.5	FBCSP	1-3	MI		41.56	4-40 Hz	EEGNET_4	6	ME		40.17	4-40 Hz	EEGNET_4	6	MI
51.88	FBCSP	1-3	ME		54.06	FBCSP	1-3	MI		50.62	4-40 Hz	EEGNET_4	7	ME		43.13	4-40 Hz	EEGNET_4	7	MI
47.81	FBCSP	1-3	ME		51.88	FBCSP	1-3	MI		43.44	4-40 Hz	EEGNET_4	8	ME		52.81	4-40 Hz	EEGNET_4	8	MI
53.75	FBCSP	1-3	ME		92.5	FBCSP	1-3	MI		54.19	4-40 Hz	EEGNET_4	9	ME		55.33	4-40 Hz	EEGNET_4	9	MI
45.94	FBCSP	1-3	ME		43.75	FBCSP	1-3	MI		40.94	4-40 Hz	EEGNET_4	10	ME		41.83	4-40 Hz	EEGNET_4	10	MI
61.56	FBCSP	1-3	ME		48.75	FBCSP	1-3	MI		40.16	4-40 Hz	EEGNET_4	11	ME		36.33	4-40 Hz	EEGNET_4	11	MI
84.13	EEGNet	1-4	ME		78.67	EEGNet	1-4	MI		38.12	4-40 Hz	EEGNET_4	12	ME		34.17	4-40 Hz	EEGNET_4	12	MI
86.25	EEGNet	1-4	ME		81.33	EEGNet	1-4	MI		36.36	4-40 Hz	EEGNET_4	13	ME		41.45	4-40 Hz	EEGNET_4	13	MI
76.25	EEGNet	1-4	ME		85.33	EEGNet	1-4	MI		40.47	4-40 Hz	EEGNET_4	14	ME		36.09	4-40 Hz	EEGNET_4	14	MI
77.5	EEGNet	1-4	ME		87.67	EEGNet	1-4	MI		44.69	4-40 Hz	EEGNET_4	15	ME		35.78	4-40 Hz	EEGNET_4	15	MI
83.1	EEGNet	1-4	ME		76	EEGNet	1-4	MI		29.22	4-40 Hz	EEGNET_4	16	ME		34.22	4-40 Hz	EEGNET_4	16	MI
79.06	EEGNet	1-4	ME		69	EEGNet	1-4	MI		47.81	4-40 Hz	EEGNET_4	17	ME		44.84	4-40 Hz	EEGNET_4	17	MI
85.31	EEGNet	1-4	ME		78.75	EEGNet	1-4	MI		42.03	4-40 Hz	EEGNET_4	18	ME		39.84	4-40 Hz	EEGNET_4	18	MI
76.56	EEGNet	1-4	ME		86.88	EEGNet	1-4	MI		36.88	4-40 Hz	EEGNET_4	19	ME		75.62	4-40 Hz	EEGNET_4	19	MI
73.55	EEGNet	1-4	ME		81.33	EEGNet	1-4	MI		34.69	4-40 Hz	EEGNET_4	20	ME		31.25	4-40 Hz	EEGNET_4	20	MI
76.25	EEGNet	1-4	ME		73	EEGNet	1-4	MI		33.91	4-40 Hz	EEGNET_4	21	ME		34.22	4-40 Hz	EEGNET_4	21	MI
70.31	EEGNet	1-4	ME		75	EEGNet	1-4	MI		58.0622	Delta	EEGNET_2	1	ME		63.6667	Delta	EEGNET_2	1	MI
77.19	EEGNet	1-4	ME		69.33	EEGNet	1-4	MI		58.125	Delta	EEGNET_2	2	ME		60.3333	Delta	EEGNET_2	2	MI
71.36	EEGNet	1-4	ME		82.9	EEGNet	1-4	MI		61.25	Delta	EEGNET_2	3	ME		66.3333	Delta	EEGNET_2	3	MI
70.94	EEGNet	1-4	ME		70.94	EEGNet	1-4	MI		51.875	Delta	EEGNET_2	4	ME		60.9375	Delta	EEGNET_2	4	MI
76.88	EEGNet	1-4	ME		71.88	EEGNet	1-4	MI		65.9375	Delta	EEGNET_2	5	ME		63.4375	Delta	EEGNET_2	5	MI
69.35	EEGNet	1-4	ME		72.19	EEGNet	1-4	MI		52.8125	Delta	EEGNET_2	6	ME		53.3333	Delta	EEGNET_2	6	MI
70	EEGNet	1-4	ME		81.25	EEGNet	1-4	MI		53.75	Delta	EEGNET_2	7	ME		50.6667	Delta	EEGNET_2	7	MI
72.81	EEGNet	1-4	ME		77.5	EEGNet	1-4	MI		56.875	Delta	EEGNET_2	8	ME		56.6667	Delta	EEGNET_2	8	MI
70.63	EEGNet	1-4	ME		98.75	EEGNet	1-4	MI		68.0645	Delta	EEGNET_2	9	ME		69.6667	Delta	EEGNET_2	9	MI
70.31	EEGNet	1-4	ME		70.94	EEGNet	1-4	MI		62.1875	Delta	EEGNET_2	10	ME		48.6667	Delta	EEGNET_2	10	MI
70.94	EEGNet	1-4	ME		60.62	EEGNet	1-4	MI		55.625	Delta	EEGNET_2	11	ME		55.3333	Delta	EEGNET_2	11	MI
79.3	FBCSP	1-4	ME		68.52	FBCSP	1-4	MI		63.4375	Delta	EEGNET_2	12	ME		59	Delta	EEGNET_2	12	MI
80	FBCSP	1-4	ME		77.78	FBCSP	1-4	MI		60.4545	Delta	EEGNET_2	13	ME		60.9677	Delta	EEGNET_2	13	MI
76.55	FBCSP	1-4	ME		78.15	FBCSP	1-4	MI		53.125	Delta	EEGNET_2	14	ME		54.0625	Delta	EEGNET_2	14	MI
72.81	FBCSP	1-4	ME		84.33	FBCSP	1-4	MI		66.25	Delta	EEGNET_2	15	ME		61.25	Delta	EEGNET_2	15	MI
83.1	FBCSP	1-4	ME		75	FBCSP	1-4	MI		74.375	Delta	EEGNET_2	16	ME		55.9375	Delta	EEGNET_2	16	MI
72.5	FBCSP	1-4	ME		56	FBCSP	1-4	MI		57.1875	Delta	EEGNET_2	17	ME		65.9375	Delta	EEGNET_2	17	MI
75.62	FBCSP	1-4	ME		75	FBCSP	1-4	MI		60.9375	Delta	EEGNET_2	18	ME		57.5	Delta	EEGNET_2	18	MI
75.62	FBCSP	1-4	ME		82.5	FBCSP	1-4	MI		74.6875	Delta	EEGNET_2	19	ME		97.1875	Delta	EEGNET_2	19	MI
65.48	FBCSP	1-4	ME		79.67	FBCSP	1-4	MI		49.375	Delta	EEGNET_2	20	ME		49.0625	Delta	EEGNET_2	20	MI
65.31	FBCSP	1-4	ME		56	FBCSP	1-4	MI		67.1875	Delta	EEGNET_2	21	ME		61.5625	Delta	EEGNET_2	21	MI
66.25	FBCSP	1-4	ME		67.33	FBCSP	1-4	MI		35.4153	Delta	EEGNET_3	1	ME		41.1111	Delta	EEGNET_3	1	MI
72.5	FBCSP	1-4	ME		52.67	FBCSP	1-4	MI		48.5417	Delta	EEGNET_3	2	ME		39.7778	Delta	EEGNET_3	2	MI
49.55	FBCSP	1-4	ME		65.16	FBCSP	1-4	MI		42.2917	Delta	EEGNET_3	3	ME		48.2222	Delta	EEGNET_3	3	MI
63.12	FBCSP	1-4	ME		53.75	FBCSP	1-4	MI		36.4583	Delta	EEGNET_3	4	ME		39.7917	Delta	EEGNET_3	4	MI
60.62	FBCSP	1-4	ME		62.5	FBCSP	1-4	MI		38.9583	Delta	EEGNET_3	5	ME		41.6667	Delta	EEGNET_3	5	MI
62.5	FBCSP	1-4	ME		55.31	FBCSP	1-4	MI		30.4167	Delta	EEGNET_3	6	ME		28.4444	Delta	EEGNET_3	6	MI
51.56	FBCSP	1-4	ME		63.44	FBCSP	1-4	MI		33.75	Delta	EEGNET_3	7	ME		34.2222	Delta	EEGNET_3	7	MI
51.88	FBCSP	1-4	ME		69.06	FBCSP	1-4	MI		43.5417	Delta	EEGNET_3	8	ME		35.1111	Delta	EEGNET_3	8	MI
57.5	FBCSP	1-4	ME		95.94	FBCSP	1-4	MI		39.785	Delta	EEGNET_3	9	ME		47.1111	Delta	EEGNET_3	9	MI
65	FBCSP	1-4	ME		60	FBCSP	1-4	MI		45.4167	Delta	EEGNET_3	10	ME		33.7778	Delta	EEGNET_3	10	MI
66.87	FBCSP	1-4	ME		50.94	FBCSP	1-4	MI		30.8333	Delta	EEGNET_3	11	ME		36.8889	Delta	EEGNET_3	11	MI
58.05	EEGNet	2-3	ME		56.33	EEGNet	2-3	MI		43.125	Delta	EEGNET_3	12	ME		32.6667	Delta	EEGNET_3	12	MI
62.5	EEGNet	2-3	ME		70	EEGNet	2-3	MI		36.6667	Delta	EEGNET_3	13	ME		39.3548	Delta	EEGNET_3	13	MI
48.44	EEGNet	2-3	ME		52.67	EEGNet	2-3	MI		38.75	Delta	EEGNET_3	14	ME		32.7083	Delta	EEGNET_3	14	MI
60.31	EEGNet	2-3	ME		68.67	EEGNet	2-3	MI		41.6667	Delta	EEGNET_3	15	ME		39.375	Delta	EEGNET_3	15	MI
51.38	EEGNet	2-3	ME		51	EEGNet	2-3	MI		45.2083	Delta	EEGNET_3	16	ME		41.4583	Delta	EEGNET_3	16	MI
54.37	EEGNet	2-3	ME		49.67	EEGNet	2-3	MI		43.75	Delta	EEGNET_3	17	ME		45	Delta	EEGNET_3	17	MI
72.19	EEGNet	2-3	ME		46.25	EEGNet	2-3	MI		37.0833	Delta	EEGNET_3	18	ME		37.0833	Delta	EEGNET_3	18	MI
55.94	EEGNet	2-3	ME		59.69	EEGNet	2-3	MI		52.9167	Delta	EEGNET_3	19	ME		71.0417	Delta	EEGNET_3	19	MI
55.81	EEGNet	2-3	ME		60	EEGNet	2-3	MI		31.6667	Delta	EEGNET_3	20	ME		34.5833	Delta	EEGNET_3	20	MI
48.44	EEGNet	2-3	ME		47.67	EEGNet	2-3	MI		48.9583	Delta	EEGNET_3	21	ME		37.9167	Delta	EEGNET_3	21	MI
62.5	EEGNet	2-3	ME		46.67	EEGNet	2-3	MI		27.9874	Delta	EEGNET_4	1	ME		30	Delta	EEGNET_4	1	MI
59.38	EEGNet	2-3	ME		54.33	EEGNet	2-3	MI		35.625	Delta	EEGNET_4	2	ME		27.5	Delta	EEGNET_4	2	MI
44.55	EEGNet	2-3	ME		58.06	EEGNet	2-3	MI		36.7188	Delta	EEGNET_4	3	ME		42.5	Delta	EEGNET_4	3	MI
44.69	EEGNet	2-3	ME		47.5	EEGNet	2-3	MI		26.0938	Delta	EEGNET_4	4	ME		28.4375	Delta	EEGNET_4	4	MI
55.31	EEGNet	2-3	ME		59.06	EEGNet	2-3	MI		33.2812	Delta	EEGNET_4	5	ME		29.0625	Delta	EEGNET_4	5	MI
41.56	EEGNet	2-3	ME		49.38	EEGNet	2-3	MI		23.9062	Delta	EEGNET_4	6	ME		24	Delta	EEGNET_4	6	MI
61.25	EEGNet	2-3	ME		61.88	EEGNet	2-3	MI		29.375	Delta	EEGNET_4	7	ME		25.8333	Delta	EEGNET_4	7	MI
54.06	EEGNet	2-3	ME		49.69	EEGNet	2-3	MI		34.2188	Delta	EEGNET_4	8	ME		27.5	Delta	EEGNET_4	8	MI
53.12	EEGNet	2-3	ME		93.44	EEGNet	2-3	MI		31.7742	Delta	EEGNET_4	9	ME		33.6667	Delta	EEGNET_4	9	MI
47.81	EEGNet	2-3	ME		51.56	EEGNet	2-3	MI		31.875	Delta	EEGNET_4	10	ME		22.8333	Delta	EEGNET_4	10	MI
64.38	EEGNet	2-3	ME		49.38	EEGNet	2-3	MI		21.25	Delta	EEGNET_4	11	ME		28.8333	Delta	EEGNET_4	11	MI
48.55	FBCSP	2-3	ME		47.41	FBCSP	2-3	MI		31.25	Delta	EEGNET_4	12	ME		25.5	Delta	EEGNET_4	12	MI
61.72	FBCSP	2-3	ME		66.67	FBCSP	2-3	MI		24.7727	Delta	EEGNET_4	13	ME		29.1935	Delta	EEGNET_4	13	MI
48.97	FBCSP	2-3	ME		47.78	FBCSP	2-3	MI		26.0938	Delta	EEGNET_4	14	ME		28.5938	Delta	EEGNET_4	14	MI
49.69	FBCSP	2-3	ME		64	FBCSP	2-3	MI		35	Delta	EEGNET_4	15	ME		31.7188	Delta	EEGNET_4	15	MI
49.66	FBCSP	2-3	ME		50	FBCSP	2-3	MI		35	Delta	EEGNET_4	16	ME		30.1562	Delta	EEGNET_4	16	MI
50.62	FBCSP	2-3	ME		47	FBCSP	2-3	MI		36.25	Delta	EEGNET_4	17	ME		36.5625	Delta	EEGNET_4	17	MI
67.5	FBCSP	2-3	ME		47.5	FBCSP	2-3	MI		28.5938	Delta	EEGNET_4	18	ME		25.625	Delta	EEGNET_4	18	MI
52.81	FBCSP	2-3	ME		51.56	FBCSP	2-3	MI		41.25	Delta	EEGNET_4	19	ME		60.3125	Delta	EEGNET_4	19	MI
49.68	FBCSP	2-3	ME		51.33	FBCSP	2-3	MI		25	Delta	EEGNET_4	20	ME		25.1562	Delta	EEGNET_4	20	MI
45.31	FBCSP	2-3	ME		45	FBCSP	2-3	MI		31.25	Delta	EEGNET_4	21	ME		27.8125	Delta	EEGNET_4	21	MI
50.94	FBCSP	2-3	ME		48	FBCSP	2-3	MI		79.9624	Theta	EEGNET_2	1	ME		60	Theta	EEGNET_2	1	MI
53.44	FBCSP	2-3	ME		47.67	FBCSP	2-3	MI		61.25	Theta	EEGNET_2	2	ME		46.6667	Theta	EEGNET_2	2	MI
44.55	FBCSP	2-3	ME		45.81	FBCSP	2-3	MI		67.8125	Theta	EEGNET_2	3	ME		80.3333	Theta	EEGNET_2	3	MI
47.5	FBCSP	2-3	ME		39.37	FBCSP	2-3	MI		58.4375	Theta	EEGNET_2	4	ME		50.9375	Theta	EEGNET_2	4	MI
53.44	FBCSP	2-3	ME		48.75	FBCSP	2-3	MI		66.5625	Theta	EEGNET_2	5	ME		70.625	Theta	EEGNET_2	5	MI
47.81	FBCSP	2-3	ME		48.13	FBCSP	2-3	MI		68.125	Theta	EEGNET_2	6	ME		58	Theta	EEGNET_2	6	MI
45	FBCSP	2-3	ME		50.31	FBCSP	2-3	MI		47.8125	Theta	EEGNET_2	7	ME		78.3333	Theta	EEGNET_2	7	MI
49.69	FBCSP	2-3	ME		48.13	FBCSP	2-3	MI		62.8125	Theta	EEGNET_2	8	ME		54	Theta	EEGNET_2	8	MI
45	FBCSP	2-3	ME		88.12	FBCSP	2-3	MI		51.2903	Theta	EEGNET_2	9	ME		55.3333	Theta	EEGNET_2	9	MI
48.44	FBCSP	2-3	ME		47.5	FBCSP	2-3	MI		67.8125	Theta	EEGNET_2	10	ME		49.3333	Theta	EEGNET_2	10	MI
57.5	FBCSP	2-3	ME		40.62	FBCSP	2-3	MI		58.4375	Theta	EEGNET_2	11	ME		51	Theta	EEGNET_2	11	MI
85.96	EEGNet	2-4	ME		77	EEGNet	2-4	MI		56.25	Theta	EEGNET_2	12	ME		50.3333	Theta	EEGNET_2	12	MI
87.5	EEGNet	2-4	ME		88	EEGNet	2-4	MI		59.5455	Theta	EEGNET_2	13	ME		68.3871	Theta	EEGNET_2	13	MI
71.56	EEGNet	2-4	ME		69	EEGNet	2-4	MI		53.75	Theta	EEGNET_2	14	ME		47.1875	Theta	EEGNET_2	14	MI
67.5	EEGNet	2-4	ME		84	EEGNet	2-4	MI		70	Theta	EEGNET_2	15	ME		59.6875	Theta	EEGNET_2	15	MI
81.72	EEGNet	2-4	ME		70	EEGNet	2-4	MI		64.0625	Theta	EEGNET_2	16	ME		58.125	Theta	EEGNET_2	16	MI
62.5	EEGNet	2-4	ME		73	EEGNet	2-4	MI		69.0625	Theta	EEGNET_2	17	ME		63.75	Theta	EEGNET_2	17	MI
63.75	EEGNet	2-4	ME		60.94	EEGNet	2-4	MI		63.4375	Theta	EEGNET_2	18	ME		64.375	Theta	EEGNET_2	18	MI
79.37	EEGNet	2-4	ME		89.06	EEGNet	2-4	MI		70.9375	Theta	EEGNET_2	19	ME		96.5625	Theta	EEGNET_2	19	MI
70.97	EEGNet	2-4	ME		89.33	EEGNet	2-4	MI		69.375	Theta	EEGNET_2	20	ME		67.1875	Theta	EEGNET_2	20	MI
62.81	EEGNet	2-4	ME		63.33	EEGNet	2-4	MI		67.8125	Theta	EEGNET_2	21	ME		64.0625	Theta	EEGNET_2	21	MI
56.25	EEGNet	2-4	ME		60.33	EEGNet	2-4	MI		57.105	Theta	EEGNET_3	1	ME		39.7778	Theta	EEGNET_3	1	MI
74.69	EEGNet	2-4	ME		59.67	EEGNet	2-4	MI		43.125	Theta	EEGNET_3	2	ME		34.6667	Theta	EEGNET_3	2	MI
73.18	EEGNet	2-4	ME		75.16	EEGNet	2-4	MI		39.1667	Theta	EEGNET_3	3	ME		42.2222	Theta	EEGNET_3	3	MI
61.88	EEGNet	2-4	ME		67.5	EEGNet	2-4	MI		37.5	Theta	EEGNET_3	4	ME		33.5417	Theta	EEGNET_3	4	MI
63.75	EEGNet	2-4	ME		56.25	EEGNet	2-4	MI		44.5833	Theta	EEGNET_3	5	ME		51.875	Theta	EEGNET_3	5	MI
56.56	EEGNet	2-4	ME		62.5	EEGNet	2-4	MI		45.8333	Theta	EEGNET_3	6	ME		35.5556	Theta	EEGNET_3	6	MI
83.13	EEGNet	2-4	ME		86.25	EEGNet	2-4	MI		38.125	Theta	EEGNET_3	7	ME		57.3333	Theta	EEGNET_3	7	MI
64.69	EEGNet	2-4	ME		69.37	EEGNet	2-4	MI		41.875	Theta	EEGNET_3	8	ME		35.3333	Theta	EEGNET_3	8	MI
68.75	EEGNet	2-4	ME		98.44	EEGNet	2-4	MI		35.914	Theta	EEGNET_3	9	ME		36.4444	Theta	EEGNET_3	9	MI
69.69	EEGNet	2-4	ME		61.56	EEGNet	2-4	MI		41.875	Theta	EEGNET_3	10	ME		32	Theta	EEGNET_3	10	MI
65.62	EEGNet	2-4	ME		71.88	EEGNet	2-4	MI		33.5417	Theta	EEGNET_3	11	ME		33.7778	Theta	EEGNET_3	11	MI
83.04	FBCSP	2-4	ME		66.3	FBCSP	2-4	MI		40	Theta	EEGNET_3	12	ME		38.2222	Theta	EEGNET_3	12	MI
89.66	FBCSP	2-4	ME		84.81	FBCSP	2-4	MI		40	Theta	EEGNET_3	13	ME		46.2366	Theta	EEGNET_3	13	MI
75.17	FBCSP	2-4	ME		64.44	FBCSP	2-4	MI		32.2917	Theta	EEGNET_3	14	ME		33.125	Theta	EEGNET_3	14	MI
66.87	FBCSP	2-4	ME		83	FBCSP	2-4	MI		46.6667	Theta	EEGNET_3	15	ME		36.0417	Theta	EEGNET_3	15	MI
67.59	FBCSP	2-4	ME		72	FBCSP	2-4	MI		45.625	Theta	EEGNET_3	16	ME		42.2917	Theta	EEGNET_3	16	MI
67.5	FBCSP	2-4	ME		58.67	FBCSP	2-4	MI		53.9583	Theta	EEGNET_3	17	ME		41.6667	Theta	EEGNET_3	17	MI
62.5	FBCSP	2-4	ME		47.5	FBCSP	2-4	MI		35.8333	Theta	EEGNET_3	18	ME		43.5417	Theta	EEGNET_3	18	MI
82.19	FBCSP	2-4	ME		80.94	FBCSP	2-4	MI		47.9167	Theta	EEGNET_3	19	ME		66.4583	Theta	EEGNET_3	19	MI
69.03	FBCSP	2-4	ME		90	FBCSP	2-4	MI		44.375	Theta	EEGNET_3	20	ME		42.7083	Theta	EEGNET_3	20	MI
51.56	FBCSP	2-4	ME		55	FBCSP	2-4	MI		48.3333	Theta	EEGNET_3	21	ME		41.6667	Theta	EEGNET_3	21	MI
55	FBCSP	2-4	ME		64.33	FBCSP	2-4	MI		40.4966	Theta	EEGNET_4	1	ME		38.1667	Theta	EEGNET_4	1	MI
70.31	FBCSP	2-4	ME		57	FBCSP	2-4	MI		41.4062	Theta	EEGNET_4	2	ME		23.6667	Theta	EEGNET_4	2	MI
51.82	FBCSP	2-4	ME		50.65	FBCSP	2-4	MI		39.0625	Theta	EEGNET_4	3	ME		40.8333	Theta	EEGNET_4	3	MI
47.5	FBCSP	2-4	ME		50.94	FBCSP	2-4	MI		26.5625	Theta	EEGNET_4	4	ME		24.6875	Theta	EEGNET_4	4	MI
60.31	FBCSP	2-4	ME		57.5	FBCSP	2-4	MI		33.75	Theta	EEGNET_4	5	ME		37.5	Theta	EEGNET_4	5	MI
49.06	FBCSP	2-4	ME		58.13	FBCSP	2-4	MI		36.25	Theta	EEGNET_4	6	ME		23.6667	Theta	EEGNET_4	6	MI
57.19	FBCSP	2-4	ME		82.5	FBCSP	2-4	MI		34.5312	Theta	EEGNET_4	7	ME		46.6667	Theta	EEGNET_4	7	MI
48.13	FBCSP	2-4	ME		66.56	FBCSP	2-4	MI		30.1562	Theta	EEGNET_4	8	ME		25	Theta	EEGNET_4	8	MI
55.31	FBCSP	2-4	ME		93.44	FBCSP	2-4	MI		25.6452	Theta	EEGNET_4	9	ME		30.8333	Theta	EEGNET_4	9	MI
63.44	FBCSP	2-4	ME		56.87	FBCSP	2-4	MI		34.0625	Theta	EEGNET_4	10	ME		27	Theta	EEGNET_4	10	MI
64.69	FBCSP	2-4	ME		51.25	FBCSP	2-4	MI		30.9375	Theta	EEGNET_4	11	ME		28.3333	Theta	EEGNET_4	11	MI
70.58	EEGNet	3-4	ME		58.33	EEGNet	3-4	MI		34.2188	Theta	EEGNET_4	12	ME		26.5	Theta	EEGNET_4	12	MI
80	EEGNet	3-4	ME		66	EEGNet	3-4	MI		27.7273	Theta	EEGNET_4	13	ME		35	Theta	EEGNET_4	13	MI
71.88	EEGNet	3-4	ME		69	EEGNet	3-4	MI		25.4688	Theta	EEGNET_4	14	ME		26.0938	Theta	EEGNET_4	14	MI
48.75	EEGNet	3-4	ME		65.67	EEGNet	3-4	MI		34.5312	Theta	EEGNET_4	15	ME		28.2812	Theta	EEGNET_4	15	MI
77.59	EEGNet	3-4	ME		60	EEGNet	3-4	MI		27.9688	Theta	EEGNET_4	16	ME		32.3438	Theta	EEGNET_4	16	MI
69.37	EEGNet	3-4	ME		62	EEGNet	3-4	MI		43.4375	Theta	EEGNET_4	17	ME		34.0625	Theta	EEGNET_4	17	MI
62.81	EEGNet	3-4	ME		58.13	EEGNet	3-4	MI		24.8438	Theta	EEGNET_4	18	ME		27.8125	Theta	EEGNET_4	18	MI
58.44	EEGNet	3-4	ME		74.38	EEGNet	3-4	MI		39.2188	Theta	EEGNET_4	19	ME		54.8438	Theta	EEGNET_4	19	MI
68.39	EEGNet	3-4	ME		82.33	EEGNet	3-4	MI		32.8125	Theta	EEGNET_4	20	ME		31.25	Theta	EEGNET_4	20	MI
58.44	EEGNet	3-4	ME		62	EEGNet	3-4	MI		35.9375	Theta	EEGNET_4	21	ME		31.0938	Theta	EEGNET_4	21	MI
51.88	EEGNet	3-4	ME		56.67	EEGNet	3-4	MI		81.5106	Alpha	EEGNET_2	1	ME		71.6667	Alpha	EEGNET_2	1	MI
54.69	EEGNet	3-4	ME		52	EEGNet	3-4	MI		85.9375	Alpha	EEGNET_2	2	ME		80	Alpha	EEGNET_2	2	MI
62.73	EEGNet	3-4	ME		60.65	EEGNet	3-4	MI		79.0625	Alpha	EEGNET_2	3	ME		82.3333	Alpha	EEGNET_2	3	MI
49.38	EEGNet	3-4	ME		54.37	EEGNet	3-4	MI		77.5	Alpha	EEGNET_2	4	ME		89.6667	Alpha	EEGNET_2	4	MI
58.44	EEGNet	3-4	ME		57.5	EEGNet	3-4	MI		83.125	Alpha	EEGNET_2	5	ME		78.6667	Alpha	EEGNET_2	5	MI
52.81	EEGNet	3-4	ME		58.13	EEGNet	3-4	MI		77.5	Alpha	EEGNET_2	6	ME		76	Alpha	EEGNET_2	6	MI
79.06	EEGNet	3-4	ME		77.81	EEGNet	3-4	MI		75.3125	Alpha	EEGNET_2	7	ME		75.3125	Alpha	EEGNET_2	7	MI
62.81	EEGNet	3-4	ME		65.94	EEGNet	3-4	MI		79.6875	Alpha	EEGNET_2	8	ME		89.0625	Alpha	EEGNET_2	8	MI
63.75	EEGNet	3-4	ME		92.19	EEGNet	3-4	MI		68.0645	Alpha	EEGNET_2	9	ME		74.3333	Alpha	EEGNET_2	9	MI
70.31	EEGNet	3-4	ME		64.38	EEGNet	3-4	MI		75.625	Alpha	EEGNET_2	10	ME		65	Alpha	EEGNET_2	10	MI
47.5	EEGNet	3-4	ME		58.75	EEGNet	3-4	MI		71.875	Alpha	EEGNET_2	11	ME		70	Alpha	EEGNET_2	11	MI
62.38	FBCSP	3-4	ME		52.96	FBCSP	3-4	MI		60.9375	Alpha	EEGNET_2	12	ME		58.3333	Alpha	EEGNET_2	12	MI
72.76	FBCSP	3-4	ME		49.63	FBCSP	3-4	MI		57.7273	Alpha	EEGNET_2	13	ME		78.0645	Alpha	EEGNET_2	13	MI
70.69	FBCSP	3-4	ME		60.37	FBCSP	3-4	MI		71.875	Alpha	EEGNET_2	14	ME		71.25	Alpha	EEGNET_2	14	MI
49.69	FBCSP	3-4	ME		61.33	FBCSP	3-4	MI		78.75	Alpha	EEGNET_2	15	ME		68.125	Alpha	EEGNET_2	15	MI
71.72	FBCSP	3-4	ME		61.33	FBCSP	3-4	MI		54.375	Alpha	EEGNET_2	16	ME		64.375	Alpha	EEGNET_2	16	MI
66.25	FBCSP	3-4	ME		53	FBCSP	3-4	MI		69.6875	Alpha	EEGNET_2	17	ME		80	Alpha	EEGNET_2	17	MI
51.88	FBCSP	3-4	ME		45.62	FBCSP	3-4	MI		70.3125	Alpha	EEGNET_2	18	ME		78.75	Alpha	EEGNET_2	18	MI
54.37	FBCSP	3-4	ME		66.87	FBCSP	3-4	MI		60	Alpha	EEGNET_2	19	ME		97.1875	Alpha	EEGNET_2	19	MI
59.68	FBCSP	3-4	ME		75.67	FBCSP	3-4	MI		67.8125	Alpha	EEGNET_2	20	ME		68.75	Alpha	EEGNET_2	20	MI
43.13	FBCSP	3-4	ME		56.33	FBCSP	3-4	MI		67.5	Alpha	EEGNET_2	21	ME		64.375	Alpha	EEGNET_2	21	MI
41.88	FBCSP	3-4	ME		53.33	FBCSP	3-4	MI		60.075	Alpha	EEGNET_3	1	ME		50	Alpha	EEGNET_3	1	MI
56.87	FBCSP	3-4	ME		47.67	FBCSP	3-4	MI		62.2917	Alpha	EEGNET_3	2	ME		62.8889	Alpha	EEGNET_3	2	MI
48.64	FBCSP	3-4	ME		49.35	FBCSP	3-4	MI		66.875	Alpha	EEGNET_3	3	ME		59.5556	Alpha	EEGNET_3	3	MI
44.37	FBCSP	3-4	ME		45.62	FBCSP	3-4	MI		51.875	Alpha	EEGNET_3	4	ME		70.4444	Alpha	EEGNET_3	4	MI
50.31	FBCSP	3-4	ME		50.31	FBCSP	3-4	MI		53.75	Alpha	EEGNET_3	5	ME		52.8889	Alpha	EEGNET_3	5	MI
51.25	FBCSP	3-4	ME		45.94	FBCSP	3-4	MI		45.8333	Alpha	EEGNET_3	6	ME		50.6667	Alpha	EEGNET_3	6	MI
46.25	FBCSP	3-4	ME		68.13	FBCSP	3-4	MI		51.4583	Alpha	EEGNET_3	7	ME		49.7917	Alpha	EEGNET_3	7	MI
49.06	FBCSP	3-4	ME		59.3	FBCSP	3-4	MI		55	Alpha	EEGNET_3	8	ME		65	Alpha	EEGNET_3	8	MI
52.5	FBCSP	3-4	ME		88.12	FBCSP	3-4	MI		49.6774	Alpha	EEGNET_3	9	ME		67.3333	Alpha	EEGNET_3	9	MI
68.44	FBCSP	3-4	ME		61.25	FBCSP	3-4	MI		43.3333	Alpha	EEGNET_3	10	ME		52.2222	Alpha	EEGNET_3	10	MI
53.44	FBCSP	3-4	ME		51.25	FBCSP	3-4	MI		50.8333	Alpha	EEGNET_3	11	ME		46.4444	Alpha	EEGNET_3	11	MI
41.14	EEGNet	1-2-3	ME		44	EEGNet	1-2-3	MI		44.1667	Alpha	EEGNET_3	12	ME		38.2222	Alpha	EEGNET_3	12	MI
56.87	EEGNet	1-2-3	ME		56	EEGNet	1-2-3	MI		42.4242	Alpha	EEGNET_3	13	ME		54.1935	Alpha	EEGNET_3	13	MI
55.63	EEGNet	1-2-3	ME		55.78	EEGNet	1-2-3	MI		55.2083	Alpha	EEGNET_3	14	ME		54.1667	Alpha	EEGNET_3	14	MI
41.67	EEGNet	1-2-3	ME		63.56	EEGNet	1-2-3	MI		52.9167	Alpha	EEGNET_3	15	ME		50.2083	Alpha	EEGNET_3	15	MI
45.29	EEGNet	1-2-3	ME		45.11	EEGNet	1-2-3	MI		38.3333	Alpha	EEGNET_3	16	ME		43.125	Alpha	EEGNET_3	16	MI
43.13	EEGNet	1-2-3	ME		45.11	EEGNet	1-2-3	MI		56.6667	Alpha	EEGNET_3	17	ME		57.2917	Alpha	EEGNET_3	17	MI
60.63	EEGNet	1-2-3	ME		44.79	EEGNet	1-2-3	MI		50.8333	Alpha	EEGNET_3	18	ME		55.2083	Alpha	EEGNET_3	18	MI
41.04	EEGNet	1-2-3	ME		54.58	EEGNet	1-2-3	MI		40.625	Alpha	EEGNET_3	19	ME		69.375	Alpha	EEGNET_3	19	MI
39.14	EEGNet	1-2-3	ME		56.67	EEGNet	1-2-3	MI		44.1667	Alpha	EEGNET_3	20	ME		47.2917	Alpha	EEGNET_3	20	MI
40.83	EEGNet	1-2-3	ME		45.11	EEGNet	1-2-3	MI		45	Alpha	EEGNET_3	21	ME		45.8333	Alpha	EEGNET_3	21	MI
52.5	EEGNet	1-2-3	ME		37.33	EEGNet	1-2-3	MI		42.0618	Alpha	EEGNET_4	1	ME		36.3333	Alpha	EEGNET_4	1	MI
43.13	EEGNet	1-2-3	ME		39.11	EEGNet	1-2-3	MI		50.9375	Alpha	EEGNET_4	2	ME		47	Alpha	EEGNET_4	2	MI
36.67	EEGNet	1-2-3	ME		49.68	EEGNet	1-2-3	MI		44.6875	Alpha	EEGNET_4	3	ME		44.5	Alpha	EEGNET_4	3	MI
37.08	EEGNet	1-2-3	ME		39.17	EEGNet	1-2-3	MI		38.125	Alpha	EEGNET_4	4	ME		57.8333	Alpha	EEGNET_4	4	MI
53.54	EEGNet	1-2-3	ME		47.08	EEGNet	1-2-3	MI		44.2188	Alpha	EEGNET_4	5	ME		38.6667	Alpha	EEGNET_4	5	MI
32.92	EEGNet	1-2-3	ME		35.83	EEGNet	1-2-3	MI		44.2188	Alpha	EEGNET_4	6	ME		44	Alpha	EEGNET_4	6	MI
54.17	EEGNet	1-2-3	ME		41.88	EEGNet	1-2-3	MI		45	Alpha	EEGNET_4	7	ME		35	Alpha	EEGNET_4	7	MI
43.13	EEGNet	1-2-3	ME		35.21	EEGNet	1-2-3	MI		45.1562	Alpha	EEGNET_4	8	ME		53.5937	Alpha	EEGNET_4	8	MI
37.71	EEGNet	1-2-3	ME		66.67	EEGNet	1-2-3	MI		39.3548	Alpha	EEGNET_4	9	ME		50.3333	Alpha	EEGNET_4	9	MI
29.58	EEGNet	1-2-3	ME		35	EEGNet	1-2-3	MI		35.3125	Alpha	EEGNET_4	10	ME		40.8333	Alpha	EEGNET_4	10	MI
39.37	EEGNet	1-2-3	ME		32.08	EEGNet	1-2-3	MI		41.0938	Alpha	EEGNET_4	11	ME		37.6667	Alpha	EEGNET_4	11	MI
32.58	FBCSP	1-2-3	ME		33.09	FBCSP	1-2-3	MI		31.0938	Alpha	EEGNET_4	12	ME		24.6667	Alpha	EEGNET_4	12	MI
45.06	FBCSP	1-2-3	ME		48.15	FBCSP	1-2-3	MI		30.6818	Alpha	EEGNET_4	13	ME		40.8065	Alpha	EEGNET_4	13	MI
45.06	FBCSP	1-2-3	ME		42.72	FBCSP	1-2-3	MI		41.0938	Alpha	EEGNET_4	14	ME		39.2188	Alpha	EEGNET_4	14	MI
36.67	FBCSP	1-2-3	ME		53.11	FBCSP	1-2-3	MI		44.0625	Alpha	EEGNET_4	15	ME		34.375	Alpha	EEGNET_4	15	MI
35.86	FBCSP	1-2-3	ME		39.56	FBCSP	1-2-3	MI		29.0625	Alpha	EEGNET_4	16	ME		32.6562	Alpha	EEGNET_4	16	MI
32.5	FBCSP	1-2-3	ME		35.78	FBCSP	1-2-3	MI		40.4688	Alpha	EEGNET_4	17	ME		45	Alpha	EEGNET_4	17	MI
55.21	FBCSP	1-2-3	ME		38.75	FBCSP	1-2-3	MI		38.5938	Alpha	EEGNET_4	18	ME		41.7188	Alpha	EEGNET_4	18	MI
38.96	FBCSP	1-2-3	ME		41.67	FBCSP	1-2-3	MI		30.9375	Alpha	EEGNET_4	19	ME		68.4375	Alpha	EEGNET_4	19	MI
31.18	FBCSP	1-2-3	ME		44.44	FBCSP	1-2-3	MI		34.8438	Alpha	EEGNET_4	20	ME		35.4688	Alpha	EEGNET_4	20	MI
33.12	FBCSP	1-2-3	ME		40.67	FBCSP	1-2-3	MI		34.6875	Alpha	EEGNET_4	21	ME		34.8438	Alpha	EEGNET_4	21	MI
42.5	FBCSP	1-2-3	ME		32	FBCSP	1-2-3	MI		80.2051	Beta	EEGNET_2	1	ME		65.6667	Beta	EEGNET_2	1	MI
35.83	FBCSP	1-2-3	ME		34.67	FBCSP	1-2-3	MI		86.875	Beta	EEGNET_2	2	ME		78	Beta	EEGNET_2	2	MI
31.52	FBCSP	1-2-3	ME		34.62	FBCSP	1-2-3	MI		72.1875	Beta	EEGNET_2	3	ME		75.6667	Beta	EEGNET_2	3	MI
28.33	FBCSP	1-2-3	ME		32.92	FBCSP	1-2-3	MI		62.1875	Beta	EEGNET_2	4	ME		83.6667	Beta	EEGNET_2	4	MI
38.96	FBCSP	1-2-3	ME		45	FBCSP	1-2-3	MI		78.125	Beta	EEGNET_2	5	ME		61	Beta	EEGNET_2	5	MI
30.83	FBCSP	1-2-3	ME		39.17	FBCSP	1-2-3	MI		64.0625	Beta	EEGNET_2	6	ME		52	Beta	EEGNET_2	6	MI
32.5	FBCSP	1-2-3	ME		35.21	FBCSP	1-2-3	MI		71.5625	Beta	EEGNET_2	7	ME		71.875	Beta	EEGNET_2	7	MI
31.46	FBCSP	1-2-3	ME		34.38	FBCSP	1-2-3	MI		49.0625	Beta	EEGNET_2	8	ME		82.5	Beta	EEGNET_2	8	MI
32.5	FBCSP	1-2-3	ME		60	FBCSP	1-2-3	MI		61.9355	Beta	EEGNET_2	9	ME		79.6667	Beta	EEGNET_2	9	MI
26.67	FBCSP	1-2-3	ME		29.17	FBCSP	1-2-3	MI		60.9375	Beta	EEGNET_2	10	ME		53	Beta	EEGNET_2	10	MI
37.5	FBCSP	1-2-3	ME		27.92	FBCSP	1-2-3	MI		59.375	Beta	EEGNET_2	11	ME		73	Beta	EEGNET_2	11	MI
60.59	EEGNet	1-2-4	ME		53.33	EEGNet	1-2-4	MI		74.375	Beta	EEGNET_2	12	ME		58	Beta	EEGNET_2	12	MI
67.71	EEGNet	1-2-4	ME		65.11	EEGNet	1-2-4	MI		60.9091	Beta	EEGNET_2	13	ME		58.0645	Beta	EEGNET_2	13	MI
59.79	EEGNet	1-2-4	ME		60.67	EEGNet	1-2-4	MI		66.5625	Beta	EEGNET_2	14	ME		59.0625	Beta	EEGNET_2	14	MI
50.42	EEGNet	1-2-4	ME		70.22	EEGNet	1-2-4	MI		62.1875	Beta	EEGNET_2	15	ME		57.8125	Beta	EEGNET_2	15	MI
63.45	EEGNet	1-2-4	ME		60	EEGNet	1-2-4	MI		55	Beta	EEGNET_2	16	ME		55.625	Beta	EEGNET_2	16	MI
53.54	EEGNet	1-2-4	ME		47.33	EEGNet	1-2-4	MI		58.4375	Beta	EEGNET_2	17	ME		75.3125	Beta	EEGNET_2	17	MI
49.17	EEGNet	1-2-4	ME		52.08	EEGNet	1-2-4	MI		64.0625	Beta	EEGNET_2	18	ME		72.5	Beta	EEGNET_2	18	MI
48.13	EEGNet	1-2-4	ME		71.04	EEGNet	1-2-4	MI		60.625	Beta	EEGNET_2	19	ME		99.375	Beta	EEGNET_2	19	MI
48.82	EEGNet	1-2-4	ME		67.11	EEGNet	1-2-4	MI		67.5	Beta	EEGNET_2	20	ME		56.875	Beta	EEGNET_2	20	MI
46.46	EEGNet	1-2-4	ME		53.78	EEGNet	1-2-4	MI		63.4375	Beta	EEGNET_2	21	ME		52.1875	Beta	EEGNET_2	21	MI
50.62	EEGNet	1-2-4	ME		55.33	EEGNet	1-2-4	MI		52.5997	Beta	EEGNET_3	1	ME		44.4444	Beta	EEGNET_3	1	MI
48.54	EEGNet	1-2-4	ME		40.44	EEGNet	1-2-4	MI		65.8333	Beta	EEGNET_3	2	ME		58	Beta	EEGNET_3	2	MI
48.79	EEGNet	1-2-4	ME		53.33	EEGNet	1-2-4	MI		53.5417	Beta	EEGNET_3	3	ME		46.8889	Beta	EEGNET_3	3	MI
46.67	EEGNet	1-2-4	ME		48.96	EEGNet	1-2-4	MI		43.3333	Beta	EEGNET_3	4	ME		60.2222	Beta	EEGNET_3	4	MI
56.46	EEGNet	1-2-4	ME		51.25	EEGNet	1-2-4	MI		54.7917	Beta	EEGNET_3	5	ME		43.7778	Beta	EEGNET_3	5	MI
41.46	EEGNet	1-2-4	ME		44.17	EEGNet	1-2-4	MI		40	Beta	EEGNET_3	6	ME		41.7778	Beta	EEGNET_3	6	MI
58.54	EEGNet	1-2-4	ME		52.29	EEGNet	1-2-4	MI		46.25	Beta	EEGNET_3	7	ME		50	Beta	EEGNET_3	7	MI
43.33	EEGNet	1-2-4	ME		55	EEGNet	1-2-4	MI		44.5833	Beta	EEGNET_3	8	ME		64.1667	Beta	EEGNET_3	8	MI
47.08	EEGNet	1-2-4	ME		77.29	EEGNet	1-2-4	MI		42.3656	Beta	EEGNET_3	9	ME		64	Beta	EEGNET_3	9	MI
42.5	EEGNet	1-2-4	ME		43.96	EEGNet	1-2-4	MI		40	Beta	EEGNET_3	10	ME		45.3333	Beta	EEGNET_3	10	MI
46.25	EEGNet	1-2-4	ME		43.96	EEGNet	1-2-4	MI		34.375	Beta	EEGNET_3	11	ME		48.8889	Beta	EEGNET_3	11	MI
52.5	FBCSP	1-2-4	ME		43.7	FBCSP	1-2-4	MI		47.9167	Beta	EEGNET_3	12	ME		38.6667	Beta	EEGNET_3	12	MI
63.45	FBCSP	1-2-4	ME		60.74	FBCSP	1-2-4	MI		43.6364	Beta	EEGNET_3	13	ME		43.4409	Beta	EEGNET_3	13	MI
57.7	FBCSP	1-2-4	ME		54.57	FBCSP	1-2-4	MI		42.2917	Beta	EEGNET_3	14	ME		41.6667	Beta	EEGNET_3	14	MI
46.67	FBCSP	1-2-4	ME		62.44	FBCSP	1-2-4	MI		47.2917	Beta	EEGNET_3	15	ME		42.0833	Beta	EEGNET_3	15	MI
55.4	FBCSP	1-2-4	ME		54.89	FBCSP	1-2-4	MI		36.25	Beta	EEGNET_3	16	ME		37.2917	Beta	EEGNET_3	16	MI
47.29	FBCSP	1-2-4	ME		42.44	FBCSP	1-2-4	MI		50.4167	Beta	EEGNET_3	17	ME		54.1667	Beta	EEGNET_3	17	MI
45.62	FBCSP	1-2-4	ME		47.92	FBCSP	1-2-4	MI		41.25	Beta	EEGNET_3	18	ME		43.9583	Beta	EEGNET_3	18	MI
55.83	FBCSP	1-2-4	ME		66.04	FBCSP	1-2-4	MI		43.5417	Beta	EEGNET_3	19	ME		75.2083	Beta	EEGNET_3	19	MI
46.88	FBCSP	1-2-4	ME		65.33	FBCSP	1-2-4	MI		41.0417	Beta	EEGNET_3	20	ME		41.0417	Beta	EEGNET_3	20	MI
36.67	FBCSP	1-2-4	ME		43.33	FBCSP	1-2-4	MI		40.625	Beta	EEGNET_3	21	ME		40.8333	Beta	EEGNET_3	21	MI
41.88	FBCSP	1-2-4	ME		45.78	FBCSP	1-2-4	MI		39.5841	Beta	EEGNET_4	1	ME		35.3333	Beta	EEGNET_4	1	MI
45.63	FBCSP	1-2-4	ME		38.67	FBCSP	1-2-4	MI		55.7812	Beta	EEGNET_4	2	ME		41	Beta	EEGNET_4	2	MI
32.42	FBCSP	1-2-4	ME		33.76	FBCSP	1-2-4	MI		39.375	Beta	EEGNET_4	3	ME		40.1667	Beta	EEGNET_4	3	MI
33.54	FBCSP	1-2-4	ME		35.83	FBCSP	1-2-4	MI		30.9375	Beta	EEGNET_4	4	ME		49.6667	Beta	EEGNET_4	4	MI
46.88	FBCSP	1-2-4	ME		38.12	FBCSP	1-2-4	MI		44.0625	Beta	EEGNET_4	5	ME		31.1667	Beta	EEGNET_4	5	MI
34.17	FBCSP	1-2-4	ME		40.21	FBCSP	1-2-4	MI		37.3438	Beta	EEGNET_4	6	ME		34.6667	Beta	EEGNET_4	6	MI
42.08	FBCSP	1-2-4	ME		52.5	FBCSP	1-2-4	MI		44.2188	Beta	EEGNET_4	7	ME		38.5938	Beta	EEGNET_4	7	MI
32.92	FBCSP	1-2-4	ME		48.33	FBCSP	1-2-4	MI		27.9688	Beta	EEGNET_4	8	ME		50.9375	Beta	EEGNET_4	8	MI
38.54	FBCSP	1-2-4	ME		70.83	FBCSP	1-2-4	MI		30.1613	Beta	EEGNET_4	9	ME		49	Beta	EEGNET_4	9	MI
38.75	FBCSP	1-2-4	ME		38.54	FBCSP	1-2-4	MI		31.25	Beta	EEGNET_4	10	ME		31.5	Beta	EEGNET_4	10	MI
44.37	FBCSP	1-2-4	ME		31.88	FBCSP	1-2-4	MI		33.125	Beta	EEGNET_4	11	ME		35.1667	Beta	EEGNET_4	11	MI
56.6	EEGNet	1-3-4	ME		50.89	EEGNet	1-3-4	MI		34.2188	Beta	EEGNET_4	12	ME		30.3333	Beta	EEGNET_4	12	MI
68.33	EEGNet	1-3-4	ME		60.67	EEGNet	1-3-4	MI		30	Beta	EEGNET_4	13	ME		30.9677	Beta	EEGNET_4	13	MI
63.54	EEGNet	1-3-4	ME		66.22	EEGNet	1-3-4	MI		30.1562	Beta	EEGNET_4	14	ME		32.6562	Beta	EEGNET_4	14	MI
53.33	EEGNet	1-3-4	ME		72	EEGNet	1-3-4	MI		39.6875	Beta	EEGNET_4	15	ME		32.8125	Beta	EEGNET_4	15	MI
63.45	EEGNet	1-3-4	ME		60	EEGNet	1-3-4	MI		27.3438	Beta	EEGNET_4	16	ME		26.5625	Beta	EEGNET_4	16	MI
57.5	EEGNet	1-3-4	ME		49.33	EEGNet	1-3-4	MI		44.8438	Beta	EEGNET_4	17	ME		41.875	Beta	EEGNET_4	17	MI
59.38	EEGNet	1-3-4	ME		51.67	EEGNet	1-3-4	MI		31.7188	Beta	EEGNET_4	18	ME		34.0625	Beta	EEGNET_4	18	MI
51.88	EEGNet	1-3-4	ME		66.46	EEGNet	1-3-4	MI		33.5938	Beta	EEGNET_4	19	ME		72.8125	Beta	EEGNET_4	19	MI
54.62	EEGNet	1-3-4	ME		66	EEGNet	1-3-4	MI		33.9062	Beta	EEGNET_4	20	ME		30.1562	Beta	EEGNET_4	20	MI
53.96	EEGNet	1-3-4	ME		56	EEGNet	1-3-4	MI		30.625	Beta	EEGNET_4	21	ME		28.125	Beta	EEGNET_4	21	MI
53.75	EEGNet	1-3-4	ME		51.33	EEGNet	1-3-4	MI
51.25	EEGNet	1-3-4	ME		41.11	EEGNet	1-3-4	MI
45.76	EEGNet	1-3-4	ME		56.13	EEGNet	1-3-4	MI
46.04	EEGNet	1-3-4	ME		45.42	EEGNet	1-3-4	MI
55.83	EEGNet	1-3-4	ME		47.92	EEGNet	1-3-4	MI
42.92	EEGNet	1-3-4	ME		49.58	EEGNet	1-3-4	MI
60.42	EEGNet	1-3-4	ME		60.83	EEGNet	1-3-4	MI
59.17	EEGNet	1-3-4	ME		54.79	EEGNet	1-3-4	MI
52.92	EEGNet	1-3-4	ME		90.83	EEGNet	1-3-4	MI
44.37	EEGNet	1-3-4	ME		43.96	EEGNet	1-3-4	MI
43.33	EEGNet	1-3-4	ME		44.58	EEGNet	1-3-4	MI
46.17	FBCSP	1-3-4	ME		39.75	FBCSP	1-3-4	MI
64.14	FBCSP	1-3-4	ME		47.65	FBCSP	1-3-4	MI
58.85	FBCSP	1-3-4	ME		54.81	FBCSP	1-3-4	MI
42.5	FBCSP	1-3-4	ME		63.11	FBCSP	1-3-4	MI
58.16	FBCSP	1-3-4	ME		56.67	FBCSP	1-3-4	MI
53.12	FBCSP	1-3-4	ME		41.11	FBCSP	1-3-4	MI
45	FBCSP	1-3-4	ME		48.33	FBCSP	1-3-4	MI
52.08	FBCSP	1-3-4	ME		56.04	FBCSP	1-3-4	MI
46.24	FBCSP	1-3-4	ME		59.78	FBCSP	1-3-4	MI
45.42	FBCSP	1-3-4	ME		44.89	FBCSP	1-3-4	MI
41.46	FBCSP	1-3-4	ME		39.33	FBCSP	1-3-4	MI
44.58	FBCSP	1-3-4	ME		42.44	FBCSP	1-3-4	MI
32.12	FBCSP	1-3-4	ME		35.91	FBCSP	1-3-4	MI
36.04	FBCSP	1-3-4	ME		39.79	FBCSP	1-3-4	MI
47.29	FBCSP	1-3-4	ME		45.21	FBCSP	1-3-4	MI
36.04	FBCSP	1-3-4	ME		36.46	FBCSP	1-3-4	MI
31.46	FBCSP	1-3-4	ME		47.92	FBCSP	1-3-4	MI
33.12	FBCSP	1-3-4	ME		45.83	FBCSP	1-3-4	MI
35.63	FBCSP	1-3-4	ME		85.83	FBCSP	1-3-4	MI
40.83	FBCSP	1-3-4	ME		43.33	FBCSP	1-3-4	MI
40.42	FBCSP	1-3-4	ME		33.33	FBCSP	1-3-4	MI
57.98	EEGNet	2-3-4	ME		50	EEGNet	2-3-4	MI
63.54	EEGNet	2-3-4	ME		56.22	EEGNet	2-3-4	MI
46.46	EEGNet	2-3-4	ME		44.67	EEGNet	2-3-4	MI
48.96	EEGNet	2-3-4	ME		69.67	EEGNet	2-3-4	MI
56.09	EEGNet	2-3-4	ME		47.78	EEGNet	2-3-4	MI
53.33	EEGNet	2-3-4	ME		46	EEGNet	2-3-4	MI
48.13	EEGNet	2-3-4	ME		34.79	EEGNet	2-3-4	MI
55.42	EEGNet	2-3-4	ME		57.71	EEGNet	2-3-4	MI
48.39	EEGNet	2-3-4	ME		62.44	EEGNet	2-3-4	MI
43.33	EEGNet	2-3-4	ME		38.44	EEGNet	2-3-4	MI
37.71	EEGNet	2-3-4	ME		44.89	EEGNet	2-3-4	MI
48.13	EEGNet	2-3-4	ME		41.11	EEGNet	2-3-4	MI
46.36	EEGNet	2-3-4	ME		51.18	EEGNet	2-3-4	MI
40.62	EEGNet	2-3-4	ME		42.5	EEGNet	2-3-4	MI
42.92	EEGNet	2-3-4	ME		40.83	EEGNet	2-3-4	MI
36.25	EEGNet	2-3-4	ME		41.46	EEGNet	2-3-4	MI
55.42	EEGNet	2-3-4	ME		58.54	EEGNet	2-3-4	MI
41.46	EEGNet	2-3-4	ME		48.54	EEGNet	2-3-4	MI
46.67	EEGNet	2-3-4	ME		88.12	EEGNet	2-3-4	MI
45.21	EEGNet	2-3-4	ME		40.42	EEGNet	2-3-4	MI
40.83	EEGNet	2-3-4	ME		44.37	EEGNet	2-3-4	MI
50.58	FBCSP	2-3-4	ME		39.51	FBCSP	2-3-4	MI
59.54	FBCSP	2-3-4	ME		51.36	FBCSP	2-3-4	MI
45.29	FBCSP	2-3-4	ME		47.16	FBCSP	2-3-4	MI
41.25	FBCSP	2-3-4	ME		51.56	FBCSP	2-3-4	MI
42.53	FBCSP	2-3-4	ME		49.33	FBCSP	2-3-4	MI
50.21	FBCSP	2-3-4	ME		38.44	FBCSP	2-3-4	MI
44.79	FBCSP	2-3-4	ME		32.5	FBCSP	2-3-4	MI
49.38	FBCSP	2-3-4	ME		52.29	FBCSP	2-3-4	MI
39.78	FBCSP	2-3-4	ME		58.67	FBCSP	2-3-4	MI
33.13	FBCSP	2-3-4	ME		34.67	FBCSP	2-3-4	MI
35.83	FBCSP	2-3-4	ME		34.89	FBCSP	2-3-4	MI
43.75	FBCSP	2-3-4	ME		34.89	FBCSP	2-3-4	MI
29.09	FBCSP	2-3-4	ME		32.04	FBCSP	2-3-4	MI
27.71	FBCSP	2-3-4	ME		34.17	FBCSP	2-3-4	MI
33.54	FBCSP	2-3-4	ME		36.04	FBCSP	2-3-4	MI
38.33	FBCSP	2-3-4	ME		35.63	FBCSP	2-3-4	MI
39.37	FBCSP	2-3-4	ME		48.13	FBCSP	2-3-4	MI
30.42	FBCSP	2-3-4	ME		42.71	FBCSP	2-3-4	MI
35.83	FBCSP	2-3-4	ME		83.33	FBCSP	2-3-4	MI
38.75	FBCSP	2-3-4	ME		39.58	FBCSP	2-3-4	MI
39.79	FBCSP	2-3-4	ME		32.71	FBCSP	2-3-4	MI
43.55	EEGNet	1-2-3-4	ME		38.83	EEGNet	1-2-3-4	MI
57.34	EEGNet	1-2-3-4	ME		51	EEGNet	1-2-3-4	MI
48.13	EEGNet	1-2-3-4	ME		48.83	EEGNet	1-2-3-4	MI
36.72	EEGNet	1-2-3-4	ME		57	EEGNet	1-2-3-4	MI
44.83	EEGNet	1-2-3-4	ME		43.17	EEGNet	1-2-3-4	MI
41.56	EEGNet	1-2-3-4	ME		40.17	EEGNet	1-2-3-4	MI
50.62	EEGNet	1-2-3-4	ME		43.13	EEGNet	1-2-3-4	MI
43.44	EEGNet	1-2-3-4	ME		52.81	EEGNet	1-2-3-4	MI
54.19	EEGNet	1-2-3-4	ME		55.33	EEGNet	1-2-3-4	MI
40.94	EEGNet	1-2-3-4	ME		41.83	EEGNet	1-2-3-4	MI
40.16	EEGNet	1-2-3-4	ME		36.33	EEGNet	1-2-3-4	MI
38.12	EEGNet	1-2-3-4	ME		34.17	EEGNet	1-2-3-4	MI
36.36	EEGNet	1-2-3-4	ME		41.45	EEGNet	1-2-3-4	MI
40.47	EEGNet	1-2-3-4	ME		36.09	EEGNet	1-2-3-4	MI
44.69	EEGNet	1-2-3-4	ME		35.78	EEGNet	1-2-3-4	MI
29.22	EEGNet	1-2-3-4	ME		34.22	EEGNet	1-2-3-4	MI
47.81	EEGNet	1-2-3-4	ME		44.84	EEGNet	1-2-3-4	MI
42.03	EEGNet	1-2-3-4	ME		39.84	EEGNet	1-2-3-4	MI
36.88	EEGNet	1-2-3-4	ME		75.62	EEGNet	1-2-3-4	MI
34.69	EEGNet	1-2-3-4	ME		31.25	EEGNet	1-2-3-4	MI
33.91	EEGNet	1-2-3-4	ME		34.22	EEGNet	1-2-3-4	MI
36.5	FBCSP	1-2-3-4	ME		30	FBCSP	1-2-3-4	MI
40.17	FBCSP	1-2-3-4	ME		38.89	FBCSP	1-2-3-4	MI
46.72	FBCSP	1-2-3-4	ME		42.41	FBCSP	1-2-3-4	MI
33.59	FBCSP	1-2-3-4	ME		49.17	FBCSP	1-2-3-4	MI
36.9	FBCSP	1-2-3-4	ME		40.33	FBCSP	1-2-3-4	MI
36.09	FBCSP	1-2-3-4	ME		28.67	FBCSP	1-2-3-4	MI
40.31	FBCSP	1-2-3-4	ME		32.03	FBCSP	1-2-3-4	MI
38.44	FBCSP	1-2-3-4	ME		44.53	FBCSP	1-2-3-4	MI
34.35	FBCSP	1-2-3-4	ME		45.83	FBCSP	1-2-3-4	MI
25.62	FBCSP	1-2-3-4	ME		31.67	FBCSP	1-2-3-4	MI
30.63	FBCSP	1-2-3-4	ME		27.5	FBCSP	1-2-3-4	MI
35.31	FBCSP	1-2-3-4	ME		26.5	FBCSP	1-2-3-4	MI
22.05	FBCSP	1-2-3-4	ME		27.74	FBCSP	1-2-3-4	MI
21.09	FBCSP	1-2-3-4	ME		26.56	FBCSP	1-2-3-4	MI
34.06	FBCSP	1-2-3-4	ME		31.25	FBCSP	1-2-3-4	MI
26.41	FBCSP	1-2-3-4	ME		25.62	FBCSP	1-2-3-4	MI
30	FBCSP	1-2-3-4	ME		33.75	FBCSP	1-2-3-4	MI
25.78	FBCSP	1-2-3-4	ME		35	FBCSP	1-2-3-4	MI
28.91	FBCSP	1-2-3-4	ME		64.69	FBCSP	1-2-3-4	MI
26.25	FBCSP	1-2-3-4	ME		24.69	FBCSP	1-2-3-4	MI
29.69	FBCSP	1-2-3-4	ME		22.97	FBCSP	1-2-3-4	MI
[truncated: 89 more columns]

## Sheet: Fig. S1CD
2class_S1_Base			2class_S1_Fine-tuned			2class_S2_Base			2class_S2_Fine-tuned			3class_S1_Base			3class_S1_Fine-tuned			3class_S2_Base			3class_S2_Fine-tuned
labels	preds		labels	preds		labels	preds		labels	preds		labels	preds		labels	preds		labels	preds		labels	preds
1	1		1	1		4	4		4	4		4	2		4	4		2	1		4	4
4	4		4	1		4	4		1	1		1	1		2	1		4	1		1	1
4	4		4	1		1	4		1	1		4	2		4	4		2	4		1	1
4	4		1	1		4	4		1	4		2	4		2	4		1	1		2	1
4	1		1	1		4	4		1	1		2	1		4	4		2	1		1	1
1	1		1	1		1	4		1	1		1	2		1	4		2	1		4	1
1	4		1	1		4	1		4	4		2	4		2	2		4	1		2	1
1	1		4	1		1	4		4	4		1	1		1	2		2	4		4	1
4	4		4	1		4	4		4	1		2	1		4	2		1	1		4	1
1	1		4	1		1	1		4	4		1	1		2	4		1	1		2	1
4	4		4	1		4	4		1	1		1	1		2	4		4	4		4	1
1	4		4	1		1	4		1	1		2	4		2	2		4	1		2	1
4	1		4	1		1	4		1	4		2	2		4	4		4	1		2	1
4	4		1	1		4	4		1	1		1	4		4	4		2	1		1	1
4	4		1	4		1	1		4	4		4	4		1	4		1	1		4	1
1	1		1	1		4	1		4	4		4	4		2	4		1	1		1	1
1	1		1	1		1	4		4	4		1	1		4	1		1	1		1	1
1	1		4	1		4	1		4	4		4	1		1	1		4	4		2	1
4	1		1	1		1	1		4	4		1	1		1	4		2	1		4	1
1	1		4	1		1	1		1	1		1	2		2	1		1	1		4	2
4	1		1	1		4	1		4	4		4	4		4	1		1	1		4	2
4	4		4	1		1	4		1	1		2	4		1	4		4	4		1	4
1	4		4	1		4	1		4	1		4	1		4	4		4	1		2	1
4	4		1	1		4	4		4	4		2	2		1	1		4	4		1	1
4	4		1	1		4	4		1	1		4	4		1	1		4	1		1	1
1	1		4	1		1	4		4	1		2	4		1	2		2	4		4	1
4	4		4	4		1	1		1	1		2	2		2	1		1	4		1	1
1	1		1	1		4	4		4	1		1	1		2	2		2	4		2	1
1	1		4	1		1	4		4	4		4	1		4	1		2	1		2	1
1	1		4	1		1	1		4	1		4	4		1	4		1	1		2	4
1	1		1	4		1	4		1	1		4	4		1	1		1	1		1	1
4	1		1	1		1	4		4	1		2	2		2	1		4	4		1	1
1	4		4	1		4	4		1	1		2	2		2	4		1	1		1	1
4	4		1	1		4	4		1	1		1	4		1	4		4	4		1	1
1	4		4	4		4	4		4	4		1	4		4	4		2	4		1	1
4	1		1	1		1	4		1	1		2	4		1	1		2	4		4	1
1	4		4	1		1	1		1	1		2	1		1	1		2	1		2	1
4	4		1	1		4	4		1	1		2	4		2	1		4	4		4	1
1	4		1	1		1	4		4	4		1	4		2	2		1	1		2	1
4	4		4	4		4	4		1	1		2	2		4	1		2	1		2	1
4	1		4	4		4	4		4	4		4	1		1	2		1	4		4	4
1	1		1	1		1	1		1	1		2	2		4	2		2	4		2	1
1	1		4	4		4	4		1	1		4	4		2	1		4	4		1	1
4	1		1	1		1	1		4	1		1	4		1	1		4	2		4	2
4	1		1	1		4	4		1	1		4	4		4	2		4	4		1	1
4	4		1	4		1	4		4	1		4	4		4	4		2	4		4	1
1	4		1	1		4	4		1	1		1	1		4	4		1	4		4	1
1	4		4	4		1	4		4	1		4	4		4	4		2	1		4	4
4	4		1	1		1	4		4	1		2	4		4	4		1	4		2	1
1	4		1	4		4	4		1	1		1	4		2	1		1	4		4	1
1	1		1	4		1	4		4	1		4	4		1	4		4	4		2	1
4	4		4	1		4	4		4	4		4	4		2	1		4	4		4	1
4	4		4	1		4	4		1	1		2	4		1	4		2	4		2	1
4	4		4	4		1	1		1	1		2	4		2	4		1	4		1	1
4	4		1	1		1	4		1	4		1	2		2	2		4	1		1	1
1	4		4	4		4	4		4	1		4	4		1	1		1	4		2	1
1	4		4	4		4	4		4	1		1	4		4	4		1	4		1	1
4	1		4	1		4	4		1	1		1	1		2	1		4	4		2	1
1	1		1	1		1	1		1	1		4	1		1	4		2	1		4	4
1	4		4	4		1	1		4	1		1	1		4	4		2	4		2	1
4	1		4	4		4	1		1	4		4	4		1	1		4	4		4	1
1	1		4	4		4	4		1	1		4	4		1	4		4	2		4	1
1	4		4	1		1	4		1	1		2	1		1	2		1	1		2	1
1	1		1	1		4	4		1	1		1	4		1	4		2	4		4	4
4	4		1	1		1	4		4	4		2	1		2	4		4	4		1	1
1	4		1	1		1	4		4	4		2	1		4	4		1	1		2	1
1	4		4	1		4	4		1	4		1	1		2	4		1	1		1	1
1	4		1	1		1	1		4	4		2	1		2	4		2	4		1	1
4	1		1	1		1	4		1	1		1	2		4	4		2	1		4	4
4	4		4	1		4	4		1	1		2	1		1	1		2	2		1	1
4	4		4	4		1	4		4	1		1	2		2	4		1	1		4	1
4	1		4	1		1	1		1	1		2	2		4	1		2	4		1	1
1	1		1	1		4	4		1	1		1	1		1	4		1	4		2	1
1	1		4	1		4	4		4	4		4	4		4	4		4	4		4	1
4	1		1	1		1	4		4	4		4	1		4	2		2	1		4	4
1	1		1	1		4	4		1	4		1	1		2	4		4	4		1	1
4	4		4	1		4	4		4	4		4	4		4	4		4	4		1	1
4	1		4	4		1	4		4	4		2	1		4	4		4	4		4	1
4	4		1	1		1	4		4	4		1	1		1	4		4	4		2	1
1	1		1	1		4	4		4	4		2	2		2	4		2	4		2	2
4	4		4	1		4	1		1	1		4	1		4	1		1	1		1	4
1	1		4	1		1	1		4	4		4	4		2	1		4	4		2	1
1	4		1	1		1	4		1	4		4	2		2	1		2	1		4	4
4	4		1	4		1	1		1	4		4	1		2	1		1	1		2	1
4	4		1	1		4	4		1	4		2	1		4	1		2	1		2	1
4	1		4	1		4	4		4	4		4	4		1	4		1	1		2	1
1	1		4	1		1	4		4	4		1	1		2	4		2	4		1	1
1	1		4	1		4	4		4	4		1	2		1	1		1	1		2	1
1	4		1	1		4	1		4	4		2	2		1	1		4	4		4	4
1	1		1	1		1	4		1	4		1	2		4	1		1	4		1	1
4	1		4	4		4	4		1	1		4	2		1	4		1	4		2	1
1	4		1	1		1	4		4	4		2	4		4	4		2	4		2	1
1	4		4	4		1	4		1	1		2	1		2	1		1	4		1	1
4	4		4	4		1	1		4	4		4	4		2	4		2	4		4	4
1	4		1	1		4	4		1	1		4	4		1	4		4	4		1	1
4	1		4	1		1	4		4	4		4	4		2	1		2	4		1	1
4	4		4	1		1	4		4	4		1	1		1	4		2	4		2	1
1	1		1	1		4	4		1	4		4	2		2	2		1	1		1	1
4	1		1	4		4	4		4	4		1	1		2	4		4	4		1	4
4	1		1	4		4	4		1	4		4	2		1	1		4	4		1	4
4	4		4	1		1	4		1	4		2	1		4	4		2	2		1	1
1	1		4	1		1	1		1	4		4	1		1	1		4	4		4	4
1	4		1	4		4	4		4	4		2	2		2	1		2	4		4	4
1	1		4	4		4	4		1	4		4	2		4	4		4	4		4	4
4	4		1	1		1	1		1	1		1	1		4	4		4	4		1	1
4	1		1	4		1	4		4	1		2	2		1	1		1	4		4	4
4	4		1	1		1	1		1	1		1	4		4	1		4	4		2	2
4	1		1	1		4	4		1	4		4	4		1	4		2	1		4	4
4	4		4	1		4	4		1	4		1	1		1	1		2	1		2	4
1	4		4	4		1	1		4	4		2	1		1	2		2	4		1	4
1	1		4	4		4	4		4	1		1	2		4	4		4	1		2	2
4	4		1	1		1	4		4	4		1	2		2	4		4	4		4	4
1	4		4	1		1	1		1	1		2	2		1	4		1	4		4	4
4	1		4	4		4	4		4	4		1	2		4	1		1	1		2	4
1	1		1	1		4	4		4	4		2	2		2	2		1	1		2	1
4	1		4	1		4	4		4	4		2	1		4	1		4	4		2	2
1	1		1	1		1	4		1	1		1	4		4	4		1	1		4	4
4	4		4	1		1	4		4	1		4	1		2	1		1	2		2	4
1	1		1	1		4	4		1	1		1	2		2	1		1	4		4	4
1	1		1	1		4	4		4	4		2	1		4	1		2	2		1	2
1	1		4	1		4	4		4	1		1	1		2	1		2	1		4	4
4	4		1	1		4	4		4	4		1	4		2	1		1	4		2	1
4	4		4	1		1	4		1	1		2	4		4	2		2	4		1	1
4	1		4	4		4	4		1	4		4	2		1	1		1	1		1	1
1	4		1	1		1	1		1	1		2	2		4	4		4	4		1	1
1	1		1	1		4	4		1	1		1	4		2	4		2	4		2	4
1	1		4	4		1	4		1	1		2	1		4	4		1	2		4	1
4	4		4	4		1	1		1	1		4	1		1	2		1	1		4	1
1	4		4	4		4	4		4	1		4	1		2	1		1	4		2	1
4	1		1	1		4	4		4	1		2	2		1	2		2	4		2	2
4	4		4	4		4	4		4	1		1	1		1	1		4	1		4	4
4	4		1	4		1	1		4	4		4	4		1	2		2	4		2	1
1	4		4	1		1	1		1	1		4	4		1	1		4	1		2	1
4	1		4	1		4	4		4	1		2	1		4	4		4	4		4	4
1	1		1	1		1	1		1	1		2	1		2	4		2	4		1	1
4	4		1	4		4	4		4	1		1	4		4	1		1	4		1	1
1	4		1	1		1	4		4	4		1	1		2	4		4	4		4	1
4	4		4	1		1	4		4	1		4	1		1	1		1	1		1	1
1	1		1	1		4	4		1	1		4	2		4	2		4	4		4	4
1	1		1	1		1	4		1	4		2	1		4	2		2	1		4	4
1	4		4	4		1	1		1	1		4	4		1	2		1	1		1	1
4	4		4	4		4	4		4	4		1	1		4	4		2	4		2	4
4	1		1	4		1	1		4	4		1	1		2	2		4	4		4	4
1	1		4	4		1	4		1	1		2	1		2	1		2	4		4	4
1	1		4	4		4	4		4	4		1	4		2	2		4	1		2	1
4	4		1	4		1	4		1	1		4	4		2	2		1	4		2	2
1	1		4	4		4	4		1	1		1	1		4	4		4	4		2	4
1	1		4	4		4	4		4	4		2	1		1	4		1	4		1	4
4	1		1	1		4	1		1	4		4	4		1	1		2	2		1	1
1	1		1	1		4	4		4	4		2	2		4	2		4	1		1	1
4	1		1	1		1	4		4	1		1	2		2	1		2	4		1	1
1	1		4	4		1	1		1	1		1	1		4	1		1	4		1	1
4	1		4	1		4	1		4	4		1	2		2	4		2	4		1	2
4	4		1	1		4	4		4	4		4	4		4	4		2	4		4	2
4	4		1	1		1	4		4	4		2	1		4	4		1	4		4	4
4	4		4	4		1	1		1	1		1	2		4	2		1	4		4	2
1	4		1	4		4	4		1	4		1	1		1	1		2	4		4	1
4	1		4	1		1	1		4	4		4	4		4	4		4	1		4	1
1	4		1	1		1	1		1	4		4	4		1	4		4	4		4	1
1	1		1	1		4	4		1	1		4	1		2	1		4	4		1	1
4	4		4	4		4	4		4	4		4	1		4	1		4	4		1	4
4	4		1	1		1	4		1	4		2	1		2	1		4	4		2	1
1	4		4	4		4	4		4	4		1	4		2	2		1	1		4	4
4	4		4	4		1	1		4	4		4	4		2	2		2	4		1	4
1	1		4	4		1	1		4	4		4	1		2	1		2	4		2	4
4	1		1	1		1	1		1	4		1	1		1	1		1	1		4	4
4	4		1	1		4	4		1	4		2	1		1	1		2	4		2	2
4	4		4	4		1	1		1	4		2	2		4	1		4	4		1	1
1	4		1	1		1	1		1	1		4	2		2	4		4	1		2	1
1	4		4	4		4	4		1	1		1	1		1	2		4	4		2	4
4	4		1	1		1	1		4	4		2	4		1	1		1	1		1	4
1	1		1	1		4	4		4	4		2	1		1	4		2	1		4	4
4	4		1	1		4	4		4	4		2	2		2	1		1	4		1	1
1	1		4	1		1	1		1	1		4	1		1	2		4	4		1	1
1	1		4	4		4	4		1	1		4	1		1	2		1	1		2	1
4	4		1	1		4	4		1	1		1	4		4	2		1	4		2	1
4	4		1	4		4	4		4	4		2	1		4	1		2	4		2	2
1	1		4	4		4	4		4	4		1	2		1	4		4	4		4	4
1	1		4	4		1	1		4	4		2	1		4	1		2	4		2	2
1	1		1	1		1	4		1	1		2	2		2	2		1	4		2	1
1	4		1	1		1	1		4	4		2	1		4	1		2	4		1	1
4	4		1	1		1	1		1	1		1	4		2	1		2	1		1	1
1	1		4	4		1	1		4	4		2	1		2	4		4	4		1	4
1	1		4	4		4	4		1	1		1	1		1	1		1	4		4	4
4	1		1	1		1	1		4	4		1	4		4	1		2	1		2	4
4	4		4	4		1	1		4	4		1	1		2	2		2	2		4	4
4	4		4	4		4	4		1	1		1	1		1	1		2	2		1	1
4	1		4	4		1	1		4	4		2	1		4	4		4	4		2	1
1	4		1	1		4	4		4	4		4	1		1	2		4	1		1	1
4	4		1	1		4	1		1	1		2	1		1	2		1	4		2	4
4	1		4	4		4	4		1	1		1	1		4	4		4	4		4	1
1	4		1	1		4	4		4	4		4	1		1	1		2	4		2	1
4	4		4	4		1	1		4	4		4	4		2	4		2	4		4	1
1	1		1	1		4	4		1	1		2	2		4	4		4	1		4	4
1	1		4	4		1	1		1	1		4	4		4	4		4	2		2	1
1	4		1	4		4	4		1	1		4	1		4	1		4	4		2	1
4	4		4	4		1	1		4	4		2	1		1	1		1	1		2	1
4	1		1	1		4	4		1	1		1	1		2	2		1	1		1	1
1	4		1	1		1	1		4	4		2	2		1	1		1	4		4	1
1	4		4	4		4	4		1	1		2	1		2	1		1	4		4	1
1	4		1	1		4	4		4	4		2	2		2	2		4	1		1	1
4	4		1	1		4	4		4	4		4	1		1	4		4	1		4	4
1	1		4	4		4	4		4	4		1	1		4	4		1	1		1	1
1	1		1	1		1	1		1	1		1	4		2	4		1	4		4	1
4	4		1	1		4	4		4	4		1	2		2	4		1	4		4	2
4	4		4	1		1	1		4	4		4	1		4	4		4	4		2	1
4	4		4	1		4	4		1	1		4	4		4	4		2	4		2	1
4	4		4	1		4	4		4	4		4	1		2	1		2	1		1	1
1	4		4	1		1	1		1	1		2	1		1	1		1	1		1	4
1	4		4	4		4	4		1	4		4	1		1	1		2	1		2	1
1	4		1	1		1	1		1	1		4	1		2	1		2	4		2	1
1	4		4	1		4	4		1	4		1	4		4	1		2	2		1	1
1	1		1	1		1	1		4	4		1	2		1	1		4	4		4	1
1	1		1	1		1	1		4	4		2	1		1	2		2	4		2	1
4	4		1	1		1	1		1	1		4	4		1	1		1	1		1	1
4	1		1	1		1	1		4	4		4	4		2	4		2	4		1	1
1	4		4	1		1	1		1	1		2	1		2	4		1	1		4	2
4	4		1	1		4	4		1	1		4	4		2	1		4	4		4	1
4	1		4	1		1	1		1	1		2	1		1	1		2	4		1	1
4	4		4	4		4	4		4	4		2	1		4	4		1	4		1	1
1	4		4	1		4	4		4	4		1	4		2	1		4	4		1	1
4	4		1	1		4	4		1	1		1	1		2	4		4	4		4	1
4	4		4	1		1	1		4	4		4	1		4	1		2	1		2	1
4	4		4	1		1	1		1	1		4	4		1	2		1	1		1	4
4	4		1	1		1	1		4	4		2	1		4	4		4	4		2	4
1	4		4	1		1	1		1	1		2	2		1	2		1	4		1	1
4	4		4	4		4	4		4	4		4	1		4	1		4	4		4	4
1	1		1	1		1	1		1	1		4	4		2	4		4	4		2	1
1	4		1	1		4	4		4	4		2	4		4	4		1	1		2	4
1	4		1	1		1	1		1	1		1	1		4	2		2	1		4	1
1	1		1	1		1	1		4	4		1	1		2	2		1	4		4	1
1	4		1	1		4	4		1	1		4	4		4	4		1	4		4	1
1	4		4	4		4	4		4	1		2	2		1	4		4	1		4	1
1	4		1	1		1	1		1	1		1	2		1	4		1	1		2	2
1	4		4	4		4	4		1	1		4	4		4	4		2	2		2	1
4	4		1	1		4	4		4	4		2	1		2	4		4	4		2	1
4	4		4	4		4	4		1	1		2	2		1	2		2	1		1	1
4	4		4	1		4	4		4	4		1	2		2	1		2	4		2	1
4	4		1	1		1	1		1	4		1	1		4	1		1	4		1	2
4	1		4	1		1	1		4	4		1	2		1	4		4	4		4	1
4	4		1	1		4	4		1	4		2	4		4	4		2	4		1	2
4	4		4	4		4	4		4	4		4	4		2	2		2	4		4	4
4	4		4	4		4	4		1	1		1	4		4	1		4	4		1	2
1	4		4	4		1	1		4	4		4	4		1	2		2	4		2	2
4	4		4	1		4	4		4	4		2	4		1	4		2	4		2	2
4	1		1	1		4	4		1	1		2	4		2	2		4	4		2	2
1	4		4	4		4	4		1	1		4	4		4	4		4	4		2	2
1	4		1	1		1	1		1	1		2	4		1	1		1	1		4	2
1	1		1	1		4	4		4	4		1	1		4	4		1	4		1	1
4	4		1	1		1	1		4	4		1	4		4	2		1	1		2	2
4	4		4	4		1	1		1	1		2	2		2	1		2	4		2	2
1	1		1	4		1	1		4	4		4	4		1	1		1	1		4	2
4	4		4	4		4	4		1	4		4	4		4	4		2	1		4	4
1	1		1	1		1	1		4	4		4	4		1	4		4	4		2	2
1	1		4	4		4	4		4	4		4	4		2	2		4	4		1	1
4	4		4	4		1	1		1	1		4	4		1	2		1	1		4	2
1	1		1	1		1	1		4	4		1	4		2	2		4	4		1	1
4	4		1	1		4	1		4	4		1	4		1	1		4	4		4	4
1	1		4	4		1	1		1	1		1	4		1	2		4	4		1	1
1	4		1	1		1	1		1	1		1	4		4	4		1	1		1	1
4	4		4	4		4	4		4	4		1	4		1	2		1	1		1	2
1	1		4	1		1	4		4	4		2	4		1	1		2	1		2	1
4	4		4	1		4	4		4	4		2	4		4	1		2	4		2	2
4	4		4	4		4	4		1	1		1	4		2	2		1	1		1	2
4	4		4	1		4	4		1	1		4	4		4	4		2	4		4	2
1	4		4	4		4	4		4	4		2	4		2	2		1	1		4	4
1	1		1	1		4	4		4	4		2	4		2	2		2	4		2	2
1	1		4	4		4	4		4	4		1	4		2	2		4	4		4	4
1	1		1	1		1	1		1	1		2	4		4	4		1	1		4	2
4	1		1	1		1	1		4	4		4	4		2	1		4	4		1	1
1	4		4	4		4	4		1	1		1	4		4	1		4	4		2	2
1	1		1	1		1	1		1	4		2	4		4	1		1	1		2	1
1	4		1	1		1	1		4	4		2	4		4	2		2	1		2	2
4	1		1	1		1	1		4	4		2	4		4	2		1	1		4	2
4	4		4	4		1	4		4	4		4	4		2	2		4	4		4	4
4	4		1	1		4	4		1	1		1	4		1	1		2	4		1	1
1	4		4	4		1	4		1	1		4	4		4	1		1	1		1	2
4	4		1	1		1	1		1	1		4	4		1	2		2	4		2	2
4	1		1	1		4	4		1	1		2	1		2	1		4	4		4	4
1	4		1	1		1	1		1	1		4	4		1	1		1	1		2	2
4	4		1	4		4	4		1	1		1	4		2	2		2	1		4	4
4	4		1	1		4	4		4	4		4	4		2	1		1	1		1	1
4	4		4	4		4	4		1	4		4	4		2	1		4	4		1	1
1	4		4	4		1	1		1	1		4	4		4	1		2	4		1	1
1	1		4	4		4	4		1	1		4	4		2	2		1	1		4	4
1	1		4	4		1	1		4	4		1	4		2	2		2	1		2	2
4	4		1	1		1	1		1	1		2	4		1	1		4	4		4	2
1	4		4	1		4	4		4	4		1	4		4	4		4	4		2	2
4	4		1	1		4	4		4	4		2	4		1	1		1	1		1	1
1	1		4	4		1	1		1	1		4	4		4	1		1	1		2	1
1	4		4	4		4	4		4	1		2	4		1	1		2	2		4	4
4	4		4	4		1	4		1	1		4	4		2	2		1	1		4	4
1	1		4	4		4	4		4	4		2	4		1	1		1	1		1	1
1	4		1	1		1	1		4	4		1	4		4	1		2	4		4	4
1	1		1	1		1	1		4	4		1	4		1	2		4	4		2	2
4	4		4	1		4	4		4	4		2	1		4	1		4	4		2	2
4	4		1	1		1	1		4	1		1	4		1	2		4	4		1	1
4	4		1	1		1	1		1	1		1	4		2	2		2	1		4	4
4	4		1	4		1	1		1	1		1	4		2	2		4	4		1	2
1	1		1	1		4	4		1	4		2	4		1	1		2	1		1	2
4	4		4	4		4	4		4	4		2	4		1	2		2	1		1	1
1	1		4	4		1	1		1	1		4	4		2	1		1	1		4	2
1	4		4	4		1	1		4	4		4	4		4	2		4	4		2	2
1	1		1	1		4	4		4	4		4	4		1	1		4	4		1	1
4	4		1	1		4	4		4	4		2	4		2	2		2	1		1	1
1	1		4	4		4	4		1	4		1	4		4	1		1	1		4	4
4	4		1	1		1	1		1	1		1	4		4	2		2	1		1	1
4	4		4	4		1	1		1	1		1	1		2	2		1	1		4	4
1	1		4	4		1	4		4	4		4	4		1	1		2	4		2	2
4	4		1	1		4	1		1	1		2	2		2	2		4	4		4	4
4	1		4	4		4	4		1	1		2	4		4	2		2	1		1	1
1	1		4	4		1	1		4	4		1	4		1	1		2	4		1	1
4	4		1	1		1	1		1	1		4	4		2	1		4	4		2	2
4	4		1	1		4	4		4	4		4	4		4	2		1	1		2	2
1	1		1	1		4	4		4	4		4	4		4	2		1	4		2	2
4	4		1	1		4	1		4	1		2	4		2	2		1	1		2	2
1	1		1	1		1	1		1	1		4	4		2	2		4	4		4	4
1	1		4	4		1	1		4	4		2	1		2	2		2	4		1	1
1	1		1	1		1	1		1	1		2	4		1	2		1	1		4	4
4	4		4	4		4	4		1	4		4	4		2	2		4	4		2	2
4	4		1	1		4	4		4	4		1	4		2	2		1	1		2	2
4	1		1	1		1	4		4	4		2	4		1	1		1	1		1	2
1	4		1	1		4	4		1	1		1	4		4	1		4	4		2	2
1	1		4	4		1	4		4	4		1	4		1	2		4	4		2	2
1	1		4	1		1	4		4	4		1	4		1	2		4	4		4	4
4	4		4	1		4	4		4	4		2	4		1	1		2	1		4	4
4	1		4	1		4	4		1	1		1	4		4	1		1	1		4	4
1	1		1	1		4	4		1	1		1	4		4	1		4	4		1	1
1	4		4	1		4	4		4	4		2	4		4	1		2	1		1	1
1	1		4	4		4	4		1	1		4	4		1	2		2	1		4	4
4	4		4	1		1	4		1	1		2	4		4	1		2	2		2	4
4	1		1	1		1	4		4	4		4	4		1	1		4	4		1	2
4	4		4	4		4	4		1	1		1	1		1	2		1	4		4	4
1	1		1	4		1	4		4	4		4	4		2	2		1	1		2	2
4	4		1	1		1	4		1	1		4	1		2	1		4	4		1	1
4	4		4	4		1	1		1	1		4	4		1	2		2	1		2	2
1	1		1	1		1	4		1	1		2	4		2	2		2	2		1	1
4	1		1	4		4	4		4	1		1	4		4	1		2	1		1	1
1	1		1	1		1	4		1	1		2	4		1	2		2	4		4	2
1	1		4	4		4	4		4	4		4	4		1	2		4	4		4	4
4	1		4	4		4	4		4	4		1	4		4	1		4	4		2	2
4	4		1	4		1	4		1	1		1	1		4	1		4	4		1	1
1	4		1	4		4	4		4	1		1	4		4	2		1	1		4	4
4	4		1	1		1	4		4	4		2	4		1	2		1	2		1	2
4	4		4	4		4	4		4	1		2	4		1	2		2	4		4	4
4	1		4	4		4	4		4	4		1	4		2	1		4	4		4	4
1	4		1	4		1	4		1	1		2	1		2	1		1	1		2	2
4	1		4	1		4	4		1	4		2	4		4	1		4	4		4	4
1	1		1	1		4	4		1	1		4	4		2	1		1	1		2	2
4	1		1	1		1	4		1	1		4	4		2	2		2	2		2	2
4	1		1	1		1	4		1	1		4	2		4	2		1	1		4	1
1	1		1	1		4	4		1	1		1	4		2	1		2	1		1	4
1	4		4	4		1	4		4	1		1	4		2	2		2	2		2	2
4	4		4	4		4	4		1	1		4	4		1	1		4	4		2	2
1	4		4	4		4	4		4	1		2	4		4	1		1	1		2	2
1	1		4	4		1	4		1	1		4	4		2	2		2	1		4	4
1	1		4	1		1	4		4	4		2	4		1	1		1	4		4	2
4	4		4	4		4	4		4	4		1	2		4	1		4	4		1	4
1	1		1	1		1	4		4	4		2	4		4	1		4	4		1	2
1	1		1	1		1	4		1	1		1	4		1	1		1	4		1	1
4	4		4	4		4	4		4	4		4	4		4	1		2	2		4	4
4	1		4	4		4	4		1	4		2	4		1	1		1	1		2	2
1	4		1	1		4	4		4	4		2	4		2	1		1	4		4	4
1	4		1	1		4	4		1	1		1	4		4	4		1	4		2	2
4	1		4	4		1	4		4	4		1	4		1	1		2	4		1	2
1	4		1	1		1	4		1	4		2	4		2	2		2	1		2	2
1	1		4	4		1	4		4	4		4	4		4	1		4	4		4	2
4	4		1	4		1	4		4	4		2	4		4	1		2	2		4	2
1	1		4	1		4	4		1	4		4	4		2	2		1	1		1	2
1	1		4	1		4	4		1	1		2	4		4	2		4	4		2	1
4	4		4	4		1	4		4	4		4	4		1	1		4	2		1	2
4	4		4	4		1	4		1	1		1	4		1	1		1	4		2	2
4	4		1	1		4	4		4	4		4	1		1	1		2	2		2	2
4	4		4	4		4	4		1	1		1	4		1	2		4	4		1	1
4	1		1	1		1	4		1	1		4	4		1	2		4	4		2	2
1	1		1	1		4	4		4	4		1	4		2	2		1	1		4	4
1	1		1	1		1	4		4	1		2	4		1	4		1	1		1	2
1	1		1	4		1	4		1	4		1	4		2	1		2	2		2	2
4	4		4	4		1	4		4	1		4	1		4	1		4	4		1	2
1	4		1	1		4	4		1	1		1	4		4	1		1	1		4	4
1	1		4	4		4	4		4	4		2	4		2	1		4	4		2	2
4	1		1	1		4	4		4	4		4	1		2	1		1	1		4	4
1	1		4	4		1	4		1	1		1	4		4	2		1	1		4	4
1	1		1	1		4	4		4	4		4	4		4	2		2	1		1	1
1	1		1	4		1	4		1	1		1	4		2	1		2	1		2	2
1	1		1	1		4	4		1	1		4	4		2	2		2	2		1	1
4	4		4	4		4	4		4	4		2	4		1	2		4	4		1	1
4	1		4	4		1	4		1	1		2	4		4	4		4	4		4	2
4	4		4	1		4	4		4	4		2	4		1	1		2	1		1	4
1	1		4	1		1	4		4	1		1	2		2	1		4	4		4	4
4	4		1	1		4	4		1	1		1	4		1	2		4	4		2	4
4	4		4	4		1	4		1	1		2	4		4	2		4	4		4	4
1	4		4	1		4	4		4	4		1	2		1	1		4	4		4	2
4	1		4	4		4	4		1	1		2	1		4	4		4	4		4	4
4	1		1	1		1	4		1	1		1	4		4	1		2	1		2	2
1	1		1	1		1	4		1	1		4	4		2	2		4	2		4	4
4	4		4	4		1	4		4	4		2	4		1	1		1	1		2	2
4	4		1	1		1	4		4	1		1	4		1	2		2	4		2	2
1	1		1	1		1	4		1	1		2	4		1	2		2	2		2	1
1	1		1	1		4	4		4	4		1	4		2	2		1	1		1	1
1	1		4	4		1	4		1	1		4	4		4	2		2	4		2	2
4	4		4	4		4	4		1	1		1	4		1	1		2	1		1	1
1	4		1	1		4	4		4	4		4	4		2	1		2	4		2	2
1	1		1	1		1	4		1	1		2	1		2	1		4	4		4	4
1	1		1	1		4	4		4	4		1	4		4	2		1	1		1	2
4	4		1	1		1	4		4	4		1	4		1	1		1	4		2	2
1	1		4	4		4	4		4	1		1	4		1	1		4	4		1	1
4	4		4	4		4	4		4	1		4	4		2	2		2	2		1	2
4	4		4	1		4	4		4	4		4	4		2	2		1	1		1	1
1	1		4	1		1	4		1	1		4	4		4	1		4	4		2	1
4	4		1	1		1	4		1	1		2	4		4	2		2	1		1	1
4	4		1	1		4	4		1	1		4	4		2	2		4	4		1	2
4	4		4	4		4	4		4	4		1	4		4	1		1	1		4	4
1	1		1	4		1	4		1	4		2	4		1	2		2	1		2	2
4	4		1	1		1	4		1	1		4	4		4	1		1	1		1	1
4	4		4	4		1	4		1	1		2	4		2	1		4	4		4	4
1	1		1	1		1	4		1	1		4	4		1	1		1	1		4	4
4	4		1	1		1	4		4	4		4	4		2	2		2	2		4	2
1	1		4	4		4	4		4	4		2	1		4	1		1	1		1	2
1	1		4	4		4	4		4	4		2	1		2	2		1	1		4	4
1	1		1	1		1	4		4	4		2	4		2	1		2	1		4	4
1	1		4	4		1	4		1	1		2	4		4	1		2	1		2	2
4	4		1	1		4	4		4	4		1	4		4	1		2	2		2	2
4	1		4	4		4	4		4	4		2	1		2	2		1	1		1	1
1	1		4	4		1	1		1	4		2	4		1	1		2	4		1	1
1	1		1	1		1	4		1	1		2	1		1	1		2	2		2	2
1	1		4	4		1	4		4	4		2	4		1	1		1	4		1	1
1	1		4	1		4	4		1	1		2	1		2	2		4	4		2	2
4	1		1	1		4	4		1	4		1	1		1	1		1	1		4	2
4	4		4	4		4	4		1	1		4	4		2	2		1	1		1	2
4	4		1	4		4	4		4	4		4	4		1	2		4	4		4	4
4	1		1	1		1	4		1	1		2	4		2	2		4	4		4	4
1	4		1	1		4	4		1	1		1	4		2	2		2	4		4	2
4	4		4	4		1	4		4	4		2	1		2	1		1	1		2	2
4	1		4	4		4	4		4	4		4	4		4	4		4	4		1	1
4	4		4	1		1	4		4	4		1	4		2	1		4	2		1	1
1	1		1	1		4	4		1	1		1	4		4	1		1	1		1	1
1	1		4	4		1	4		4	4		2	2		4	1		1	1		4	4
4	4		1	1		4	4		4	4		1	4		4	1		1	4		2	4
1	1		1	1		1	4		1	1		4	4		1	2		4	4		2	2
1	4		1	4		4	4		1	1		4	4		1	2		4	4		4	4
4	4		1	4		4	4		1	4		4	4		4	4		4	4		1	2
1	1		1	1		1	4		4	4		1	4		4	4		1	1		1	1
1	1		1	1		1	4		4	1		4	4		4	4		1	1		2	2
4	4		1	1		1	4		1	1		1	4		1	1		2	4		4	4
1	4		4	4		1	4		4	4		1	4		2	2		2	4		2	2
1	4		1	1		4	4		1	4		4	4		1	2		2	2		4	4
4	4		4	1		4	4		1	4		1	4		1	1		4	1		2	2
4	1		4	1		1	4		1	1		4	4		4	1		4	4		1	1
4	1		1	1		1	4		1	1		4	4		2	2		2	2		4	4
1	1		1	1		1	4		4	4		4	4		4	1		4	4		4	2
4	4		4	4		1	4		4	4		4	4		2	2		1	1		1	1
4	4		4	1		1	4		1	1		1	4		4	1		1	1		1	1
4	1		4	1		4	4		4	4		4	1		4	1		2	1		1	1
4	1		1	1		4	4		1	1		2	2		2	2		2	2		2	2
1	1		1	1		4	4		4	4		4	1		1	1		1	1		2	2
4	1		4	4		1	4		4	4		4	4		4	4		4	4		2	2
1	1		4	4		4	4		4	1		1	4		1	1		2	1		4	4
1	1		4	4		4	4		4	4		1	1		4	4		2	2		1	1
1	4		4	1		4	4		1	4		1	4		1	1		2	2		2	2
4	4		1	1		1	4		4	4		4	4		1	1		4	4		2	2
1	1		4	4		1	4		1	1		4	4		1	1		2	2		4	4
4	4		1	1		1	4		1	4		2	4		2	2		4	4		4	4
4	4		4	4		1	4		4	4		1	1		1	2		4	4		2	2
4	1		4	1		4	4		4	4		2	1		2	2		1	1		1	1
1	1		4	4		1	4		4	4		2	4		4	1		4	4		1	1
1	1		4	4		4	4		1	1		1	4		4	1		1	1		2	2
1	1		4	4		4	4		1	1		2	2		2	1		1	4		4	4
1	1		4	4		1	4		1	1		1	4		2	1		4	4		4	2
1	4		4	4		4	4		1	1		1	1		2	2		2	2		4	4
4	1		4	4		4	4		1	1		2	4		4	4		2	4		2	2
4	4		1	1		4	4		1	1		4	4		2	2		4	4		1	1
4	4		1	4		1	4		4	4		2	4		1	1		1	1		4	4
4	1		1	4		1	4		1	1		4	4		1	2		1	1		4	4
1	4		1	1		1	1		4	4		1	4		1	1		4	1		2	4
1	1		1	1		4	4		4	4		1	4		4	2		2	2		1	4
4	4		1	4		4	4		4	4		4	4		1	1		2	4		1	1
4	1		4	4		1	4		1	1		2	4		2	2		1	1		2	2
1	4		1	1		4	4		4	4		2	4		2	2		1	4		4	4
1	1		1	1		4	4		4	4		2	1		4	1		4	4		1	1
4	4		1	4		4	4		1	1		2	4		1	1		4	4		1	2
4	4		1	1		1	1		4	4		1	4		4	4		1	2		1	1
1	4		1	1		4	1		1	1		1	4		1	1		1	2		4	4
1	1		4	4		4	4		1	1		2	4		1	4		4	4		1	2
1	1		1	1		4	1		1	1		1	4		4	4		4	2		4	4
1	1		1	1		4	4		4	4		1	4		2	2		4	2		1	1
1	1		1	1		1	1		4	4		4	4		1	4		4	2		2	2
4	4		4	4		4	4		1	1		2	4		2	1		4	4		4	2
4	4		1	4		1	1		4	1		2	4		1	1		1	1		4	4
4	1		4	1		1	1		4	4		4	4		1	2		2	2		4	1
1	1		4	4		1	1		4	4		4	4		2	4		2	2		2	1
4	4		4	4		4	4		4	4		1	4		1	2		1	1		2	1
1	1		4	4		1	1		1	1		4	4		2	2		4	4		1	1
4	1		4	4		1	1		4	4		2	4		4	2		1	2		4	2
1	1		4	1		4	1		4	4		4	4		4	4		1	2		1	1
1	1		1	1		4	4		1	1		2	4		2	2		4	2		4	4
1	1		4	4		1	1		4	4		2	4		4	2		2	4		1	1
4	4		4	1		1	1		1	1		1	4		2	1		1	1		2	2
4	4		1	1		4	4		1	1		4	4		2	4		2	2		1	1
4	4		1	1		1	1		1	1		4	4		2	2		4	2		2	4
4	4		4	4		1	1		1	1		4	4		2	1		1	2		4	4
4	4		1	1		1	1		1	1		2	4		2	1		2	2		1	1
1	1		1	1		4	4		4	4		1	4		1	1		4	2		4	4
1	4		4	4		1	1		4	4		2	4		4	4		2	2		1	1
4	1		1	1		4	1		1	1		1	4		4	2		2	2		2	2
4	4		4	1		1	1		1	1		1	4		1	1		1	1		2	2
1	1		1	1		1	1		4	4		1	4		4	4		2	2		2	2
1	1		4	4		4	4		4	4		4	4		4	2		2	2		2	2
4	1		4	4		4	4		1	1		2	4		1	4		1	1		4	4
1	1		4	4		4	4		4	4		4	4		4	2		2	2		2	2
1	1		1	4		4	4		4	4		1	4		4	4		1	4		2	2
1	1		1	1		1	1		4	4		4	4		1	1		1	2		4	2
1	1		1	1		4	1		1	1		4	4		2	2		4	2		2	2
4	4		4	4		1	1		4	4		4	2		1	2		4	2		2	2
4	1		1	4		1	1		1	1		2	2		2	2		2	2		1	2
1	1		1	1		1	1		1	1		2	4		4	4		2	2		4	1
1	1		4	4		1	1		4	4		1	4		1	1		4	4		2	2
4	4		4	4		4	1		1	1		4	4		1	4		1	2		1	1
4	4		1	4		4	1		1	1		1	4		4	4		1	1		4	4
4	1		4	4		4	1		4	1		1	4		4	2		4	4		4	4
1	4		1	4		4	4		4	4		2	4		2	2		2	2		2	2
4	4		1	1		4	4		1	1		2	4		1	1		1	1		2	2
1	1		4	4		1	1		1	1		4	4		4	4		4	2		1	2
4	4		4	4		1	1		4	4		2	4		4	4		2	2		1	4
4	4		1	1		1	1		4	4		2	4		4	2		4	4		4	4
4	4		1	1		4	4		1	1		4	4		2	2		2	2		1	1
4	4		1	1		4	4		1	1		1	4		4	4		2	2		1	2
4	4		1	1		4	4		1	1		4	4		1	1		1	2		4	4
4	1		4	4		4	4		1	1		4	4		2	2		1	2		1	1
4	1		4	4		1	1		4	4		2	4		1	4		2	2		2	2
1	1		1	1		4	1		4	4		1	4		2	4		4	4		1	1
1	1		1	1		1	1		4	4		1	4		4	2		4	4		4	4
4	4		4	1		1	1		4	4		2	4		2	2		4	4		2	1
1	1		4	4		4	4		4	1		2	4		4	2		2	2		1	2
1	1		4	1		4	4		1	1		2	4		2	2		2	2		4	4
1	1		4	4		4	4		1	1		4	4		2	2		1	4		1	1
1	1		1	1		1	1		4	4		1	4		1	1		2	2		2	2
1	1		4	1		1	1		4	4		4	4		1	1		1	2		4	2
1	1		1	1		1	1		1	1		1	4		2	2		4	2		2	2
4	4		4	4		1	1		1	1		1	4		1	1		1	1		4	4
4	4		4	1		1	1		1	4		2	4		4	4		2	2		1	2
4	4		1	1		1	1		4	4		4	4		1	2		1	2		2	2
4	4		1	4		4	4		4	4		1	4		2	1		4	4		4	4
1	4		1	4		1	1		1	1		1	4		2	2		2	1		2	2
1	4		1	4		4	4		1	1		1	4		4	4		4	2		4	4
4	4		4	4		4	4		1	1		4	4		4	1		2	2		1	1
4	4		4	4		1	1		4	4		1	4		2	1		2	2		4	4
1	1		1	1		4	1		4	4		4	4		2	4		2	4		2	2
1	1		1	1		1	1		4	4		2	4		4	4		2	2		4	2
1	1		4	4		4	4		1	1		4	4		1	1		2	2		1	2
1	1		4	4		4	4		4	4		1	4		1	1		2	2		4	4
4	4		4	4		4	1		1	1		2	4		4	2		2	2		2	2
1	1		4	4		1	4		1	1		4	4		1	1		1	2		1	1
1	1		1	4		1	1		4	4		4	4		1	1		4	2		2	2
4	4		1	1		1	1		1	1		2	4		4	4		4	2		4	4
1	4		1	1		4	4		1	1		1	4		1	1		4	2		2	1
4	4		1	1		1	1		4	4		2	4		2	4		1	2		1	2
4	1		4	4		4	4		1	1		2	4		1	1		1	2		1	1
1	1		4	4		4	1		4	4		2	4		4	2		1	2		4	2
4	4		4	4		1	1		4	4		4	4		1	2		1	2		2	2
4	4		4	4		4	4		1	1		4	4		2	2		1	2		1	2
4	4		1	1		1	1		4	4		4	4		2	2		4	4		1	4
4	4		1	1		4	1		4	4		2	4		1	1		2	2		2	2
1	4		1	1		4	4		4	4		1	4		4	4		4	4		2	1
4	4		4	4		1	1		1	1		2	4		2	2		1	2		1	1
1	1		4	4		4	4		1	1		1	4		1	1		4	4		4	2
4	4		1	1		1	1		4	4		1	4		4	4		1	2		1	1
1	1		4	4		1	1		1	1		4	4		2	4		4	2		4	2
1	1		1	1		1	1		1	1		2	4		2	1		1	2		4	2
1	4		4	4		4	4		4	4		1	4		4	4		4	2		2	2
1	1		1	1		4	1		4	4		2	4		2	2		1	2		4	2
1	1		4	1		1	1		1	1		2	4		4	2		1	2		4	4
1	1		4	1		4	4		1	1		2	2		2	2		1	2		1	2
4	4		4	4		4	4		4	4		1	4		4	1		2	2		2	2
1	4		1	1		4	1		4	4		2	4		1	1		1	1		4	2
1	1		1	1		1	1		4	4		1	4		1	1		4	4		4	4
4	4		4	4		1	1		1	1		1	4		4	4		2	2		4	4
4	4		4	1		1	1		1	1		4	4		2	1		1	1		2	2
4	1		1	1		1	1		4	4		4	4		4	2		2	2		1	1
4	4		1	1		4	4		1	4		1	4		4	2		1	2		1	1
4	1		1	1		1	1		1	4		4	4		1	2		4	2		2	2
4	4		1	1		4	4		4	4		2	4		1	1		4	2		2	2
4	1		4	4		4	4		4	4		1	4		4	4		2	2		1	2
1	4		4	4		4	4		4	4		1	1		1	2		4	2		2	2
1	1		4	4		1	1		1	1		4	4		2	2		4	2		1	2
1	1		4	4		1	1		1	1		4	4		2	2		2	2		1	1
4	4		4	4		4	4		1	1		1	4		4	2		4	4		2	2
1	1		1	4		1	1		1	1		2	4		2	2		1	1		1	1
4	4		4	4		4	4		1	1		2	4		1	1		4	4		1	2
1	1		1	1		4	1		4	4		4	4		4	2		4	2		2	2
4	4		1	1		4	4		4	4		2	4		2	2		4	4		4	2
1	1		4	4		1	1		1	1		1	4		1	2		1	1		1	1
4	4		1	1		4	1		4	4		1	4		2	1		2	2		4	2
1	1		4	4		1	4		4	4		2	4		4	2		2	2		4	4
4	4		4	4		1	1		4	4		4	4		4	1		4	4		2	2
4	4		1	1		1	1		4	4		2	2		1	1		2	2		2	2
1	1		4	4		1	1		1	1		4	4		1	1		2	4		1	2
1	1		1	1		4	4		1	1		4	4		1	1		1	1		2	1
1	1		1	1		1	1		1	1		4	4		2	2		2	2		4	4
4	4		1	1		4	1		4	4		1	4		2	2		1	2		4	2
1	1		4	4		4	4		1	1		2	4		4	2		4	2		4	4
4	4		1	4		4	4		4	4		2	2		4	4		4	2		4	4
1	1		4	4		4	1		4	4		4	4		1	2		1	2		1	4
4	4		1	1		1	1		1	1		2	4		2	2		1	1		2	2
1	4		4	4		1	1		1	1		2	4		2	2		2	2		1	2
1	1		1	1		1	1		1	1		1	4		2	2		4	2		4	4
4	4		1	1		1	1		1	1		2	4		4	2		2	2		1	1
4	4		4	4		1	1		4	4		2	4		2	2		4	2		4	2
4	1		4	4		1	1		4	4		4	4		4	1		4	2		4	4
4	4		4	4		4	4		4	4		4	4		1	2		4	2		2	2
1	1		1	1		4	1		4	4		4	4		4	4		4	2		4	1
1	4		4	4		4	1		4	4		1	4		1	2		1	1		2	2
4	4		1	4		1	1		4	4		4	4		1	2		1	2		4	1
1	1		1	1		1	1		1	1		1	4		1	2		2	2		2	2
1	1		1	1		4	4		4	4		2	4		4	2		2	2		2	2
4	4		1	1		4	1		4	4		4	4		4	2		1	2		1	2
1	1		4	4		1	1		1	1		4	4		2	2		2	2		2	2
4	4		4	4		1	1		1	1		2	4		1	4		4	2		4	2
1	1		4	4		4	4		1	1		4	4		4	4		4	2		1	2
4	1		1	1		4	1		1	1		1	4		2	2		2	2		1	2
1	4		1	1		4	4		1	1		1	4		4	4		1	2		4	4
4	4		4	4		4	1		4	4		1	4		1	4		1	1		2	2
4	1		1	1		1	1		4	4		1	4		2	2		2	2		1	2
4	1		1	1		4	4		4	4		1	4		4	2		1	2		2	1
1	1		4	4		1	1		1	1		4	4		2	2		2	2		1	2
4	4		1	1		1	1		1	1		1	4		1	2		4	4		1	2
4	4		4	4		1	1		1	1		4	4		1	2		1	2		2	2
1	1		4	4		4	4		1	1		1	4		2	2		1	1		2	2
4	1		1	1		4	1		4	4		2	4		2	2		2	2		1	1
1	1		1	1		4	4		4	4		2	4		1	4		2	2		4	4
4	4		1	1		4	1		1	1		4	4		2	2		2	2		4	2
1	1		4	4		1	1		1	1		2	4		4	2		2	2		2	2
1	1		4	4		1	1		1	1		4	4		2	2		4	2		2	1
4	4		1	1		4	4		4	4		2	4		4	2		2	2		4	4
1	1		1	1		1	1		1	1		1	4		2	2		1	1		4	4
1	1		4	1		1	1		4	4		1	4		1	4		4	2		2	2
4	4		4	4		4	4		4	4		2	4		1	1		1	1		2	2
1	1		4	4		1	1		4	4		1	4		4	2		4	4		2	2
4	4		4	4		4	4		1	1		1	4		4	2		1	2		4	2
1	1		1	1		1	1		4	4		2	4		4	2		2	2		1	4
4	4		4	1		4	4		4	4		2	4		4	2		2	1		1	1
1	1		1	1		4	4		1	1		1	4		2	2		1	2		1	2
1	1		4	4		4	4		4	4		4	4		2	1		1	2		1	2
4	4		1	4		1	4		4	4		4	4		4	2		2	2		1	1
4	4		1	4		4	4		4	4		4	4		2	2		4	2		2	2
1	4		4	4		1	4		1	1		1	4		2	2		4	2		1	1
1	4		1	1		4	4		4	4		1	4		4	4		4	2		1	2
1	4		4	4		4	4		4	4		4	4		1	2		2	2		1	2
4	4		4	4		4	4		1	1		4	4		1	1		1	1		1	1
4	1		4	4		1	4		4	4		1	4		1	1		4	2		4	4
4	4		4	4		1	4		1	1		4	4		2	2		2	2		4	2
1	4		4	1		1	4		4	4		4	4		4	2		1	2		4	4
4	4		1	1		1	4		1	1		2	4		2	2		1	2		4	4
1	4		4	4		1	4		1	1		1	4		1	2		4	2		2	2
4	4		1	4		4	4		1	1		1	4		1	1		4	2		4	2
4	4		4	4		1	4		4	4		2	4		4	2		1	2		2	2
4	4		1	4		1	1		1	1		2	4		2	2		1	1		4	2
1	4		1	1		1	4		4	4		4	4		1	2		2	2		1	2
1	1		1	1		4	4		1	1		2	4		1	1		2	1		2	2
1	4		1	1		4	4		1	1		2	4		1	1		4	4		2	2
1	4		4	1		1	1		4	4		2	4		4	2		2	2		2	2
1	4		4	1		1	4		4	1		2	4		4	2		4	1		1	2
1	4		1	4		4	4		4	4		2	4		2	2		2	2		1	2
4	4		4	4		1	4		4	4		1	4		4	2		1	1		1	1
4	1		1	1		1	4		1	1		4	4		2	2		4	2		1	2
4	4		4	4		4	4		4	4		1	4		1	2		2	2		2	2
1	4		4	1		1	4		1	1		2	4		2	2		4	4		1	2
4	4		4	1		4	4		1	1		1	4		4	2		1	1		1	1
1	4		1	1		1	4		4	4		4	4		1	4		1	1		2	2
4	4		1	1		1	1		4	4		1	4		2	2		1	2		4	4
1	4		4	1		4	4		4	4		4	4		1	1		1	2		4	4
1	4		4	4		1	4		4	4		2	4		1	1		1	2		4	2
4	4		1	1		4	1		1	1		2	4		4	2		2	2		4	2
4	4		1	1		4	4		1	1		4	4		1	1		2	2		1	1
4	4		1	1		4	4		1	1		2	2		1	1		1	2		2	2
4	4		1	1		1	1		1	1		2	4		2	1		4	4		2	2
1	1		4	1		1	1		1	4		4	4		4	2		4	2		4	2
4	4		1	1		4	4		1	1		2	4		1	2		4	4		2	2
1	4		4	4		4	4		1	4		4	4		2	2		2	2		2	2
1	1		1	1		4	4		4	4		1	4		4	2		2	2		1	1
1	4		1	4		1	4		4	4		4	4		2	2		1	2		2	2
1	1		1	1		4	4		1	1		4	4		1	2		2	2		4	4
1	4		4	1		1	4		4	4		1	4		1	2		2	2		4	4
4	4		4	4		4	4		4	4		4	4		2	2		4	4		4	2
4	4		1	1		1	4		4	4		1	4		4	4		1	1		1	2
4	4		4	4		4	4		4	4		2	4		4	4		2	2		2	2
1	4		1	1		4	4		1	1		1	4		2	1		4	2		4	2
4	4		4	4		1	4		1	1		1	4		2	2		4	2		4	2
1	4		1	4		4	4		1	1		1	4		1	2		1	2		2	2
1	4		1	4		4	4		1	1		4	4		4	2		4	2		1	1
4	4		1	1		1	4		4	4		2	4		2	2		1	1		4	4
1	4		4	4		1	1		4	4		2	4		4	4		4	2		1	2
4	4		1	1		4	4		1	4		1	4		2	2		2	2		1	2
4	4		1	1		1	1		4	4		1	4		2	2		2	1		1	2
1	1		4	4		1	1		4	4		2	4		4	4		4	2		1	1
4	4		4	4		4	4		1	4		4	4		2	2		4	1		4	4
4	1		4	4		4	4		4	4		4	4		1	2		4	4		2	2
4	4		1	4		4	4		1	1		1	4		1	1		1	1		1	2
1	1		4	4		1	4		1	1		4	4		1	2		2	2		2	2
1	4		4	4		1	4		1	1		4	4		2	2		1	2		2	1
4	1		1	4		4	4		4	4		2	4		4	4		2	2		1	2
1	4		1	1		4	4		4	4		2	4		1	2		4	4		4	4
1	4		1	4		4	4		1	1		2	4		2	2		1	1		4	2
1	4		4	4		4	4		1	1		4	4		4	2		4	2		4	1
4	4		1	4		1	1		1	1		4	4		1	1		2	2		2	2
1	4		1	1		4	4		4	4		4	2		2	4		4	4		2	2
1	4		4	4		1	4		4	4		1	4		2	2		2	2		2	2
4	1		1	1		4	4		4	4		4	4		2	1		4	4		1	1
4	4		1	1		1	4		1	1		4	4		1	1		2	2		1	2
1	4		4	4		1	1		4	4		1	4		4	4		4	2		2	2
1	4		4	4		1	4		1	1		2	4		1	2		1	1		4	4
4	1		4	1		1	4		1	1		2	4		1	2		2	2		4	2
1	4		1	1		1	4		1	1		4	4		4	4		1	2		2	2
4	4		4	1		1	4		1	1		1	1		2	2		2	1		4	2
4	4		4	1		4	4		1	1		2	4		4	2		1	1		1	1
1	4		4	4		1	4		1	1		1	4		1	1		1	2		2	1
4	4		4	4		4	4		4	4		2	4		4	4		1	2		2	2
1	4		1	1		1	4		4	4		1	4		4	4		4	4		4	1
4	4		4	4		4	4		4	4		1	4		4	2		1	2		4	4
4	4		1	1		4	4		4	4		1	4		1	1		2	2		1	1
4	4		4	4		4	4		1	1		1	2		4	4		4	4		1	1
1	4		1	4		4	1		1	1		4	2		1	2		2	4		1	1
4	4		1	4		1	1		1	1		2	2		1	2		2	4		4	4
1	4		4	4		1	4		4	4		2	1		4	2		2	4		4	4
1	4		4	4		4	4		1	1		1	1		2	1		4	4		1	1
4	1		4	4		4	4		4	4		1	1		4	2		1	4		2	2
4	4		4	4		4	4		1	1		2	4		4	1		2	4		2	1
4	4		4	1		1	4		4	4		2	4		4	2		1	1		4	4
4	4		1	1		4	4		4	4		1	2		1	2		1	1		2	2
1	4		1	4		1	4		1	1		4	2		1	2		2	1		4	4
1	4		4	1		4	4		1	1		1	1		2	1		1	1		4	2
1	4		4	1		1	1		1	1		1	1		2	2		1	1		2	2
1	4		4	4		1	4		4	4		1	1		4	2		1	4		1	1
4	4		1	1		1	4		1	1		1	2		1	2		2	4		2	2
1	4		1	1		4	4		4	4		2	1		4	2		2	2		1	1
4	4		1	1		4	4		4	4		2	2		1	1		4	4		2	1
4	4		4	1		1	4		4	4		2	2		1	1		2	4		4	2
1	4		1	1		1	4		4	4		4	2		1	1		2	1		4	4
1	4		1	1		4	4		4	4		2	4		2	2		4	1		1	1
4	4		1	1		1	4		1	1		1	2		2	2		4	4		4	2
4	4		4	4		1	4		4	1		4	4		2	1		2	1		2	2
1	4		1	4		4	4		4	4		4	4		4	2		4	4		4	2
4	4		1	1		4	4		4	4		4	2		2	2		1	1		1	1
1	4		4	4		4	4		4	4		2	2		2	1		4	4		1	1
1	4		1	1		1	1		1	1		4	4		1	1		4	4		4	4
4	4		1	1		1	4		4	4		4	4		1	1		1	1		1	1
1	4		4	4		4	4		1	1		2	4		4	4		1	1		1	1
4	4		1	1		1	1		1	1		1	1		2	1		4	4		2	4
1	4		1	4		4	4		4	4		4	4		2	2		1	1		2	1
1	4		4	4		1	4		1	1		4	4		4	2		4	4		2	2
4	4		4	4		1	4		4	4		4	4		4	2		2	4		2	2
1	4		1	4		4	4		1	1		2	4		2	2		4	4		4	4
4	4		1	1		4	4		4	4		4	4		1	1		2	4		4	4
1	4		4	4		4	4		1	1		2	1		4	2		2	4		4	4
4	4		4	1		1	4		1	1		4	4		2	2		1	4		4	4
1	4		4	4		1	4		4	4		1	2		2	2		2	4		1	1
4	4		4	4		1	4		1	1		1	1		1	2		2	4		1	1
4	1		1	4		4	4		1	1		2	1		1	1		4	4		2	2
1	4		1	1		1	4		4	4		2	4		4	2		4	4		4	2
4	4		4	4		4	4		1	1		4	4		1	2		4	4		1	1
4	4		1	4		1	4		1	1		4	4		2	2		4	4		4	2
4	4		4	4		4	4		4	4		1	1		2	2		1	1		2	2
4	4		1	4		4	4		4	4		1	4		2	2		2	4		4	4
4	4		4	4		4	4		1	1		2	4		2	2		4	4		1	1
4	4		4	4		1	4		1	1		2	4		4	4		1	1		2	2
4	4		1	4		1	4		4	4		2	4		4	4		4	4		1	1
4	4		1	4		4	4		1	1		1	1		1	2		2	4		2	1
1	1		4	1		1	4		4	4		2	4		4	4		4	4		2	4
4	4		4	1		1	4		4	4		4	4		1	2		2	4		2	2
1	4		4	4		4	4		1	1		4	4		2	2		4	4		4	2
1	4		4	4		4	4		4	4		2	2		4	4		2	1		2	2
1	1		1	1		1	4		1	1		4	4		1	2		1	1		1	1
4	4		4	4		1	1		1	1		1	4		4	2		1	1		2	4
1	4		1	1		1	4		4	4		2	4		1	2		1	1		1	2
1	4		1	1		1	4		1	1		1	2		4	1		1	1		4	4
1	4		1	4		4	4		4	4		4	4		1	1		2	4		2	4
1	4		4	1		4	4		4	4		1	1		2	2		4	1		1	1
4	1		4	4		4	4		4	4		1	1		1	2		1	1		4	4
1	4		1	4		1	4		1	1		4	4		2	4		1	1		1	1
1	4		1	1		4	4		1	1		1	4		4	2		1	1		1	1
1	4		1	4		1	4		1	1		1	1		4	4		1	1		4	4
1	1		1	1		4	4		4	4		1	4		4	4		2	1		4	2
4	4		4	4		4	4		1	1		2	4		4	2		4	4		2	2
1	4		4	4		4	4		1	1		4	4		1	2		4	1		2	2
1	4		4	4		1	4		4	4		2	4		4	2		1	1		1	1
1	4		1	4		1	4		1	1		4	2		4	2		4	4		2	2
4	4		1	4		1	4		4	4		2	1		4	2		4	4		2	4
4	4		1	1		1	4		1	1		1	1		2	2		1	1		1	1
4	4		1	1		1	4		4	4		4	1		2	1		1	1		1	1
1	4		1	1		4	4		4	4		4	4		4	2		1	1		4	4
1	4		1	1		4	4		1	1		1	1		1	1		2	4		1	1
4	4		1	1		1	4		4	4		4	4		2	2		2	4		2	2
1	4		4	4		4	4		1	1		4	4		4	2		2	1		1	1
4	4		4	4		1	4		1	1		4	2		1	2		1	1		4	2
4	4		4	4		4	4		1	1		4	4		1	2		4	4		4	2
4	4		4	4		4	4		4	4		1	4		1	1		1	1		2	2
4	4		4	4		1	4		1	1		1	2		2	2		1	1		2	2
1	4		4	4		4	4		4	4		1	4		1	1		2	4		4	4
4	1		1	1		4	4		4	4		1	2		2	2		4	4		2	2
1	4		4	4		1	1		4	4		4	4		2	2		2	1		4	2
4	4		1	1		4	4		1	1		4	4		2	1		4	4		1	1
4	4		1	1		4	4		1	4		1	4		1	2		2	2		4	4
1	1		1	1		4	4		1	1		2	4		4	2		1	1		2	4
1	1		4	4		1	4		1	1		2	2		2	2		2	2		4	4
4	4		1	1		4	4		1	1		1	2		2	2		4	4		2	2
1	4		1	1		1	1		1	1		2	4		2	2		4	4		1	2
4	4		4	1		1	4		4	1		2	4		1	1		2	4		1	1
4	1		1	1		1	4		4	1		2	4		1	1		4	4		4	4
4	1		4	4		4	1		4	4		2	2		1	1		2	4		1	1
1	4		4	4		4	1		4	4		2	4		4	2		1	1		1	1
4	4		4	1		4	4		4	1		2	2		2	1		1	1		1	1
1	4		4	4		1	1		1	1		1	1		4	4		1	1		4	2
1	1		1	4		4	4		1	1		4	4		4	2		4	4		2	2
1	1		1	4		1	1		1	1		4	4		2	1		1	1		1	1
4	1		1	4		1	1		4	4		4	4		2	4		4	4		4	4
4	1		1	4		4	1		4	1		1	4		4	4		4	4		2	4
1	1		4	1		1	4		1	1		2	4		1	1		1	1		4	2
1	1		4	4		1	1		4	4		1	1		4	2		4	4		2	4
4	1		4	4		1	1		4	4		4	4		2	4		2	4		4	4
1	4		4	4		4	4		4	4		1	1		2	2		2	4		2	4
1	4		4	4		1	4		4	4		4	4		4	4		4	4		1	1
4	4		4	4		1	1		1	4		4	4		4	4		1	1		4	2
4	4		4	4		4	1		4	4		1	4		2	2		1	1		4	4
1	1		4	4		4	4		1	1		4	4		1	1		4	4		1	1
1	1		1	4		4	1		1	1		1	1		4	4		2	4		2	2
1	1		1	1		4	1		4	4		2	4		2	2		2	4		2	2
1	4		1	4		1	1		4	4		2	4		1	1		1	1		1	1
4	1		1	1		4	4		4	4		4	4		1	4		1	1		1	1
4	4		4	4		4	1		4	4		2	2		1	1		2	1		2	2
1	4		1	1		1	1		4	1		1	1		1	1		2	4		1	1
1	1		1	1		4	1		4	1		4	2		4	4		4	4		4	4
4	1		1	4		1	1		4	1		1	1		1	1		1	1		2	2
1	4		4	4		1	4		1	1		2	4		4	4		2	4		2	4
4	1		4	4		4	1		1	1		1	1		2	4		2	4		1	2
4	1		4	4		1	1		1	1		2	4		2	4		2	2		1	1
4	1		1	4		1	4		1	1		2	4		1	4		2	4		2	4
1	1		1	1		1	1		1	4		2	2		1	1		4	4		4	4
1	1		4	4		4	4		1	1		2	4		4	2		4	4		1	1
4	1		4	1		1	1		4	1		1	4		1	2		4	4		4	1
4	1		1	1		4	1		1	1		4	1		2	4		1	1		4	2
4	1		1	1		1	1		4	1		4	4		1	1		1	1		1	1
4	4		1	4		1	4		4	4		2	4		1	1		2	4		2	2
4	4		4	1		1	1		4	4		1	1		1	2		4	4		4	2
4	1		4	1		1	1		1	1		1	2		4	2		4	4		2	4
1	1		4	1		1	1		4	4		4	4		2	4		1	1		1	1
1	1		1	1		1	1		1	4		4	4		4	2		2	4		1	1
4	4		1	1		1	4		1	1		2	4		2	2		4	4		2	4
1	1		4	1		4	4		1	1		1	2		2	4		1	1		1	1
1	1		1	4		4	1		4	1		1	1		4	2		1	1		4	2
1	4		4	4		1	4		4	1		2	4		4	4		1	1		2	1
1	1		4	4		4	1		1	1		1	4		2	2		1	1		4	4
1	1		4	4		4	4		1	1		2	4		2	2		1	1		4	2
4	4		1	4		1	1		4	1		4	4		1	4		1	1		1	1
1	4		1	4		4	1		4	1		4	4		4	1		4	4		1	1
1	4		4	1		1	4		4	1		4	1		2	4		2	4		4	4
4	4		1	1		4	4		1	1		1	2		1	2		2	4		2	2
4	1		1	1		4	4		1	1		2	4		1	2		2	4		2	2
4	1		4	4		4	1		4	4		4	4		4	2		2	1		1	1
4	4		4	4		4	4		1	1		1	4		4	2		4	4		2	2
1	4		1	4		4	4		1	1		2	4		1	2		1	4		4	4
1	4		1	4		4	4		1	1		4	4		2	2		2	4		2	2
4	1		4	4		1	4		1	1		1	4		4	4		1	1		4	4
1	1		1	1		4	4		4	4		2	2		2	1		4	4		4	4
4	1		4	4		4	4		1	1		4	4		1	1		4	4		2	4
1	1		1	1		4	4		4	4		2	1		4	4		2	4		2	1
4	4		4	1		1	1		1	1		1	2		2	2		4	4		4	2
4	1		4	4		1	4		4	1		2	4		1	1		4	1		1	1
4	4		4	4		1	4		4	1		4	2		1	1		4	4		1	1
4	4		4	1		1	1		1	1		1	4		4	4		2	1		1	1
4	1		4	4		4	1		1	1		2	4		2	2		2	4		4	4
1	1		4	4		4	4		1	1		1	4		1	2		2	4		4	2
4	1		1	1		4	4		1	1		1	2		1	2		4	4		4	4
1	4		1	1		1	1		4	4		4	2		4	4		4	4		1	1
1	1		4	4		4	4		4	4		2	4		2	4		1	4		2	4
4	1		4	1		1	1		4	1		4	4		1	4		4	4		2	4
1	1		1	4		4	4		1	1		4	4		2	4		1	1		4	4
1	1		1	1		1	4		4	4		4	4		2	4		4	4		1	1
1	1		1	1		4	4		1	1		1	4		2	4		1	1		1	1
4	4		1	4		1	1		4	1		4	4		4	2		1	1		4	4
1	1		1	1		1	4		4	4		2	2		1	1		4	4		2	4
1	4		4	1		1	1		4	4		2	4		1	1		1	1		1	1
1	4		4	4		4	4		4	1		1	1		4	4		2	1		1	2
4	4		1	4		1	1		4	1		1	4		4	2		2	4		4	4
4	4		1	1		4	4		1	1		1	2		1	2		2	4		4	2
1	1		1	1		4	4		1	1		2	4		4	4		2	1		1	1
4	4		4	4		4	4		1	1		4	4		4	2		4	4		1	1
1	1		4	4		4	4		1	1		1	1		2	2		4	4		1	1
4	4		4	1		4	4		1	1		1	2		2	2		1	4		2	2
4	1		1	4		1	4		1	1		4	4		4	1		2	1		4	4
4	1		1	1		4	4		1	1		1	1		4	2		4	4		4	4
4	1		1	1		1	4		4	4		2	4		1	1		4	4		4	4
4	4		1	1		1	1		4	4		4	4		1	1		1	1		2	2
1	1		1	1		4	4		1	1		2	4		2	2		1	1		2	4
1	1		1	1		1	1		4	1		1	4		2	4		2	4		1	2
1	1		4	4		1	4		1	1		4	4		4	4		2	1		4	4
4	4		1	1		4	4		4	4		2	4		4	2		2	1		2	2
1	1		4	1		1	1		4	4		2	4		1	1		1	4		2	2
1	1		4	1		1	1		4	1		2	4		2	4		4	4		2	2
1	1		4	4		1	1		4	4		4	4		1	4		2	4		1	1
4	1		4	1		4	4		1	1		2	4		2	2		1	1		2	1
4	1		4	4		4	4		4	4		4	4		4	2		1	1		4	4
4	1		4	4		4	4		4	4		2	1		4	2		2	1		4	4
1	1		4	4		1	1		4	4		1	1		1	2		4	4		1	1
4	1		1	1		1	1		1	1		2	4		4	2		2	4		4	4
1	4		1	4		1	4		1	1		1	2		2	2		4	4		4	4
4	1		4	4		1	1		4	4		4	1		4	2		2	1		1	1
1	1		1	4		1	1		1	1		4	4		1	4		4	4		1	1
1	1		1	4		4	4		4	4		4	4		4	2		1	1		4	4
1	4		4	4		4	4		4	4		2	1		1	1		2	1		1	1
1	4		1	1		4	1		1	1		4	4		1	1		1	1		1	1
4	1		1	1		4	4		4	4		2	4		1	1		1	1		2	4
4	1		1	1		1	4		1	1		1	4		2	2		4	4		2	4
1	1		4	4		1	4		1	4		1	4		1	2		2	4		1	2
1	4		4	1		4	1		1	1		2	4		2	1		2	1		2	2
1	4		1	4		1	1		1	1		1	4		2	2		4	4		4	4
4	1		1	1		4	4		1	1		2	4		2	4		2	1		1	4
4	4		4	4		1	1		4	4		1	4		2	4		1	1		2	4
4	4		4	4		4	1		1	4		4	4		4	4		1	1		1	1
1	1		4	4		1	1		4	4		4	4		2	1		1	1		2	2
4	1		1	1		4	4		4	4		1	4		1	1		4	4		2	4
1	4		4	4		4	4		1	1		4	4		4	4		2	4		4	4
1	4		1	1		4	4		4	4		4	4		1	1		4	4		1	1
4	4		4	4		4	4		4	4		2	4		2	2		1	1		2	4
4	4		4	4		1	1		1	1		4	4		1	1		2	4		4	4
1	1		1	1		1	1		1	1		1	1		2	4		1	1		2	2
4	1		4	4		1	1		4	4		2	4		2	2		4	4		2	1
4	4		1	4		4	1		4	4		2	2		4	2		2	4		4	4
1	1		4	1		1	1		1	1		1	4		4	2		4	4		4	4
4	4		4	4		4	4		4	4		1	1		4	2		1	1		2	2
1	1		4	4		1	1		1	1		2	4		1	1		4	4		1	1
4	4		1	1		4	4		1	1		1	4		1	2		2	4		1	1
4	1		1	1		1	1		4	4		2	4		4	2		1	1		4	4
1	1		4	1		1	1		4	1		4	4		1	1		2	4		1	1
1	4		1	1		1	1		1	1		2	2		4	4		1	1		1	1
1	1		4	4		1	4		1	4		2	4		2	4		2	4		1	1
4	1		1	4		4	4		1	1		4	4		1	1		4	4		1	1
1	1		1	1		4	1		4	4		1	2		2	2		4	4		2	4
4	4		1	1		4	1		4	4		2	4		1	2		4	4		2	4
1	1		4	4		1	4		4	4		2	4		4	2		1	1		2	2
4	1		1	1		4	4		1	1		1	4		2	2		4	4		4	4
4	1		4	4		1	1		1	1		1	2		1	1		4	1		4	4
1	1		1	1		1	4		1	1		4	4		1	2		1	1		1	1
1	1		1	4		4	4		1	1		4	1		1	1		2	4		2	4
4	1		1	4		1	1		4	4		4	4		4	2		2	4		2	2
4	1		4	4		4	1		4	1		1	2		4	2		1	1		4	4
1	4		1	1		1	1		4	1		1	1		2	2		4	4		2	2
4	4		1	1		1	4		4	4		2	4		4	2		2	1		1	1
1	4		4	4		4	4		1	1		1	2		4	1		1	4		4	2
1	1		1	4		1	1		1	1		2	2		1	1		4	1		2	2
4	4		1	1		4	4		4	1		4	4		2	2		1	1		1	1
4	4		4	4		4	4		4	4		4	4		2	4		2	4		4	2
1	1		1	1		1	1		4	4		1	4		2	1		1	1		2	2
4	4		4	4		4	4		1	1		2	4		2	2		2	4		4	4
4	4		4	4		1	1		1	4		4	4		2	2		1	1		2	4
1	4		1	4		4	4		1	4		2	4		1	1		2	1		4	4
1	1		1	1		1	1		4	1		4	2		4	2		4	4		1	1
4	4		4	4		1	1		4	1		2	1		2	4		2	4		2	2
1	4		4	4		4	4		1	1		1	2		1	1		1	1		1	1
4	4		4	1		4	1		4	4		1	1		4	4		4	4		4	2
1	4		4	1		4	1		1	1		4	4		4	2		4	4		4	4
4	4		4	4		4	4		1	1		4	2		2	4		2	4		2	2
4	4		1	1		4	4		4	4		4	4		1	1		2	4		2	1
4	4		4	4		1	4		1	1		4	4		2	2		1	4		1	1
4	4		1	1		4	4		4	4		1	1		1	1		4	4		4	4
4	4		1	1		1	1		4	4		1	1		4	4		1	1		4	2
4	4		4	4		4	4		1	1		4	1		1	4		1	4		1	1
1	1		1	1		1	1		4	1		1	1		4	4		2	4		2	1
1	1		4	4		4	1		4	4		1	1		4	1		1	4		1	4
1	1		4	4		4	4		1	1		2	2		1	4		1	4		2	2
1	1		1	1		4	4		4	1		1	2		1	4		4	4		1	2
1	1		4	1		4	4		1	1		1	4		4	4		2	4		2	4
4	4		4	4		4	4		4	1		2	1		1	1		2	4		4	4
4	4		4	1		1	1		4	4		4	4		2	4		1	4		1	1
1	1		1	1		1	1		1	1		2	4		2	4		4	4		4	4
1	1		4	4		1	4		4	4		1	1		1	4		1	4		4	4
1	4		1	1		1	4		1	1		4	2		2	1		2	4		2	2
4	4		4	4		1	4		1	1		2	4		2	4		4	4		4	4
4	4		1	1		1	1		4	4		1	1		4	4		2	1		4	4
1	1		1	1		1	4		1	1		4	4		2	4		2	4		4	4
1	1		1	1		4	4		1	4		4	1		4	4		4	1		1	2
1	1		4	4		1	1		1	1		2	2		4	1		4	4		1	4
4	4		4	4		4	4		4	4		2	1		4	1		4	4		1	2
4	1		1	1		1	1		4	4		4	4		4	2		4	4		2	1
4	4		4	4		4	4		1	4		2	1		1	1		2	4		1	4
4	4		1	1		4	4		4	4		1	4		2	4		4	4		4	4
1	1		4	4		1	1		1	1		1	4		2	4		1	1		4	4
4	4		1	1		1	1		1	4		2	4		2	4		1	1		2	2
1	1		4	4		1	4		1	1		2	4		1	4		2	4		2	4
4	4		4	4		1	1		4	4		4	4		1	4		4	4		2	2
4	1		4	4		1	4		1	1		2	4		4	1		1	4		1	2
1	1		1	1		4	4		4	4		1	4		4	1		4	1		4	2
4	4		1	1		4	4		1	1		2	4		2	4		2	4		2	4
1	1		1	1		4	4		4	4		2	2		1	4		2	4		2	4
1	1		1	1		1	1		1	1		1	4		2	4		2	4		1	1
1	1		4	1		1	1		4	4		4	2		1	1		2	1		2	2
1	1		1	1		4	4		1	1		2	2		2	2		1	1		4	4
4	1		1	1		4	1		4	1		2	2		1	4		1	4		4	4
1	1		1	1		1	1		4	4		4	4		4	1		4	4		2	4
4	1		4	4		4	4		1	4		4	4		4	4		1	4		4	4
1	1		4	4		4	4		4	4		2	4		4	1		4	4		2	2
4	1		4	4		1	1		1	1		4	4		4	4		1	4		4	4
1	1		4	4		4	4		4	4		1	4		2	2		1	4		2	4
1	1		1	1		1	1		1	4		4	2		2	1		4	4		4	4
1	1		1	1		1	1		1	1		2	1		1	4		4	4		1	2
1	1		4	4		4	4		1	1		1	1		2	4		1	1		2	4
1	1		1	1		1	1		4	4		1	2		1	4		1	4		1	2
4	4		4	1		1	1		1	1		4	1		4	4		2	4		4	4
4	1		4	1		4	4		4	4		1	4		4	1		1	4		4	4
4	1		4	4		4	4		4	4		1	4		2	4		4	4		1	2
1	1		4	1		1	4		1	1		1	1		1	4		2	4		2	1
4	1		4	4		1	1		4	4		2	4		1	2		4	1		1	4
4	1		1	1		4	4		1	1		2	4		4	1		4	4		1	1
4	1		1	1		1	1		4	4		4	4		2	4		2	4		1	4
1	1		1	1		1	4		4	4		4	1		1	4		4	4		1	2
1	1		1	1		4	4		1	1		1	4		4	4		1	1		1	1
1	1		4	4		1	1		1	1		4	4		2	1		2	4		4	2
1	1		1	1		4	4		4	4		4	4		1	4		1	1		2	2
4	4		1	1		4	4		4	4		2	4		1	4		4	4		1	2
4	4		4	1		4	4		4	4		1	2		2	4		2	4		2	4
4	1		1	1		4	4		1	1		2	2		4	4		2	4		4	4
1	1		1	1		1	4		4	4		1	4		2	4		1	4		4	4
1	1		4	4		4	4		1	4		4	4		2	4		4	4		4	4
4	4		1	1		4	4		4	4		4	4		4	4		2	4		1	4
4	4		1	4		4	4		1	4		1	4		4	4		1	1		1	4
1	1		4	4		1	1		1	1		4	2		2	4		4	4		1	4
1	1		4	4		1	1		1	1		2	1		4	1		4	4		4	4
1	1		1	4		4	4		4	4		2	4		2	4		4	4		1	4
1	4		1	1		4	4		1	1		1	4		1	4		2	4		1	2
1	1		1	1		1	1		1	1		1	4		1	4		1	4		2	2
4	1		4	4		1	4		4	4		1	4		4	4		4	4		1	2
4	4		4	1		4	4		4	1		4	4		2	4		2	4		4	4
4	1		1	1		4	4		4	4		2	2		1	1		2	4		2	1
4	4		4	4		1	4		1	1		4	4		1	4		2	4		2	2
1	1		4	1		4	4		1	1		2	4		4	4		4	4		2	1
1	1		1	1		1	4		4	1		1	4		4	1		2	1		1	4
4	1		4	4		4	4		1	1		4	1		1	4		1	4		2	4
4	4		1	1		1	4		4	4		2	4		1	4		4	4		2	1
4	4		4	4		1	4		1	1		4	2		1	4		1	4		1	1
1	1		1	1		1	1		4	1		2	2		1	4		4	1		4	4
4	1		4	4		4	4		4	1		2	4		1	1		4	4		2	4
1	1		4	4		1	1		1	4		1	4		4	4		1	4		4	4
4	1		4	4		1	1		1	1		1	4		4	4		2	4		4	1
4	1		4	4		1	4		4	4		4	4		2	4		4	4		2	2
1	1		1	1		1	1		1	4		4	4		4	4		1	4		2	1
4	1		4	4		1	4		1	1		1	4		4	1		1	4		4	4
4	4		1	1		4	4		4	4		2	4		1	4		1	4		1	4
1	1		1	1		1	4		4	4		2	4		2	4		2	4		4	1
4	4		4	4		1	1		4	4		2	4		2	1		2	4		1	4
4	4		4	4		4	4		1	1		1	4		2	4		1	4		2	2
4	1		1	1		4	4		1	1		4	4		2	1		2	4		4	4
1	1		1	1		4	4		4	4		2	4		1	4		4	4		4	4
1	1		1	1		1	4		1	1		4	4		4	1		1	4		1	1
4	4		1	1		4	4		1	4		2	1		2	4		1	4		2	4
1	1		1	1		4	4		1	1		4	4		2	1		2	4		2	4
1	1		4	4		4	4		4	4		2	4		4	4		1	4		4	4
4	4		1	1		1	4		4	1		2	4		4	4		1	4		1	2
1	1		4	4		1	4		4	4		4	4		1	1		2	1		1	1
4	4		4	1		4	4		1	1		4	4		1	1		2	2		4	4
1	1		1	1		4	4		4	4		1	2		1	4		1	4		2	4
1	1		4	4		4	4		4	1		4	4		4	4		1	4		2	1
1	1		4	4		1	1		1	1		4	2		1	4		2	1		1	2
1	4		4	4		4	4		1	1		2	4		2	1		4	4		1	1
4	1		1	1		1	1		4	4		1	1		2	1		4	4		2	4
4	1		1	1		4	4		4	1		4	4		1	1		2	1		2	4
4	4		1	1		1	1		1	1		4	2		2	4		4	4		1	1
1	1		4	4		4	4		1	1		4	1		1	4		4	4		4	4
1	1		1	1		1	1		4	1		1	2		4	4		2	4		1	4
4	4		4	4		1	4		1	1		1	4		4	4		4	4		2	4
1	1		1	1		4	4		4	4		2	2		2	4		4	4		1	1
1	1		4	4		1	1		4	4		2	4		2	4		1	1		1	4
4	4		1	1		4	4		4	4		4	2		2	2		2	4		4	2
4	1		4	4		4	4		4	4		2	4		4	4		1	4		1	1
4	4		1	1		4	4		4	4		1	4		4	4		4	4		2	2
4	4		4	1		1	1		1	1		2	4		2	2		2	1		4	4
1	1		4	1		1	1		1	1		1	4		1	1		2	1		4	4
1	1		4	1		4	4		4	4		2	4		1	4		1	4		2	4
4	4		1	1		4	4		4	4		1	4		1	1		4	4		4	4
1	1		4	1		1	4		1	4		1	1		4	4		2	4		2	4
4	4		1	1		4	4		1	1		1	1		2	4		4	4		4	4
1	1		1	1		1	4		1	1		1	1		4	4		1	4		4	4
4	4		4	4		1	4		4	4		1	4		1	1		4	4		1	1
4	4		1	1		4	4		4	4		4	4		2	1		2	4		4	4
4	4		1	1		4	4		1	1		4	4		2	4		4	4		2	2
1	1		4	4		1	1		1	4		1	2		4	4		1	4		4	4
1	1		1	1		1	1		1	1		1	4		1	4		2	4		4	4
1	1		1	1		4	4		4	1		2	4		2	4		1	4		4	4
4	4		1	1		4	4		1	1		4	4		4	1		4	4		2	1
1	1		4	4		4	4		1	1		2	2		1	4		1	4		1	4
1	1		1	1		1	4		4	4		4	2		2	2		2	1		1	1
1	1		1	1		1	1		4	4		2	4		2	1		2	4		1	2
4	4		4	1		1	1		1	1		4	4		2	1		2	1		2	2
1	1		1	1		1	1		4	1		4	4		4	1		2	4		2	1
4	4		1	1		4	4		4	1		2	4		2	1		1	4		4	4
1	4		4	4		4	4		1	1		1	4		4	1		1	4		4	4
4	4		4	4		4	4		1	1		4	1		1	4		1	4		4	2
1	1		4	1		1	1		4	4		2	4		4	1		2	4		4	4
1	1		4	1		1	4		4	4		1	4		1	4		4	4		2	4
4	4		4	1		1	1		1	1		2	4		4	4		4	4		1	1
4	4		1	1		4	4		4	4		1	4		4	1		4	4		4	4
4	4		4	1		4	4		1	4		4	4		1	4		2	4		2	2
4	4		4	4		4	4		1	1		2	1		1	4		1	4		1	2
4	1		1	1		1	1		4	4		1	4		1	4		4	4		1	2
4	4		1	1		1	4		1	4		2	4		1	4		2	1		1	2
1	1		1	1		4	4		4	4		2	4		2	1		4	4		2	2
1	1		4	4		4	4		1	4		1	4		4	4		1	1		4	4
1	1		4	4		4	1		1	1		1	4		4	1		4	1		1	2
1	1		1	1		4	4		4	4		1	4		1	1		2	4		2	1
4	4		1	1		1	1		4	4		2	4		4	1		1	4		2	1
4	4		1	1		1	4		1	4		4	4		2	4		1	4		1	4
1	1		4	4		4	4		1	1		4	1		2	2		4	4		2	2
1	1		4	1		4	4		4	4		1	4		4	4		2	4		1	1
1	1		4	1		1	4		4	4		4	2		1	4		1	1		2	2
4	4		1	1		1	1		4	4		4	4		4	4		1	1		1	1
1	1		1	1		4	4		1	4		4	4		4	1		2	4		1	1
4	4		4	4		1	4		4	4		1	4		1	1		4	4		1	2
4	4		1	1		1	1		1	1		2	4		1	1		4	4		1	2
4	4		4	1		4	4		1	1		1	4		4	1		4	4		4	2
1	1		4	1		1	1		4	1		2	2		2	2		2	4		2	4
4	4		1	1		4	4		4	1		2	1		2	4		1	4		4	4
1	1		4	4		1	1		1	4		4	4		2	1		4	4		2	4
1	4		1	4		4	4		4	4		2	4		4	1		1	1		1	2
4	4		4	4		1	4		1	4		4	1		1	4		2	4		1	1
1	4		4	4		1	4		1	1		1	2		2	4		4	4		2	1
4	4		4	4		1	4		1	1		1	2		1	4		1	4		2	2
4	4		1	1		4	4		4	4		4	1		4	4		4	4		1	2
1	1		1	1		1	1		4	4		2	2		4	2		2	1		4	4
1	1		1	1		1	4		1	4		2	2		4	4		4	4		4	4
1	1		4	4		1	1		1	1		4	4		2	4		4	4		4	4
1	4		1	1		4	4		4	4		2	2		2	2		1	1		4	4
4	4		4	4		4	4		1	1		4	2		2	4		1	4		1	2
1	4		4	1		1	4		1	1		4	4		2	4		2	1		2	4
1	1		1	1		1	1		4	4		1	1		1	4		1	4		2	2
4	4		4	4		4	4		4	4		1	1		1	1		2	1		4	4
4	1		1	1		4	4		4	4		1	4		1	2		4	4		2	2
4	1		1	1		1	1		1	1		2	4		1	2		4	4		4	4
1	1		1	1		4	4		4	4		4	4		2	1		1	1		4	4
4	1		4	4		4	4		1	1		2	2		4	1		1	1		2	4
4	4		4	1		4	4		4	1		1	4		2	4		2	1		4	4
1	1		1	1		4	4		4	4		2	1		1	4		2	4		1	4
4	4		4	4		1	1		1	1		1	2		4	1		2	1		2	1
1	4		1	1		1	1		4	4		1	2		4	4		2	4		4	4
1	1		4	4		4	4		4	4		2	2		4	4		4	4		1	4
4	4		4	4		1	1		1	4		1	4		1	4		1	4		2	1
4	4		1	1		1	1		1	1		2	2		4	4		4	4		2	1
4	4		4	4		1	4		4	4		1	4		1	4		2	4		1	1
4	1		1	1		4	4		4	4		4	4		2	1		4	1		4	4
1	1		1	1		4	4		4	4		1	4		2	4		2	4		1	2
1	1		4	4		4	4		1	1		4	1		4	4		1	1		4	4
4	1		4	4		4	4		4	4		1	4		2	2		4	4		4	4
4	4		4	1		4	4		4	4		1	1		1	2		4	4		2	2
1	1		1	1		4	4		4	4		4	1		2	4		4	4		1	4
1	1		4	4		1	1		1	1		1	4		1	4		1	4		1	2
1	1		4	4		1	1		1	1		4	4		4	4		1	4		1	1
1	4		1	1		1	1		1	1		1	4		1	4		2	4		2	1
4	4		1	1		4	4		4	4		2	4		1	4		2	4		4	4
4	4		4	4		4	4		4	1		4	2		4	4		4	4		4	4
1	4		1	1		1	4		1	1		4	4		4	4		1	4		4	4
4	4		4	1		1	1		1	1		1	1		1	1		1	4		2	2
4	4		1	4		1	1		1	1		4	1		2	2		2	4		2	2
1	4		1	1		4	4		1	1		2	4		2	1		1	4		2	2
4	4		4	1		1	4		1	4		2	4		2	4		2	4		2	1
1	4		1	1		4	4		4	1		2	1		2	4		4	4		4	4
1	4		4	4		1	1		4	4		4	2		2	4		2	4		4	4
1	1		1	1		1	1		1	1		4	1		1	4		2	4		2	2
4	4		1	1		4	4		1	1		4	4		4	4		1	4		1	2
1	1		4	4		1	4		4	4		2	2		4	2		1	4		1	2
4	4		1	1		1	1		1	1		2	4		2	1		4	4		1	1
1	1		4	4		1	1		4	1		2	4		4	4		4	4		1	2
1	1		4	4		1	1		4	4		2	2		1	1		2	4		2	1
4	4		1	1		4	4		4	4		1	1		1	1		1	4		4	4
4	4		1	1		4	4		1	1		2	4		4	4		2	4		1	1
4	4		1	1		4	4		4	4		4	4		1	4		1	1		4	4
4	1		1	1		4	4		1	1		1	2		1	4		1	4		4	2
1	1		4	4		4	4		1	1		1	2		1	4		2	4		1	2
1	1		1	1		1	4		4	4		2	2		2	1		2	1		2	1
4	4		4	1		4	4		4	1		4	2		1	4		4	4		4	4
4	1		4	4		1	1		1	1		1	4		2	4		1	4		4	4
4	1		4	4		4	4		1	1		2	2		2	1		1	1		1	2
1	1		1	1		4	4		4	4		2	4		1	1		4	4		4	4
1	1		4	4		1	1		1	1		1	4		2	4		4	4		2	2
4	4		1	1		1	1		4	4		1	4		1	4		2	4		2	1
4	4		1	1		1	4		4	4		4	4		1	4		4	4		4	4
4	4		4	1		4	4		1	1		4	1		4	1		4	4		1	2
1	1		4	4		1	1		4	4		2	1		4	4		1	4		1	2
1	4		1	1		1	1		1	1		2	4		2	4		2	4		4	4
4	4		4	4		4	4		1	1		2	1		4	1		1	4		2	4
1	1		1	1		1	1		1	1		4	4		4	1		2	4		2	4
4	4		1	1		1	1		1	1		4	4		2	1		4	4		1	1
4	4		1	1		4	4		1	1		4	4		4	1		4	4		2	4
4	4		1	1		4	4		4	4		1	2		2	1		2	4		2	1
1	1		4	4		4	4		4	4		1	1		1	1		1	1		4	4
1	4		4	4		1	1		4	4		2	4		4	1		2	4		1	1
1	1		4	4		4	4		1	1		2	2		4	4		1	4		2	1
4	4		1	1		1	1		1	1		1	1		2	4		2	4		1	1
4	4		4	4		4	4		4	4		4	4		4	4		2	4		2	2
1	1		4	4		1	1		1	1		2	4		2	1		1	1		1	1
1	1		4	4		1	4		4	4		1	4		1	4		4	4		4	4
1	1		1	1		4	4		4	4		1	4		1	1		4	4		1	4
4	4		4	4		4	4		4	4		4	1		4	4		1	4		4	4
1	1		1	1		4	4		1	1		4	2		2	2		4	4		2	2
1	1		4	4		1	1		4	4		4	2		1	4		2	4		1	4
4	4		4	4		1	1		4	4		4	4		1	4		1	4		1	1
4	4		4	4		4	4		4	4		1	1		2	2		4	4		1	1
4	1		1	1		1	1		4	4		1	1		4	4		2	2		1	4
1	4		1	1		4	4		1	1		1	2		1	4		4	4		4	1
1	1		4	1		1	1		4	4		1	2		1	4		1	1		4	4
4	4		4	4		1	1		4	4		2	2		1	4		4	4		1	2
4	1		1	1		1	1		1	1		2	4		4	4		1	1		4	2
4	4		4	4		4	4		1	1		2	4		4	4		2	2		2	4
1	4		1	1		1	1		4	4		4	2		2	2		4	2		2	1
4	1		1	1		4	4		4	1		1	1		1	4		4	4		2	1
4	4		1	1		4	4		1	1		4	4		2	2		4	4		2	2
1	4		4	4		4	4		1	4		4	2		2	2		4	4		1	1
1	1		4	4		1	4		1	1		1	4		2	2		1	4		1	1
1	4		4	4		4	1		4	1		4	4		4	4		4	4		4	4
4	1		1	1		1	1		1	1		1	4		4	4		1	2		4	1
1	1		1	1		4	4		1	1		4	4		1	4		2	4		2	1
1	1		4	1		4	4		1	1		4	4		4	4		2	4		4	4
4	4		1	1		1	4		4	4		4	4		2	2		4	4		2	2
1	1		1	1		4	1		1	1		2	4		2	2		2	1		4	4
1	4		1	1		1	1		4	1		1	1		4	4		2	2		4	2
1	1		4	4		1	1		1	1		1	4		1	1		2	2		4	4
4	1		4	4		4	4		1	1		2	4		2	2		1	4		2	2
4	4		4	1		4	4		1	1		2	4		4	4		1	4		2	1
4	4		1	1		4	4		4	4		2	1		4	4		2	4		1	1
1	1		1	1		1	4		1	1		1	1		1	4		1	4		1	1
1	1		1	1		4	4		4	4		4	4		2	2		1	4		2	2
4	4		4	4		4	4		1	1		2	1		1	2		2	2		1	1
4	4		4	4		1	1		4	4		2	4		4	4		1	2		4	1
1	1		1	1		4	4		1	1		2	2		2	2		4	1		2	1
1	1		4	4		1	1		1	1		4	4		1	1		2	2		1	1
4	4		1	1		4	4		1	1		4	4		2	2		4	4		2	2
4	4		1	1		4	4		4	4		1	1		4	4		2	2		2	2
1	1		4	4		1	1		1	1		4	4		2	2		1	4		4	1
4	4		1	1		1	1		4	4		1	4		1	1		2	4		4	1
4	4		4	1		1	1		4	4		4	4		4	4		2	4		2	2
4	1		4	1		4	4		4	1		2	2		1	4		1	2		1	2
1	4		4	4		1	1		1	1		2	1		4	4		2	2		1	4
1	4		1	1		4	4		4	4		4	1		1	4		2	4		2	2
1	4		1	1		1	1		4	4		4	4		4	1		4	4		2	2
1	1		1	1		1	4		4	4		1	4		2	2		2	2		1	1
1	4		1	1		4	4		4	1		1	4		2	2		4	4		1	1
4	4		4	1		4	4		1	4		2	2		2	2		4	4		1	2
4	4		1	1		4	4		1	1		4	4		1	1		1	4		2	2
4	4		1	1		1	1		1	1		2	4		2	2		1	2		4	1
4	4		1	1		1	1		1	1		1	4		4	4		4	4		4	1
1	1		4	4		4	4		4	4		4	4		2	2		2	2		1	1
1	1		4	4		4	4		1	4		2	2		4	4		1	4		1	1
4	4		4	4		4	4		1	1		2	2		4	2		4	4		4	1
4	4		4	4		4	4		4	4		1	4		1	1		1	4		4	1
1	1		4	1		1	1		4	4		1	4		1	2		2	2		2	2
4	1		1	4		1	1		1	1		2	1		4	4		2	2		4	1
1	1		4	4		4	4		1	1		4	4		2	2		4	4		2	1
4	1		1	1		1	1		1	1		2	4		1	4		1	2		4	4
1	1		4	4		1	1		1	1		2	4		4	4		4	2		2	2
1	1		4	4		4	4		4	4		1	2		4	2		1	4		1	2
1	1		1	1		4	4		4	4		1	2		1	4		4	4		4	1
1	1		1	1		1	1		4	4		2	2		2	4		1	2		1	1
4	1		1	1		1	1		4	4		4	2		1	1		4	4		2	2
4	4		4	1		1	4		4	4		1	2		2	4		1	1		4	1
4	1		1	4		4	4		1	1		4	1		1	1		2	2		2	2
4	4		4	4		4	4		4	4		1	4		2	1		2	4		4	4
4	4		4	4		1	1		1	1		2	1		1	1		4	4		2	2
1	1		4	4		1	1		1	1		1	4		1	2		4	2		1	2
4	1		4	4		4	4		1	1		4	4		1	2		1	1		1	1
1	1		4	4		1	1		1	1		4	2		2	2		2	4		4	4
1	1		1	1		4	4		4	4		2	2		1	1		2	4		4	1
1	1		4	4		4	4		4	4		2	2		1	2		1	4		1	2
1	1		4	1		4	4		1	1		4	4		2	2		1	4		2	2
4	4		1	1		4	4		4	4		2	2		4	4		1	1		1	1
4	4		1	1		1	1		4	4		1	4		4	4		2	2		4	2
4	1		1	1		4	4		1	1		4	2		2	2		1	4		1	1
1	4		4	1		4	4		4	4		4	4		2	2		1	1		4	4
1	1		1	1		1	1		4	4		2	2		1	1		1	4		1	1
1	1		1	1		1	1		1	1		2	1		2	2		2	4		2	2
4	1		1	1		1	1		4	4		1	4		4	4		4	4		2	2
4	1		1	1		4	4		4	4		4	4		4	4		4	4		2	2
1	1		4	4		1	1		1	1		1	2		2	2		4	1		1	1
1	1		4	4		1	1		1	1		1	2		4	4		4	4		4	2
4	1		1	1		1	1		4	4		4	2		4	4		2	1		2	2
4	4		1	1		4	4		4	4		2	4		4	1		2	4		2	2
1	1		4	4		1	1		1	1		1	4		2	2		4	4		4	1
1	1		1	1		4	4		4	4		4	1		2	2		4	2		2	2
4	4		1	4		1	1		1	1		1	1		2	2		1	4		4	2
1	1		1	1		4	4		1	1		2	4		4	4		2	4		1	1
1	1		4	4		4	4		4	4		4	4		1	2		1	2		1	4
4	4		4	4		4	4		1	1		1	2		1	1		2	4		4	4
1	1		4	4		4	4		1	1		2	2		1	1		4	4		4	4
1	4		4	4		4	4		4	4		1	2		4	4		1	1		2	2
4	4		4	4		1	1		1	1		2	2		4	1		4	1		1	4
1	1		1	1		1	1		4	4		2	4		2	2		2	4		4	4
4	4		1	1		1	1		1	1		1	1		4	4		1	2		1	1
4	4		4	4		1	1		1	1		2	2		4	2		1	2		1	4
4	4		4	4		1	1		1	1		1	4		2	2		2	2		4	4
1	1		4	4		1	1		4	4		4	1		4	1		1	2		2	2
4	4		1	1		4	4		1	1		2	2		1	2		4	4		1	1
4	4		1	1		1	1		4	4		4	4		1	4		4	4		2	2
1	1		4	4		1	1		4	4		2	2		4	4		4	4		4	2
1	1		1	1		4	4		4	4		4	4		1	4		4	4		4	2
4	4		1	1		4	4		4	4		1	2		2	2		4	4		1	1
4	4		1	1		1	1		1	1		1	2		2	2		2	1		2	2
1	1		1	1		1	1		4	4		2	2		1	4		1	4		1	1
4	4		1	1		4	4		1	1		2	2		4	2		1	2		2	2
1	1		1	1		4	4		4	4		4	4		4	4		1	1		4	4
4	4		1	1		4	4		1	1		4	4		4	4		1	2		4	4
1	1		4	4		4	4		4	4		4	4		2	2		4	4		2	4
1	1		4	4		1	1		4	4		1	2		1	1		4	4		4	1
1	1		4	4		4	4		4	4		2	4		2	2		2	2		1	1
1	1		4	4		1	1		1	1		1	1		2	2		2	4		4	4
1	1		4	4		4	1		1	1		1	4		2	4		2	4		1	4
4	4		1	1		1	1		1	1		1	1		1	2		2	2		4	1
1	1		4	4		1	1		1	1		4	2		1	1		2	1		4	2
4	4		1	1		4	4		4	4		2	2		1	1		4	4		1	1
4	4		1	1		4	4		4	4		1	2		2	2		4	4		1	1
1	1		1	1		4	4		4	4		1	2		1	2		1	1		1	4
4	4		4	4		1	1		4	4		4	2		4	4		2	4		2	1
1	1		1	1		1	1		1	1		2	2		4	1		1	1		2	1
4	4		4	4		1	1		1	1		2	2		1	1		4	1		2	2
4	4		4	4		1	1		1	1		4	4		4	1		2	4		2	2
4	4		4	4		4	1		4	4		4	4		2	2		1	4		2	2
1	4		1	1		1	1		1	1		4	4		2	4		2	2		2	2
1	1		4	4		1	1		1	1		4	2		1	2		1	4		4	4
4	4		4	4		4	4		4	4		4	2		1	2		2	2		1	1
4	4		1	1		4	4		4	4		2	2		4	4		1	4		1	1
4	4		1	1		1	1		4	4		1	1		1	1		4	4		2	2
4	4		4	4		1	1		4	4		4	2		1	1		1	1		4	1
1	4		4	4		4	4		4	4		4	4		4	4		1	1		1	1
1	1		1	1		1	1		1	1		1	4		2	2		1	4		1	1
1	1		1	1		4	4		4	4		2	4		2	2		4	4		4	4
4	4		4	4		1	1		1	1		2	4		4	4		1	1		1	1
4	1		4	4		4	1		1	1		4	4		2	2		4	4		4	4
1	1		1	1		1	1		1	1		2	1		4	2		1	1		2	2
1	1		4	4		4	4		4	4		1	4		2	2		2	4		1	1
1	1		1	1		1	1		1	1		1	1		2	2		2	4		1	1
1	4		1	1		4	4		1	1		2	4		1	4		4	4		4	4
1	4		4	4		4	4		1	1		4	4		1	2		2	1		2	2
4	4		1	1		4	4		4	4		2	4		2	2		4	4		2	2
4	4		4	4		1	1		4	4		2	2		4	2		1	4		4	4
4	4		4	4		1	1		1	1		2	1		2	2		4	4		2	1
4	4		1	1		4	4		4	4		4	4		4	4		2	1		2	2
1	1		1	1		1	1		1	1		4	4		2	2		2	1		4	4
1	1		4	4		1	4		4	4		1	2		4	4		4	4		2	4
1	1		4	4		4	4		1	1		1	2		4	1		2	2		2	2
1	1		4	4		4	4		4	4		1	4		1	2		2	2		1	2
4	4		4	4		4	4		1	1		1	4		4	1		1	1		4	4
1	1		4	4		1	1		4	4		4	4		1	1		2	2		4	4
1	1		4	4		1	1		1	1		1	4		1	4		4	4		1	1
4	4		1	1		4	4		4	4		2	4		2	2		1	4		1	1
1	1		4	4		1	1		4	4		1	1		4	4		4	4		2	2
4	1		4	4		4	4		1	1		2	4		1	4		4	4		4	1
4	4		1	1		4	4		1	1		1	1		4	1		1	1		2	2
4	4		1	4		1	1		1	1		2	4		1	1		4	4		4	1
1	1		1	1		1	1		4	4		4	4		2	2		4	1		4	4
1	1		1	1		4	1		1	1		2	2		4	4		2	2		1	4
4	4		4	4		4	4		4	4		2	2		1	2		4	4		2	2
4	1		4	4		4	4		4	4		2	4		4	4		1	2		1	4
4	4		1	1		1	1		1	1		4	4		4	1		4	4		4	4
4	4		1	1		1	1		1	1		2	1		2	2		4	4		2	2
1	1		1	1		1	1		4	4		2	2		1	4		2	4		2	2
4	4		1	1		4	4		4	4		1	1		1	1		1	1		1	1
4	4		1	1		4	4		4	4		1	1		2	2		1	4		1	2
1	4		1	4		1	1		4	4		4	2		2	2		4	4		2	2
4	4		4	4		4	4		1	1		1	2		2	2		4	4		4	1
4	4		1	1		1	1		1	1		4	2		4	4		4	4		1	1
4	1		1	1		4	4		1	1		2	1		1	4		2	2		4	1
1	4		4	4		1	1		1	1		1	2		2	2		2	2		1	1
1	4		4	4		1	1		4	4		4	4		1	1		1	1		2	2
1	4		1	1		4	4		4	4		4	4		2	2		2	4		1	1
1	1		1	1		4	4		4	4		1	2		4	2		1	1		4	1
4	4		4	4		1	1		4	4		2	2		1	4		2	1		1	1
1	1		4	4		4	4		1	1		1	2		4	4		1	1		4	4
4	1		4	4		4	4		1	1		1	2		4	2		4	1		4	4
4	4		4	4		1	1		4	1		4	2		2	2		1	1		2	2
1	1		4	4		4	1		1	1		4	4		2	2		1	1		1	1
1	4		1	1		1	1		1	1		4	4		1	1		2	4		1	1
1	1		4	4		4	1		4	4		1	2		4	4		2	2		4	1
4	1		1	1		1	1		4	4		2	2		1	4		1	1		2	2
1	1		1	4		1	1		1	1		4	2		2	2		2	2		2	2
4	1		1	1		4	4		1	1		2	1		1	4		2	2		2	4
4	4		4	4		1	1		4	4		1	2		4	4		4	4		4	4
1	1		4	4		1	1		4	4		4	4		4	4		2	2		2	1
4	4		4	4		4	4		1	1		2	2		4	4		4	4		1	1
4	4		1	1		4	4		4	4		2	1		2	2		2	4		1	4
1	1		1	1		4	4		1	1		4	4		1	4		1	2		2	2
1	1		4	4		1	1		4	4		4	1		2	2		1	1		4	4
4	4		1	1		4	4		4	4		1	2		2	2		4	4		1	1
4	4		4	4		4	4		1	1		2	1		4	4		2	2		4	1
4	4		1	1		1	1		4	4		1	1		4	4		4	4		4	4
1	1		4	4		1	1		1	1		1	1		2	2		1	1		1	1
4	4		1	1		4	4		4	4		1	1		1	4		4	4		1	1
4	1		4	4		1	1		4	4		2	1		1	2		1	4		4	4
1	1		1	1		1	1		1	1		4	2		1	1		2	1		2	2
4	1		1	1		1	1		1	1		4	4		2	2		2	2		4	1
4	4		4	4		1	1		1	1		2	4		4	2		1	4		2	1
4	4		1	1		4	4		1	1		2	2		1	4		4	2		4	2
1	1		4	4		1	1		4	4		1	1		1	1		2	4		2	2
1	1		4	4		4	4		1	1		2	1		1	4		1	1		2	2
1	1		1	4		4	4		4	4		4	2		1	4		1	1		4	4
1	1		1	1		1	1		1	1		1	2		2	2		4	4		2	2
1	1		4	4		4	4		4	4		2	4		4	4		1	1		4	1
1	1		1	1		1	1		1	1		4	4		4	2		4	4		1	4
4	1		4	4		1	1		4	4		4	4		2	2		4	1		2	4
4	1		4	4		4	4		1	1		2	1		4	4		2	2		1	1
4	4		1	1		4	4		4	4		4	1		4	4		4	4		1	1
1	1		4	4		1	1		1	1		2	1		1	4		1	4		2	2
1	4		4	4		4	4		4	4		4	4		2	2		2	1		1	1
4	4		1	1		4	4		1	1		1	1		2	2		1	4		4	1
1	1		1	1		4	4		4	4		1	1		4	4		4	4		2	2
1	4		4	4		4	4		4	4		1	1		2	2		2	2		1	1
4	4		4	4		4	4		1	1		1	1		1	4		2	4		4	1
1	1		1	1		1	1		4	1		1	1		1	4		2	1		4	1
1	1		1	1		1	1		1	1		2	1		1	2		2	2		2	2
4	1		1	1		4	4		4	4		4	4		2	4		2	2		1	1
1	1		4	4		1	1		1	1		1	1		4	4		1	2		1	1
1	1		4	4		1	1		4	4		4	4		1	2		4	4		2	2
4	4		1	1		4	4		4	4		4	1		4	2		1	1		2	2
1	1		1	1		1	1		4	4		4	4		4	2		1	1		4	4
4	4		4	4		1	1		1	1		2	4		2	2		4	4		4	1
4	4		1	1		1	1		1	1		4	4		1	4		2	2		2	1
4	1		4	4		4	4		1	1		1	4		1	2		4	4		4	1
1	1		4	4		4	4		4	4		1	2		2	2		2	4		1	1
4	4		1	1		1	1		4	4		4	4		1	1		1	2		2	2
1	1		4	4		4	4		4	4		1	2		4	4		1	4		2	2
4	1		4	4		1	1		4	4		2	2		2	2		1	4		4	4
4	4		4	4		1	1		1	1		4	4		2	1		2	1		4	1
1	1		1	1		4	4		4	4		2	2		1	1		4	2		1	1
4	4		1	1		4	4		1	1		1	1		2	1		4	4		2	1
4	4		4	4		1	1		1	1		4	2		4	4		2	2		1	1
1	1		4	4		1	1		4	4		1	4		2	2		2	1		4	1
4	4		1	1		1	1		1	1		2	2		4	4		1	1		2	2
1	1		1	1		4	4		1	1		2	1		2	1		2	2		2	2
4	4		1	1		4	4		1	1		1	2		1	4		1	2		4	1
4	1		1	1		1	1		1	1		2	4		2	2		2	2		4	1
1	1		4	4		1	1		1	1		1	4		1	4		4	4		4	1
4	1		4	4		4	4		4	4		2	2		4	4		4	1		2	1
1	1		4	4		4	4		4	4		1	2		4	4		4	1		1	1
4	4		4	4		1	1		1	1		4	1		4	4		1	1		1	1
1	1		1	1		1	1		4	4		4	4		2	2		4	1		1	1
1	1		1	1		4	4		4	4		2	2		4	4		4	4		1	1
1	4		1	4		4	4		1	1		2	1		1	1		1	2		1	1
1	4		4	4		1	1		1	4		4	4		2	2		4	4		2	1
4	1		1	4		1	4		1	4		1	4		1	2		2	4		1	1
1	4		4	4		4	4		4	1		1	1		1	2		4	4		4	4
1	1		1	1		1	1		4	4		4	4		2	2		1	4		1	2
4	4		4	4		4	4		4	4		4	4		4	2		2	4		1	1
4	1		1	4		4	4		1	1		4	4		1	1		1	4		1	1
1	1		1	4		4	1		4	4		1	1		4	2		2	4		2	1
1	4		1	4		1	1		4	4		4	4		2	2		1	1		2	1
4	4		1	1		4	4		1	1		1	1		4	2		4	1		2	4
1	1		4	4		4	4		4	4		2	4		1	4		4	4		4	4
4	4		1	1		1	1		4	4		2	1		2	2		2	4		4	1
4	1		1	4		4	4		4	4		4	4		1	1		1	1		1	1
1	1		4	4		1	4		1	1		2	4		4	4		1	1		4	4
4	4		4	1		1	1		1	1		1	4		4	2		4	1		4	2
4	1		4	4		4	4		1	4		4	4		4	2		4	4		4	4
4	1		1	1		4	1		1	4		2	4		1	2		1	1		1	1
1	1		4	4		1	1		4	4		1	1		2	2		2	1		1	1
1	1		4	1		4	1		1	4		1	1		4	2		4	4		2	1
4	4		1	1		1	1		1	1		4	4		1	2		2	1		4	1
1	1		4	4		1	1		4	4		4	4		2	2		2	1		4	4
4	4		1	1		1	1		1	4		2	4		2	2		2	1		1	1
4	4		1	4		1	4		1	1		2	1		4	2		4	4		2	4
4	4		1	1		4	4		4	1		4	4		1	1		4	4		2	2
1	1		4	4		4	4		1	4		2	4		4	4		1	1		1	1
1	4		4	4		4	1		4	4		1	1		1	2		1	1		2	1
4	1		1	4		1	1		4	4		2	4		2	2		2	4		1	1
1	1		4	4		4	1		4	4		1	1		2	2		4	4		2	1
1	4		4	4		1	4		4	1		2	4		4	4		1	1		2	1
1	4		1	4		4	4		4	4		1	4		2	2		2	1		4	4
4	4		1	4		4	4		4	4		2	1		1	1		1	1		4	4
1	1		1	1		1	4		1	4		2	4		2	4		4	4		1	4
1	1		1	4		4	4		1	1		4	4		2	4		2	4		4	4
4	1		4	4		4	4		1	1		1	4		1	2		2	1		1	1
1	1		4	1		1	4		4	4		4	1		4	2		2	1		4	4
1	1		1	4		1	4		1	1		4	4		4	4		4	4		4	4
1	4		4	4		1	1		4	4		2	1		2	2		1	1		2	1
4	4		1	4		4	1		1	1		1	4		1	1		1	2		2	2
4	4		4	4		1	1		1	4		1	1		1	1		2	4		2	2
4	1		4	1		1	1		4	1		4	4		4	2		4	4		2	4
4	1		4	1		4	4		1	1		1	4		1	2		2	4		4	4
4	1		4	4		4	4		4	4		1	1		4	2		1	1		2	1
4	1		4	1		4	4		4	4		1	4		2	4		4	1		1	4
1	1		4	4		1	4		1	4		4	4		2	2		4	4		4	4
1	1		4	4		1	1		1	1		2	1		1	1		2	1		2	2
1	1		4	4		4	1		4	4		1	1		4	4		1	1		2	2
1	1		4	1		1	1		1	4		4	1		1	2		4	4		1	1
4	1		1	1		4	4		4	4		4	1		1	1		2	1		2	4
4	1		4	4		1	1		4	4		1	1		4	4		1	1		4	4
1	1		1	1		4	1		1	1		2	2		4	4		1	1		1	1
1	1		1	1		4	4		1	1		1	1		4	4		4	4		4	4
4	4		4	4		1	1		4	1		2	1		1	1		4	4		2	2
1	4		1	1		4	1		4	4		2	4		2	4		4	4		1	4
1	1		1	1		1	1		1	1		1	1		1	1		4	4		4	4
1	1		1	4		4	4		1	4		4	1		2	4		1	1		4	4
4	4		1	4		1	1		1	4		2	1		1	2		2	4		4	4
1	1		4	4		1	1		4	4		4	4		4	4		1	1		2	1
4	1		1	1		1	1		1	4		4	4		2	1		2	1		1	4
4	1		1	1		4	4		1	1		2	4		4	4		1	1		1	4
4	4		1	1		4	4		4	1		2	1		2	4		2	2		1	1
4	4		4	1		1	1		4	4		2	1		2	2		1	1		1	1
4	4		1	4		4	4		4	4		1	1		1	1		4	1		1	1
4	1		4	4		1	1		4	4		1	4		4	2		1	1		4	1
1	4		4	4		1	1		1	4		4	4		1	2		4	4		4	4
4	1		4	4		1	1		1	1		2	1		1	1		1	2		1	1
4	1		4	4		4	4		4	4		4	1		1	2		1	1		2	2
1	1		1	4		4	4		1	1		2	4		2	4		1	1		4	4
4	4		1	4		4	4		1	4		4	4		2	4		4	1		1	1
1	1		4	1		4	1		4	4		1	1		1	4		4	4		4	4
1	1		1	1		1	1		1	1		2	1		4	4		2	4		2	1
4	1		1	4		4	4		1	4		4	4		2	4		2	1		1	1
4	1		4	4		4	4		4	4		2	4		1	1		1	1		1	1
1	4		1	1		1	4		4	4		1	1		1	4		2	1		2	2
1	1		4	4		1	4		1	4		1	1		1	2		4	4		4	1
4	1		4	4		4	4		4	4		4	1		4	4		1	1		4	1
4	4		1	4		1	1		4	1		4	1		4	2		4	4		2	1
1	1		4	4		1	1		1	1		2	4		2	2		2	4		1	1
1	1		4	4		1	1		1	4		2	1		4	4		1	1		2	2
1	1		1	1		1	1		4	4		2	4		4	4		4	4		1	1
1	1		1	1		4	4		1	4		1	4		2	1		4	4		2	1
4	4		1	4		4	4		4	4		4	4		1	2		2	1		1	1
4	1		1	4		4	4		4	4		2	1		1	1		2	1		1	1
1	1		1	1		4	4		4	4		1	1		4	4		4	1		4	1
1	1		1	1		1	1		1	1		1	1		4	4		1	4		1	1
1	1		4	4		1	1		4	4		2	1		2	4		4	4		2	2
4	1		4	4		1	1		1	1		4	4		2	1		2	4		2	1
1	1		1	4		4	4		1	4		1	1		2	4		2	1		4	4
4	1		4	4		1	4		4	4		2	1		4	4		1	1		4	4
4	1		4	1		4	4		1	1		4	4		2	1		2	2		2	2
4	1		1	1		4	4		1	1		1	4		2	2		2	4		4	4
4	1		4	4		1	1		4	1		4	4		4	2		1	1		2	4
4	1		1	4		1	1		1	1		2	1		1	2		2	2		1	1
1	1		1	4		1	4		4	4		4	4		1	2		2	1		4	4
1	1		4	4		4	4		1	1		1	1		4	4		1	1		2	2
1	1		1	1		1	1		1	4		1	1		1	2		1	1		1	1
1	1		4	4		4	4		1	1		2	4		2	4		2	1		2	2
4	4		4	4		1	1		4	4		4	4		2	2		1	1		1	2
1	1		4	4		4	4		4	4		4	4		2	2		1	1		2	2
1	1		1	1		4	4		4	4		1	1		2	1		4	1		1	1
4	4		4	4		1	4		1	4		1	1		1	1		1	1		2	2
4	4		1	1		4	4		4	4		4	4		4	4		1	1		2	1
4	4		4	4		4	1		4	4		4	4		1	1		2	4		4	1
1	1		4	4		4	4		1	4		1	1		2	2		2	1		4	1
4	1		1	1		1	1		4	4		4	4		4	2		2	1		4	4
4	4		1	4		1	1		1	4		1	1		4	4		4	4		2	2
1	1		1	1		4	1		1	1		1	1		2	2		4	1		4	4
4	1		4	4		1	1		1	1		2	2		2	1		2	2		4	4
1	4		1	4		1	4		4	4		1	1		1	1		1	1		1	2
1	4		4	4		1	4		1	1		4	4		1	2		1	2		4	1
1	1		1	1		1	4		4	4		2	1		4	2		2	1		2	2
4	4		4	4		4	4		1	1		2	1		1	2		4	4		2	2
1	1		4	4		4	4		1	1		2	1		1	1		1	1		4	4
4	4		4	4		4	4		1	1		2	1		4	4		4	4		1	1
1	4		1	1		1	4		4	4		2	1		4	2		2	2		1	1
4	4		1	1		1	1		4	1		1	1		1	2		1	1		1	1
1	1		1	1		4	1		4	4		2	1		2	1		2	1		4	4
4	4		4	1		1	4		4	1		4	4		2	1		4	1		2	2
4	4		4	4		1	1		4	4		4	4		4	4		4	1		1	1
1	1		4	4		4	4		1	4		4	1		2	2		4	4		1	1
1	1		1	4		4	4		4	4		1	1		4	4		4	4		2	1
4	4		1	1		4	4		1	1		2	4		4	2		4	4		4	4
1	4		4	4		1	1		4	4		1	1		2	1		1	4		1	1
4	4		4	1		1	4		1	4		2	4		2	2		4	4		2	4
1	1		4	4		4	4		1	1		2	1		2	1		2	4		2	1
1	1		1	4		1	1		1	4		4	1		1	2		4	1		2	2
4	4		4	4		1	1		4	1		2	2		2	1		2	4		2	1
1	1		1	1		4	4		4	4		2	1		1	2		2	1		1	1
4	4		4	1		4	4		4	4		1	1		4	2		1	1		4	4
4	1		1	1		1	4		1	1		4	1		1	1		1	1		1	1
4	4		4	4		4	4		1	1		1	1		4	1		4	1		1	1
4	1		1	1		1	1		4	4		4	4		4	4		4	4		4	4
4	1		4	4		1	1		1	1		2	1		1	2		1	1		1	1
1	1		1	1		4	4		1	1		1	4		4	4		4	4		4	4
4	1		4	4		4	4		4	4		2	2		4	4		1	1		1	2
1	4		1	1		1	4		4	1		2	2		2	4		2	1		1	1
1	1		1	4		4	4		4	4		1	1		1	1		4	4		4	1
1	1		1	1		4	1		1	4		4	4		2	2		2	1		1	1
4	1		1	1		1	4		1	1		1	1		4	2		4	4		2	2
4	1		4	1		1	1		1	1		2	4		1	1		2	1		1	1
1	4		4	4		4	4		4	4		1	1		4	4		1	1		4	4
1	4		1	1		4	4		4	4		2	4		1	2		1	1		4	4
1	1		1	4		1	1		4	4		4	4		4	2		2	1		4	4
1	1		1	1		1	1		4	4		4	4		1	1		1	1		2	4
4	4		1	1		1	1		4	4		4	4		1	2		2	1		4	4
1	1		4	4		4	1		4	4		1	1		2	2		4	4		4	4
1	1		4	4		1	1		1	4		2	4		1	1		1	1		1	4
4	4		1	1		4	4		1	1		1	1		4	2		4	4		2	1
1	1		4	1		1	1		1	1		4	4		2	2		2	1		2	2
4	1		1	4		4	4		4	4		4	4		2	4		1	1		2	1
4	1		4	4		1	4		4	4		1	1		4	4		2	1		2	1
1	4		1	4		4	4		1	1		4	1		2	2		4	4		4	1
4	1		1	1		1	4		4	4		4	1		4	4		4	4		1	1
1	1		1	1		1	4		4	1		4	1		1	1		4	4		1	1
1	1		4	4		4	4		1	1		4	4		4	4		2	4		1	1
4	1		4	4		4	4		4	4		1	1		1	1		4	4		1	1
4	1		4	4		4	4		1	1		2	4		2	1		1	4		1	1
4	1		4	4		4	4		1	4		2	1		4	4		2	4		4	4
4	1		1	1		1	1		4	4		1	1		4	1		4	4		2	4
1	1		4	4		4	4		1	1		1	1		1	1		1	1		2	1
4	1		4	4		4	4		1	1		4	4		2	2		2	4		4	4
1	1		1	1		1	1		1	1		4	1		2	4		2	1		2	1
1	4		1	1		4	1		1	1		1	1		2	2		1	1		4	1
1	1		1	1		1	1		4	4		1	4		1	1		1	1		1	1
1	4		1	1		1	1		1	1		2	4		2	2		4	4		4	4
4	1		4	1		1	1		1	1		1	1		4	4		1	1		2	2
1	4		4	4		4	1		4	4		2	4		4	4		2	4		2	2
1	1		4	1		4	1		1	1		2	1		1	1		4	4		2	1
4	4		1	1		1	1		4	4		4	4		1	2		2	1		4	4
4	1		4	1		4	1		4	4		2	1		2	2		4	4		1	1
4	1		1	1		1	1		1	1		4	4		1	1		2	4		4	4
1	4		4	4		4	4		4	4		1	1		2	1		4	4		1	1
4	4		1	1		4	4		4	4		4	4		4	1		1	1		2	1
4	1		1	4		1	1		4	4		2	4		4	4		4	4		1	1
4	4		4	1		1	1		4	4		1	1		4	4		2	1		2	1
4	1		1	1		1	1		4	4		2	4		4	4		2	4		2	1
1	1		4	4		4	4		4	4		2	4		1	1		1	1		4	4
1	4		4	4		1	1		1	4		4	1		2	1		1	1		1	1
1	4		4	4		4	4		1	1		2	4		2	2		1	1		2	2
4	4		1	1		4	4		1	4		1	1		2	2		4	4		4	2
4	4		4	1		1	1		1	1		4	4		1	1		2	4		4	4
1	4		1	4		4	1		1	1		1	1		1	2		1	1		4	4
1	4		4	1		4	4		4	4		2	1		4	4		1	1		1	2
1	4		1	1		4	1		1	1		2	1		4	4		2	1		4	4
1	4		4	1		4	1		1	4		1	1		2	2		1	1		1	1
1	1		4	4		4	1		4	1		2	1		1	1		2	1		1	1
4	4		4	1		4	1		4	4		2	1		1	1		2	1		1	1
4	4		4	4		1	1		1	1		1	1		4	2		4	4		1	1
4	4		4	4		1	1		1	1		1	1		1	2		2	4		1	1
4	4		1	4		1	1		4	1		4	4		2	1		4	1		2	4
1	1		1	1		4	1		1	1		2	4		1	2		1	1		4	4
1	4		4	1		1	1		1	1		2	1		4	4		4	4		2	2
4	4		1	4		1	1		4	4		4	4		2	1		4	4		4	4
1	4		1	1		4	1		1	1		4	4		4	2		4	4		2	1
4	4		1	1		1	1		4	4		1	1		4	2		1	1		4	4
1	4		4	1		4	1		4	4		4	4		4	4		1	1		4	4
4	4		4	4		1	1		1	4		2	1		1	1		2	1		1	4
1	1		1	1		1	1		4	1		4	4		2	1		2	1		2	4
1	1		1	1		4	1		4	4		2	1		2	1		1	1		1	1
4	4		1	1		1	1		1	4		1	1		2	2		2	1		2	4
4	1		1	4		4	1		1	1		4	4		4	4		2	1		4	4
4	4		4	4		1	1		4	4		4	4		4	4		1	1		2	4
1	1		1	1		4	4		4	4		1	1		1	1		1	1		4	4
4	4		1	1		4	1		1	4		1	4		1	1		4	4		4	4
4	4		1	1		4	1		1	1		1	1		4	4		4	1		2	4
1	4		1	1		1	4		4	4		4	4		1	1		2	1		2	1
1	4		1	1		4	1		1	4		2	1		2	2		1	1		4	4
1	1		4	4		1	1		1	4		4	4		2	1		4	4		1	1
4	4		1	1		4	1		1	4		1	1		2	1		1	1		4	4
4	4		4	4		4	4		4	4		2	4		1	1		4	4		1	1
4	4		4	4		1	1		4	4		4	4		2	1		4	4		2	2
1	1		1	1		1	4		4	4		1	1		1	1		2	1		2	2
4	1		1	1		4	1		1	1		2	4		1	1		2	2		2	4
4	1		4	1		1	1		4	4		2	4		4	4		2	1		4	4
4	4		4	4		4	1		4	1		1	4		4	4		1	1		4	1
4	4		4	4		1	1		4	4		2	4		2	1		2	4		2	2
1	4		4	4		1	1		4	4		4	4		4	4		2	1		1	1
4	4		1	1		1	1		1	1		1	4		2	2		1	1		1	1
1	1		4	1		1	1		1	1		1	4		1	1		2	1		4	4
1	1		1	1		1	1		1	1		2	1		2	2		4	4		4	2
1	1		4	4		4	1		4	1		4	4		4	4		4	4		2	2
1	1		4	1		4	1		1	1		2	4		4	4		1	1		1	4
4	1		1	1		1	1		1	1		4	4		4	4		4	4		2	1
4	4		1	1		4	1		1	1		1	1		2	2		1	1		1	4
1	4		1	4		4	4		1	4		1	1		2	4		4	4		4	4
1	1		4	4		1	1		4	1		1	1		4	4		4	4		4	2
4	1		1	1		4	4		1	1		1	4		2	1		1	1		1	1
4	4		4	4		1	1		4	1		1	1		4	4		4	4		1	1
1	1		4	1		1	1		4	4		4	4		2	1		2	4		4	4
1	1		1	1		4	4		1	1		2	4		2	1		1	1		4	4
4	4		1	1		4	4		4	4		2	1		2	1		2	1		2	2
1	1		4	1		4	1		1	1		4	4		1	2		4	4		1	2
1	1		1	1		1	1		4	1		4	4		1	2		2	1		2	4
4	4		1	1		1	1		1	1		4	4		1	2		4	1		1	1
4	4		4	1		4	4		4	4		4	4		1	1		4	4		1	4
1	4		4	4		4	4		4	4		1	1		4	4		2	4		4	4
1	4		1	1		1	1		4	1		2	1		1	1		4	4		2	2
1	4		1	4		1	1		1	1		2	1		4	4		1	1		4	4
4	4		4	4		1	1		4	4		1	1		1	1		2	1		2	1
4	4		4	1		1	1		1	1		2	4		2	4		1	1		2	2
1	1		4	1		4	4		4	4		4	4		1	1		1	1		1	1
4	4		4	4		4	1		1	1		4	4		1	1		1	1		2	2
4	4		4	1		1	1		1	1		4	4		1	1		2	2		2	2
4	4		4	1		4	4		4	4		4	4		2	4		4	2		1	1
1	1		1	1		1	1		4	1		1	2		2	4		1	2		4	1
4	4		1	1		4	1		4	4		1	2		1	4		1	1		1	1
4	4		1	1		4	4		1	1		1	1		1	2		1	1		1	1
1	1		4	4		1	1		1	1		2	4		4	4		1	1		1	1
1	1		4	4		4	4		4	4		1	2		2	2		4	4		4	4
4	4		1	4		4	4		1	1		2	2		1	1		2	1		4	2
1	4		1	1		4	4		1	1		1	1		2	2		2	2		4	2
1	4		4	4		1	1		4	4		4	1		2	2		4	4		2	2
1	4		1	1		4	4		4	4		4	1		1	4		4	2		2	1
1	1		4	4		4	1		4	4		2	1		4	4		1	1		1	1
4	4		4	1		1	1		1	4		4	1		4	4		2	1		1	1
4	1		4	1		1	1		1	4		2	2		2	2		1	2		2	2
1	4		1	1		1	1		4	4		2	4		2	4		2	2		1	1
4	4		1	1		1	1		1	1		2	1		1	2		2	4		1	1
4	1		4	1		4	1		1	1		2	2		4	4		1	2		4	1
1	4		4	4		1	1		4	4		1	4		4	2		4	4		4	1
1	4		1	1		1	1		1	1		1	2		4	4		1	2		2	1
4	1		1	1		4	4		4	4		2	1		1	1		1	1		2	2
4	4		1	1		1	1		4	4		2	2		2	2		4	2		1	1
4	4		1	1		4	4		1	1		1	1		1	1		2	2		2	1
4	4		4	1		1	1		4	1		4	4		4	2		2	2		1	1
4	4		1	1		1	1		1	4		4	4		4	4		4	4		4	4
1	4		1	1		1	1		1	4		4	1		4	4		4	4		2	1
1	4		1	1		1	1		4	1		4	1		1	1		2	2		4	4
1	4		1	1		4	1		1	1		1	1		4	4		1	2		4	1
4	4		4	1		4	4		1	1		4	4		2	2		2	2		2	1
1	4		4	1		4	4		4	4		1	2		2	2		4	4		4	4
4	4		1	4		1	1		1	1		2	1		1	2		4	1		2	1
1	4		4	4		4	4		1	1		2	1		4	4		4	1		4	4
1	4		4	4		4	1		1	4		2	1		2	2		2	2		4	4
4	4		1	1		1	1		4	4		2	2		4	4		1	1		1	1
4	4		4	4		4	4		4	4		1	2		1	1		1	2		2	2
4	4		1	1		1	1		4	4		1	1		4	4		1	1		2	2
1	4		1	1		4	1		1	1		4	4		4	4		1	1		1	1
4	4		4	4		4	1		4	4		4	1		2	1		1	4		1	1
1	4		4	1		1	1		4	4		4	1		4	1		4	4		4	4
1	1		4	4		1	1		1	1		2	1		4	4		2	4		1	1
1	4		4	1		4	1		4	4		1	4		2	4		2	4		1	1
4	4		1	1		4	4		4	4		4	4		1	1		1	1		1	1
1	4		1	4		4	4		1	1		4	4		1	1		1	2		2	1
4	4		1	4		4	1		4	4		1	4		1	1		4	4		4	4
4	4		4	4		1	1		4	4		2	1		1	1		1	2		2	2
4	1		4	1		4	4		1	1		4	4		4	4		2	4		1	1
1	4		4	1		1	1		1	4		1	4		2	2		1	2		4	4
1	4		4	1		4	4		4	4		1	1		2	1		4	4		2	1
1	1		1	1		4	1		1	1		4	4		1	1		2	4		1	1
4	4		1	1		4	4		1	1		1	1		1	4		4	2		4	2
4	4		4	1		1	1		1	4		4	1		1	1		2	4		4	4
4	4		1	1		1	1		1	1		2	4		4	4		2	2		4	4
4	1		1	1		4	4		4	4		2	4		2	2		2	2		4	4
1	1		1	1		1	1		4	4		1	1		1	1		4	4		2	2
4	1		4	4		4	4		4	4		2	4		2	2		4	4		2	1
1	1		1	1		1	4		4	4		1	1		2	1		2	2		4	4
1	1		4	4		4	1		4	4		4	4		4	4		1	1		2	4
1	1		1	1		1	1		1	4		2	1		2	2		4	1		1	1
4	4		4	1		1	1		1	1		1	2		2	2		4	2		2	1
1	1		4	4		1	1		4	4		4	4		1	1		2	1		1	1
1	1		4	1		1	1		1	4		2	1		4	4		4	4		2	2
4	4		1	1		4	1		1	1		1	2		2	1		1	2		1	1
1	4		1	1		4	4		4	4		1	4		4	1		4	2		1	1
1	1		4	1		4	1		4	1		1	1		1	1		1	1		4	4
1	1		1	4		4	4		4	4		4	4		1	1		2	2		2	1
1	1		1	1		1	4		4	4		4	4		2	1		4	4		2	1
4	4		4	4		1	4		4	4		4	2		4	1		4	4		4	4
4	4		1	1		4	1		1	4		1	2		1	1		2	4		2	2
4	1		4	4		4	1		1	4		2	4		4	4		4	2		2	2
4	1		1	4		4	1		1	1		1	4		2	1		4	1		4	2
4	4		4	4		4	4		4	4		4	4		4	4		2	1		1	1
4	1		4	4		1	1		1	1		2	4		4	2		2	4		2	1
1	4		1	1		1	1		4	4		2	1		1	2		4	4		2	2
1	1		4	4		1	1		1	1		2	1		2	1		1	1		1	4
1	4		4	1		1	1		1	4		1	4		1	1		1	2		4	4
4	1		4	1		1	4		1	1		2	2		4	1		4	4		4	4
4	1		1	1		4	1		4	4		4	4		2	1		1	1		2	4
1	1		4	4		4	4		4	4		2	1		4	1		2	1		2	2
1	4		1	1		1	4		1	1		4	2		1	1		2	1		4	4
1	1		1	1		1	1		1	1		1	4		2	2		4	4		2	2
4	1		4	4		1	1		4	1		2	4		1	2		1	1		1	1
4	1		4	1		1	1		1	1		2	2		4	1		1	1		1	1
1	1		4	4		4	1		4	1		1	1		1	1		4	4		4	4
4	1		1	1		1	1		1	1		4	4		1	1		1	1		1	1
1	1		4	1		4	4		1	4		1	2		2	2		2	4		1	1
4	1		4	4		1	1		1	1		4	4		2	2		1	1		1	1
1	1		1	4		4	1		1	1		4	4		4	4		1	1		2	2
4	1		1	1		1	1		4	1		2	2		2	1		2	4		4	4
4	1		4	1		1	1		1	1		2	2		1	1		4	4		1	1
4	1		4	1		1	1		4	1		1	1		2	2		2	2		4	4
1	1		4	1		4	1		4	4		4	4		4	4		2	1		4	4
4	4		1	1		4	1		4	4		2	1		2	2		2	2		1	1
1	1		1	1		4	1		4	1		1	2		2	2		4	4		2	2
4	1		4	4		1	1		4	1		2	1		1	1		4	1		4	4
1	1		1	1		4	1		1	1		1	1		2	2		1	1		1	1
1	1		4	1		1	1		4	4		4	2		1	1		1	1		4	4
4	1		1	1		4	4		1	1		1	1		1	2		1	4		2	4
4	1		1	4		4	1		4	4		2	2		4	4		1	1		4	2
1	1		1	4		4	1		1	1		1	1		4	4		2	4		2	2
1	1		4	1		1	1		1	1		4	1		4	4		2	4		4	4
1	1		1	1		1	1		4	4		2	4		1	1		2	2		4	4
4	1		1	1		4	1		4	4		1	2		4	2		2	2		2	2
1	1		4	4		4	4		4	1		4	4		1	1		1	2		2	2
1	1		1	1		1	1		4	1		4	4		2	4		1	1		2	2
1	1		1	1		4	4		1	1		4	1		1	1		2	1		2	2
4	1		4	1		1	1		1	1		2	2		1	2		4	4		1	1
4	1		4	4		1	1		4	4		4	1		2	2		4	4		4	4
1	1		1	1		4	4		4	4		1	4		1	1		1	1		1	1
1	1		4	1		1	1		1	1		2	2		2	2		4	4		2	2
1	1		4	1		4	1		1	1		4	4		2	2		4	4		2	2
4	1		1	4		4	1		1	1		2	1		4	2		4	4		1	1
4	1		4	4		4	1		4	4		1	1		1	1		2	2		1	1
4	4		1	4		4	1		1	1		2	1		2	1		1	1		1	2
1	1		4	4		1	1		4	4		2	1		4	4		4	2		1	2
4	1		1	1		1	4		1	1		4	1		1	1		4	4		1	1
1	1		4	4		1	1		4	4		1	1		4	4		4	4		4	4
4	1		1	1		4	1		1	4		1	1		2	1		1	1		4	4
4	1		1	1		1	1		4	1		4	4		4	1		1	1		1	1
1	1		1	1		1	1		1	1		2	2		2	2		2	2		4	1
1	1		4	1		1	1		1	1		1	1		4	2		2	2		2	1
4	4		4	1		4	4		4	4		4	4		4	2		2	2		4	4
4	1		4	1		4	1		4	4		4	2		4	4		1	2		1	1
1	1		4	1		4	1		4	1		1	4		2	2		2	2		1	2
1	1		4	4		4	1		1	1		4	2		1	2		4	1		4	2
4	1		1	1		4	1		4	1		1	1		2	1		4	4		4	4
4	1		4	1		4	1		1	1		2	1		2	4		2	2		4	4
4	1		1	4		1	4		1	4		1	2		2	2		4	4		2	4
4	1		1	4		4	4		1	4		2	1		1	1		1	1		1	1
1	1		1	4		1	1		4	1		2	4		4	4		2	1		1	2
1	1		4	1		4	1		1	4		1	1		4	4		1	1		4	4
4	1		4	4		1	1		1	1		2	4		1	1		2	1		4	1
1	1		1	1		1	1		4	4		2	1		1	1		2	2		1	1
4	1		4	4		4	1		1	1		1	2		2	2		1	1		4	1
4	1		4	4		1	1		4	4		1	4		4	4		2	1		4	2
4	1		4	4		4	4		1	1		4	4		2	1		2	4		4	4
1	1		1	1		1	1		4	4		1	2		1	1		1	1		1	1
1	1		1	1		1	1		4	4		4	4		1	1		4	4		1	1
1	1		1	1		1	4		4	1		4	1		1	1		4	1		2	2
4	4		1	1		1	1		1	1		4	4		2	2		4	4		2	4
1	1		4	4		1	4		4	1		2	4		1	4		4	4		2	1
1	1		1	1		4	4		1	1		4	2		4	4		1	1		2	1
1	1		1	1		1	4		1	1		1	4		4	4		2	2		1	1
1	1		4	4		4	4		1	1		2	1		4	4		1	1		4	4
1	1		1	1		1	1		4	1		2	1		4	4		4	4		2	2
1	1		1	1		4	1		4	4		1	4		1	2		4	4		1	1
4	1		1	1		1	1		1	1		2	1		1	1		1	1		4	2
1	1		4	1		4	4		4	1		2	4		4	4		2	2		2	2
1	1		1	1		4	4		1	1		4	1		2	2		1	1		1	1
4	1		1	4		4	1		4	4		4	1		2	2		1	2		2	1
4	1		4	1		1	4		1	1		1	1		4	2		4	2		2	2
4	1		4	4		1	1		4	1		4	1		2	2		2	2		2	2
4	1		1	4		1	1		1	4		1	1		2	2		2	2		1	1
4	1		4	1		1	1		4	4		2	1		2	2		4	2		1	1
1	1		4	4		1	1		4	1		1	1		4	4		1	4		4	4
4	1		1	1		4	4		1	1		4	1		1	2		1	1		2	2
1	4		1	4		1	1		1	1		2	4		1	1		4	4		1	1
4	1		4	4		4	4		4	1		4	4		2	1		2	2		4	4
1	1		4	1		1	1		4	1		2	2		4	4		4	2		4	1
4	1		1	4		4	4		1	1		4	1		2	2		2	4		1	1
4	1		4	4		4	1		1	1		4	1		2	4		1	1		1	1
1	1		4	4		4	1		4	1		4	1		4	4		1	2		2	1
1	1		1	1		1	4		4	1		1	1		1	1		4	2		1	1
4	1		4	4		4	1		1	1		4	1		2	2		2	2		4	4
4	1		4	4		1	4		1	1		2	1		1	1		2	1		4	4
4	1		1	1		4	4		1	1		4	4		2	1		4	2		2	2
1	1		4	4		4	1		4	4		1	4		4	1		1	2		4	4
1	1		4	4		1	1		4	1		2	4		4	4		2	2		4	4
4	4		4	1		1	1		1	1		1	1		4	4		4	4		2	2
4	1		1	1		4	1		4	1		1	1		1	4		1	2		2	4
4	1		4	1		1	1		1	1		1	1		4	2		2	2		1	1
1	1		1	1		1	1		1	1		2	1		2	1		1	1		2	2
1	1		1	1		1	1		1	1		1	1		4	4		4	2		1	1
1	1		1	1		1	1		4	4		4	4		1	1		4	1		2	4
4	1		1	1		4	4		1	1		1	2		4	4		2	2		4	2
4	1		1	1		4	1		4	1		2	1		1	1		2	1		1	1
4	1		1	1		1	1		4	1		2	2		1	2		4	4		2	2
1	1		4	1		1	1		1	1		1	1		2	1		1	1		2	2
4	1		1	1		4	1		4	4		2	4		1	1		2	2		1	1
1	1		4	1		4	4		1	1		4	4		1	2		1	1		4	1
1	1		4	1		4	4		4	1		2	1		4	4		4	2		2	1
1	1		4	1		4	1		4	1		4	4		2	2		1	2		4	4
4	1		1	1		4	4		4	1		1	1		1	2		4	2		2	2
4	1		1	1		4	1		4	1		2	1		2	2		2	2		2	1
1	1		1	1		4	4		1	1		1	1		2	4		4	4		1	2
4	1		4	4		4	4		1	1		1	2		4	4		1	1		4	4
4	1		1	1		1	1		1	1		2	1		1	1		4	4		4	4
4	1		4	1		1	1		4	1		4	4		2	2		2	1		4	1
1	1		4	1		1	1		4	1		4	4		4	2		1	2		4	1
1	1		4	1		4	1		4	1		2	2		2	2		2	1		4	4
1	1		4	1		1	1		1	1		4	1		2	1		1	2		1	1
4	1		4	4		4	1		4	4		2	2		1	1		4	4		1	1
1	1		4	1		1	1		4	1		2	2		2	2		1	2		1	1
4	1		4	1		4	1		1	1		4	1		4	1		2	2		1	1
4	1		4	4		1	1		4	4		2	1		4	4		4	4		2	2
1	1		4	4		4	1		4	4		2	1		2	2		2	2		1	1
1	1		1	1		1	1		1	1		4	4		1	2		2	1		1	1
4	1		1	4		1	1		1	1		1	1		2	2		4	4		4	4
1	1		1	1		1	1		1	1		1	1		2	2		2	4		2	1
1	1		1	1		4	1		1	1		1	4		1	1		2	2		2	2
1	1		1	1		4	4		1	1		4	2		1	2		2	2		4	2
4	1		1	1		1	1		4	4		2	2		4	2		1	2		2	2
1	1		1	1		4	1		1	4		1	1		4	2		4	4		2	2
1	1		1	4		4	4		4	4		1	1		1	1		1	1		1	2
4	4		4	4		4	1		4	4		4	1		4	1		1	1		2	1
4	4		1	4		1	1		1	1		2	2		4	2		4	4		2	2
1	4		1	4		4	1		1	1		1	1		1	1		1	1		2	2
4	4		4	4		4	1		4	1		1	4		4	1		1	1		1	1
1	1		1	4		4	1		1	1		4	1		1	2		4	2		1	2
4	1		4	1		1	1		4	1		2	1		2	1		2	2		4	4
1	4		1	4		4	1		1	1		4	4		4	1		4	4		4	2
4	4		4	4		1	1		4	1		4	4		1	1		1	1		4	4
4	4		4	1		1	1		1	1		4	1		2	1		1	4		4	2
4	4		4	1		1	1		1	1		4	1		4	4		2	1		1	1
4	4		4	1		1	1		4	4		4	4		1	1		4	2		1	1
1	4		1	4		4	1		1	1		1	1		1	1		4	4		2	2
1	4		1	1		1	1		4	1		2	1		1	1		2	2		1	1
1	4		4	4		4	1		4	1		1	1		4	4		2	4		2	2
4	4		4	1		4	4		1	1		2	2		4	4		2	1		2	1
1	4		1	1		1	1		1	1		2	2		1	1		2	1		1	2
4	4		4	4		1	1		4	1		4	1		4	4		4	4		2	2
1	4		1	1		1	1		4	1		2	1		2	4		1	1		2	1
4	4		4	4		4	4		1	1		4	4		4	4		2	2		1	1
1	4		1	4		4	1		1	4		1	4		2	2		4	4		4	4
1	1		1	1		1	1		1	1		1	4		4	2		1	2		2	2
4	4		1	1		4	1		1	1		4	4		2	2		1	1		4	1
1	4		4	1		4	1		4	4		4	1		1	1		2	4		1	1
4	4		1	1		4	1		1	1		2	1		2	2		4	2		2	1
4	4		4	1		1	1		4	1		2	4		2	2		2	2		1	1
1	4		4	4		4	1		1	1		2	1		2	2		2	1		4	4
4	4		4	1		4	1		4	1		4	4		4	1		1	1		4	4
1	4		4	4		1	1		4	4		1	1		2	2		1	1		2	1
1	1		1	1		1	1		4	4		2	1		4	2		4	1		4	1
4	4		1	4		1	1		1	1		1	4		1	1		1	1		1	1
1	4		1	4		1	1		4	4		4	2		1	1		1	2		4	2
4	4		4	4		1	1		1	1		1	1		1	1		1	2		2	1
1	4		4	1		4	1		4	1		1	1		1	1		2	2		4	2
4	1		1	1		1	1		1	4		2	4		4	4		4	4		4	4
1	4		4	4		1	1		4	1		1	2		4	1		4	4		4	1
4	1		4	1		4	1		4	1		2	2		2	1		4	4		1	1
1	4		1	1		1	1		1	1		4	2		2	1		4	4		1	1
4	4		1	4		4	4		4	1		1	1		1	1		1	1		2	1
4	4		1	1		1	1		4	4		4	4		1	1		1	1		4	4
1	4		4	4		1	1		1	1		1	1		1	1		1	1		4	4
1	4		1	1		4	4		1	1		1	1		2	2		1	1		2	2
4	4		1	1		4	4		1	1		2	1		1	1		4	2		2	4
1	1		1	1		1	1		1	1		2	1		2	2		4	4		2	4
1	1		1	1		1	1		4	4		1	1		1	1		1	1		2	4
1	1		4	4		4	4		1	1		1	1		4	4		1	1		1	1
4	4		1	1		1	1		4	4		1	1		1	1		1	1		4	4
1	1		4	4		1	1		1	1		1	4		4	4		4	4		1	1
1	1		4	1		4	4		1	1		4	4		2	2		2	4		2	2
4	4		4	4		4	4		4	4		1	4		2	2		2	4		2	4
4	1		1	1		4	4		4	4		2	2		4	4		4	4		4	4
4	4		4	4		1	1		1	1		1	1		4	4		1	1		1	1
1	4		1	4		4	4		4	4		1	2		1	1		4	4		2	4
1	1		4	4		4	4		1	1		2	4		2	2		2	1		4	4
4	4		1	1		4	4		4	4		4	4		2	2		2	2		4	4
4	4		1	1		1	1		4	4		4	4		4	2		4	4		4	4
4	4		4	4		1	4		1	1		2	4		1	1		1	1		2	4
4	1		4	4		1	1		4	4		4	4		4	4		2	4		1	1
1	1		4	4		4	4		4	4		2	4		4	4		4	4		2	2
4	4		4	4		1	1		1	4		4	4		1	1		2	2		1	1
1	1		1	1		4	4		1	1		4	4		2	2		1	1		2	2
4	4		1	1		4	4		4	4		2	2		1	2		4	2		1	1
4	4		4	4		1	1		1	1		2	1		2	2		4	4		4	4
1	1		1	1		4	4		4	4		1	1		1	1		2	2		4	4
4	4		4	1		1	1		1	1		2	4		4	4		2	2		1	1
1	1		4	1		1	1		1	1		4	4		2	2		4	2		1	1
1	1		4	4		4	4		1	1		4	4		4	4		2	4		1	1
1	1		4	4		1	1		4	4		4	4		2	2		1	4		4	4
4	1		4	4		4	4		1	1		2	4		4	4		2	2		1	1
4	1		1	1		4	4		4	4		4	4		2	2		2	4		2	4
1	1		4	4		1	1		1	1		4	4		2	2		1	1		1	1
4	4		1	1		4	4		4	4		2	4		4	4		2	2		4	4
1	1		1	1		1	1		4	4		4	4		2	4		2	2		2	2
4	1		4	4		1	1		1	1		4	4		2	2		4	4		4	2
1	1		4	4		1	1		1	1		2	4		2	2		1	1		2	1
4	1		1	1		4	4		4	4		1	1		2	2		1	1		1	1
4	4		1	1		4	4		4	4		2	4		4	4		4	4		4	2
1	1		1	1		4	4		4	4		2	1		1	1		1	1		4	4
1	1		1	1		1	1		4	4		1	1		4	2		2	2		4	4
4	1		1	1		4	4		4	4		1	1		1	1		4	4		1	1
1	1		1	1		1	1		4	4		1	1		2	2		1	1		4	4
1	1		1	1		1	1		1	1		4	1		2	2		2	2		1	1
4	4		4	1		1	1		4	4		4	4		4	2		2	2		1	1
4	1		1	1		4	4		4	4		1	1		1	1		1	1		1	1
1	1		1	1		4	4		1	4		2	1		1	2		1	4		2	4
4	1		1	1		1	1		1	1		2	1		4	2		4	4		4	4
1	1		1	1		4	4		1	1		2	4		4	4		4	2		1	1
4	4		4	4		1	1		4	1		4	4		4	4		4	4		1	1
1	1		4	4		4	4		1	1		1	1		4	4		1	1		2	4
1	1		1	1		1	1		4	4		1	1		1	1		4	4		2	4
1	1		4	4		1	1		4	4		1	1		1	2		1	1		4	4
4	4		4	4		4	4		4	4		2	4		4	4		2	1		1	1
4	4		1	1		4	4		1	1		1	4		1	1		4	4		2	2
1	1		4	4		1	1		4	4		4	4		2	2		4	4		2	2
4	1		4	4		4	4		1	1		2	2		1	1		2	2		4	4
1	1		4	4		4	4		1	1		1	1		4	4		4	4		2	1
4	1		4	1		4	4		1	1		2	2		1	1		2	2		2	4
1	1		1	1		1	1		4	4		4	4		2	2		1	1		4	4
4	1		4	4		1	1		1	1		4	4		1	1		2	2		1	1
1	4		1	1		4	4		1	1		4	4		4	2		2	4		4	4
4	4		1	1		4	4		4	4		4	4		1	1		4	4		2	2
1	1		4	4		1	1		1	1		1	1		4	4		1	4		4	4
4	4		1	1		1	1		1	1		1	1		2	1		2	4		1	1
4	4		4	4		1	1		4	4		4	4		1	1		2	2		2	2
4	4		1	1		1	1		1	4		4	4		1	1		1	1		4	4
1	1		4	4		4	4		1	1		1	4		1	1		2	2		4	4
4	4		4	4		1	1		1	1		2	4		4	4		2	4		4	4
1	1		1	1		4	4		1	1		1	4		2	2		4	4		2	1
4	4		1	1		4	4		4	4		4	4		4	4		1	1		1	1
4	4		1	4		1	1		4	4		1	1		2	2		2	2		4	4
4	4		1	1		1	4		4	4		4	4		1	1		1	1		1	1
1	1		4	4		4	4		1	1		2	2		1	1		2	4		2	2
1	1		4	4		4	4		4	4		2	4		2	2		4	4		4	4
1	1		1	4		4	4		4	4		2	2		2	2		1	1		1	1
1	1		4	4		1	1		4	4		1	4		2	2		2	1		2	1
1	1		1	1		4	4		1	1		2	4		2	2		4	4		1	1
4	4		4	4		1	1		1	1		1	1		4	4		4	2		2	2
[truncated: 3,042 more rows]

## Sheet: Fig. S2
2class_S1_Base			2class_S1_Fine-tuned			2class_S2_Base			2class_S2_Fine-tuned			3class_S1_Base			3class_S1_Fine-tuned			3class_S2_Base			3class_S2_Fine-tuned
0	1		0	1		0	1		0	1		0	1		0	1		0	1		0	1
5.01431	0.825133		-4.80871	0.504157		0.117719	-1.9563		10.8582	3.81503		1.1365	0.307153		6.09383	2.41942		-4.19521	-3.95446		-2.84649	-2.36832
-7.39777	6.17396		1.14524	-1.28182		-6.21906	1.34145		-9.22472	-0.67671		-1.46019	1.64001		3.74087	1.08135		-9.13093	-0.63479		-4.28751	-4.35398
2.73336	0.825044		0.138816	-0.0342324		6.72057	-1.89707		8.65529	0.616333		3.26693	1.84478		-2.84785	3.23323		-2.05766	-5.95138		-0.441213	8.14746
-0.722798	-4.85733		2.66474	2.49179		-4.36261	-0.565454		-9.41474	0.001532		0.237847	0.6176		6.28419	-1.10965		0.663421	1.67011		-6.10254	2.14287
0.618785	1.04408		0.841016	1.62543		6.41302	-1.14945		-9.42834	-0.53545		0.781265	0.629491		0.56864	-3.79759		1.08732	-6.25743		-0.670385	1.15275
2.49738	0.227529		-3.4763	-1.5526		1.38633	-6.14071		6.77939	-0.55808		-0.394652	1.41706		3.13155	-0.46235		-8.32223	-2.78762		-5.04873	-1.61243
1.03676	1.01953		-4.64034	0.446587		4.7553	-1.12594		-8.53108	-0.62477		4.45595	2.39662		-3.5579	2.58114		-5.26867	-0.42499		7.05584	-2.01124
6.53542	-0.846437		6.00852	-1.51896		12.5621	-8.67672		-8.57033	-1.02531		-1.40759	0.580797		2.43414	-2.66247		-9.94244	1.78735		-3.19684	-2.27002
4.67285	1.34902		-1.61743	1.47071		-0.811824	-6.38164		-1.07754	-3.43972		2.47318	-0.494894		-1.70889	2.36133		2.47741	-0.55693		8.29236	2.75353
-2.89485	1.52866		-2.83246	-1.65201		-8.04154	-0.441753		-6.99171	-0.85344		-1.79033	0.356297		0.517399	-2.4367		0.731871	5.23436		4.8264	6.1154
9.36012	-1.47729		4.02438	2.33636		-1.85428	1.05742		14.718	0.89984		-1.69936	0.403119		-7.04543	-2.51208		-0.00331	-2.78108		1.91328	-3.34229
-1.04341	-2.132		-2.07709	-0.496743		-3.64233	-0.473027		-10.6993	1.10473		1.40531	1.20164		-3.07716	0.472604		2.91599	2.41928		-1.35585	-3.96461
-1.7619	-3.36747		0.843836	2.21923		-12.5051	2.00088		-8.8813	-0.64871		-0.635145	0.7119		-1.94926	1.73602		-6.77202	-2.44106		4.62962	-0.599403
-6.27075	-0.797701		-3.7765	-1.88627		-6.86051	1.75494		-5.42921	-2.61872		1.07382	0.712753		5.86061	-0.785245		4.16881	3.12596		3.56303	2.7267
3.30941	0.675715		3.26822	2.26641		-4.13489	-2.08674		12.109	1.79202		0.816304	-1.12212		-4.70597	1.62691		-4.2994	-5.25628		-3.4032	-1.14227
-1.93606	-0.375502		-2.13462	0.590895		1.91911	-1.12079		-10.566	0.660282		0.256418	0.451292		-3.8146	-1.10677		2.91693	5.33962		-3.75453	-3.07073
-2.51805	-4.06343		-3.73381	0.182166		-5.50724	0.768209		7.7046	-0.38007		3.0751	0.685205		-2.31904	-1.41026		2.14622	3.65996		-3.9208	0.00794445
-0.0388488	3.64006		-0.169037	0.241828		-5.57966	0.416982		13.154	5.28424		2.00047	1.65311		9.77511	1.55366		-9.14217	3.39488		4.73586	0.38176
4.28542	-3.24371		3.11253	-1.65893		10.6278	1.79781		11.4058	1.03811		-2.59594	-0.841578		-5.19396	4.72368		1.26542	-1.12134		6.05336	-2.57382
-6.08854	-1.33579		-6.66983	0.168854		1.12458	-5.72657		10.5739	2.78643		2.24708	-0.815275		-3.60824	-1.082		2.86073	-2.96135		-4.95728	3.84035
-7.14357	-1.05122		2.93073	3.24385		-6.34848	-2.10151		-10.4931	0.684114		-3.02546	-0.0211345		6.7827	-2.57003		1.83785	2.77139		3.16308	-4.91824
0.740354	4.01429		2.3664	2.39517		3.21861	3.36051		7.72193	-0.59987		-2.10982	0.0324864		-6.0126	-3.34083		-5.14317	3.61661		-2.42289	8.23277
-3.34203	-2.31626		1.24582	0.546836		2.48076	0.0970356		-8.51861	-1.19737		0.818584	-1.03821		2.16488	-2.86577		-2.36184	-0.01502		7.4735	2.70058
3.45369	-2.00631		0.401777	-0.856567		7.16792	-1.97739		12.0266	1.28633		-0.110809	0.277726		-3.15663	-0.154772		-0.14502	-3.65801		-4.19058	-7.97615
-6.60107	4.44929		-1.022	3.46831		12.152	-6.68171		-8.18031	-1.57434		0.110669	1.49694		5.74825	1.27369		-6.65794	7.17983		0.348687	3.14752
4.75149	3.90115		3.34445	-0.153456		-0.714286	-3.95208		4.24157	-1.75926		2.19248	-0.236868		-2.93116	-2.17133		-3.68144	3.43227		6.46004	1.46858
3.64904	4.12855		-3.48896	2.95255		-4.12655	-1.18594		16.4123	3.36344		-3.0756	-0.155991		-0.735756	-4.54173		-2.74078	3.86787		6.63195	1.62309
4.69431	-0.536761		-2.47747	-1.37092		2.28533	-0.613963		10.1201	-0.33099		-2.66252	-0.271462		-3.87532	3.86031		2.82909	-1.77075		4.45469	-3.84989
4.76621	-2.71729		-0.763001	2.52345		-2.80399	-2.88402		-9.5845	-0.42681		-1.44903	-0.188192		-2.83461	-3.40429		0.479556	-8.72673		-5.42591	-0.805001
11.0812	-0.526137		-1.2319	1.81502		0.86802	-1.16595		-6.3577	-2.97508		1.21646	0.066554		-1.21709	2.19768		2.61696	-1.04972		9.52892	-1.32718
-1.57805	-3.00233		-0.794064	-0.45635		-2.40791	2.39226		-6.69889	-1.2672		3.85379	1.5133		-1.94937	-1.99663		1.59699	0.298393		-2.5414	-0.631595
-0.741269	-1.16269		4.54184	-2.08895		1.18939	-2.93329		-10.3788	0.855682		1.7271	0.368093		1.51834	-7.06092		-4.70542	0.172072		6.15446	-3.97301
-4.5591	-1.10792		-0.186244	-1.39613		10.3641	0.943931		5.4851	-1.08758		-0.970954	-0.135797		-0.334974	0.45431		4.26446	-3.27007		-3.47566	-4.39377
-4.67798	0.862986		0.788773	0.829228		-9.39943	3.01848		9.60969	1.93347		-2.34243	-0.223966		-1.67432	0.73751		1.46488	-2.4053		-2.63066	3.3461
-6.11447	4.14307		5.10003	-0.306482		6.60931	-2.26757		14.1485	3.78206		-2.33104	0.83201		-4.44542	-1.02649		-4.54588	2.42104		-1.22623	3.77041
-11.3822	-0.510172		-2.9658	2.45154		-14.9002	4.35512		7.98175	1.02894		-0.820175	0.375776		0.931617	-4.01477		-7.10569	2.57		5.76764	-2.49503
3.28659	-6.49129		-3.52801	-1.24302		-8.265	-0.474997		-5.46392	-2.71842		1.04639	2.10535		-2.36399	-3.83912		-6.95523	-0.95892		10.0879	-0.159536
-3.98312	-5.18889		-4.94852	0.567259		-7.94327	0.222389		-7.70238	-1.60157		-0.988281	0.00760042		-2.16335	1.63647		6.19455	-4.86799		-6.13773	2.10068
-2.61353	0.274389		-2.93651	-0.624175		-4.47922	-0.844834		-8.62138	-0.23286		2.4412	1.30906		8.23553	-1.45883		-8.06031	1.19237		-3.61346	-1.5162
3.12179	1.03913		-0.781911	0.26287		-3.78989	-2.58641		7.92305	0.070291		0.744666	0.402847		-2.43873	-2.2408		-1.72852	2.53631		-2.91568	0.0553532
-4.08875	0.618158		1.91926	3.12363		-4.41863	-0.489543		-10.2866	-0.03199		-2.27474	0.969811		5.08088	-3.95521		1.40161	2.14999		9.45082	-0.413982
6.58314	0.436933		3.26239	1.07065		-5.02046	-3.09983		-8.32566	-1.07893		4.13117	0.673413		-3.16499	-1.42921		-4.99276	-3.38314		-6.37719	-0.279004
-4.10111	1.80777		-4.41894	0.525467		-0.978466	-2.47615		9.64374	2.87127		-0.138513	0.914548		-3.16238	-0.943976		5.40143	2.24228		9.24827	0.939059
-2.04663	1.1775		3.41199	0.658678		6.5639	-3.35461		14.8569	3.07577		1.88726	-0.248471		-2.51038	-1.77285		1.68987	4.20596		4.87566	-2.97676
-2.97573	-1.96849		2.5735	3.00428		-5.9069	-2.19498		14.4736	3.39904		1.22184	1.53368		3.57305	-4.26433		-5.57685	1.80014		9.01887	-3.19832
1.04732	-2.37198		-2.14356	-0.455191		-7.90813	0.507811		13.3259	2.86537		1.00513	0.638425		4.48334	-3.862		-2.14891	1.12124		-3.81014	-1.66426
-1.75291	0.0444024		2.55877	1.36711		-2.41902	-4.82427		8.87105	2.82162		-1.57483	-0.64049		-6.55537	-1.39241		-0.17436	-1.8104		-6.79319	-4.13353
6.27458	0.305009		-1.75604	-1.7382		-4.39207	0.665347		-9.16806	-0.15593		-0.712753	1.19696		0.176356	-3.94616		0.912895	1.54142		10.1224	-1.80054
2.05782	4.37776		1.61575	-0.15462		4.1615	-4.03266		10.2162	2.31791		-1.43068	-1.4448		-6.04495	-1.00082		5.00934	-1.94478		2.01633	1.90628
-5.91224	1.22691		-1.28558	3.05428		-1.67561	-1.56741		-11.0321	0.927259		0.605956	1.83857		-2.96047	0.798887		-4.79793	-4.13464		-5.54061	-0.735245
6.72675	-3.65445		-3.60398	3.11055		2.52133	-1.99438		-9.4678	0.002509		-1.4988	1.42361		5.88558	0.379758		6.14243	0.987156		-6.79573	3.02419
-1.54398	-1.01186		-0.124222	-0.870248		1.63914	1.29663		-3.029	-3.15118		3.64262	2.51197		0.292401	-0.728589		-6.831	1.47853		-7.03936	-0.831126
-1.48362	0.971385		-3.27701	1.11748		2.98982	-5.9289		12.7205	0.672517		-0.902529	-0.189348		-5.56947	3.25729		-7.72054	1.7226		6.31739	-0.0626062
-9.77925	-1.35727		-1.48493	1.95121		-9.00065	2.05066		-9.65825	-0.4877		-2.56254	0.259162		2.26883	-2.53975		5.13538	-0.15072		-4.7043	-2.6161
-0.695199	-1.21349		1.64917	-0.531225		-2.34694	-1.87746		-6.59429	-2.06778		-0.410196	-0.708934		0.470944	0.225394		-0.83818	3.61086		2.3174	-2.62562
-5.06041	-0.616187		-4.00122	0.540217		-0.172726	-5.38671		-3.26745	-3.30697		7.06619	-0.682249		9.71278	1.57652		4.21823	2.4596		-4.01573	-4.34762
-8.24498	1.28146		1.34766	-3.86697		0.915972	1.69926		10.3746	-0.48262		-0.55658	1.45844		0.135116	1.64337		0.535149	0.268229		4.60452	-5.33644
0.122621	-0.361802		-3.94798	1.47054		-10.3149	1.00158		5.54666	-0.18673		1.91708	-2.61608		4.60654	-1.36803		-2.15916	3.12549		-0.892181	0.0492419
-4.5025	-0.844153		3.07227	-1.3649		-1.90983	-0.80509		-7.12339	-1.90583		2.04071	-2.17772		-0.608812	-0.362821		-2.93045	3.58614		-5.94506	-0.00448065
2.31767	-4.92225		-1.06094	1.07832		1.55009	-2.03595		8.2592	-0.19506		0.785182	-0.396543		7.82734	0.530404		-1.46803	8.02331		8.67944	-3.50658
3.55418	-1.77672		5.7653	1.85855		-6.01768	0.52035		-7.92784	-0.63696		2.06099	-2.01229		-4.28868	-2.72263		0.419989	-4.12609		4.19106	-4.32653
4.11369	1.95551		1.09831	-0.377929		0.362921	-0.179238		8.76539	-0.21674		-2.11047	-0.342328		6.36855	1.49053		0.350783	-4.01726		0.0806543	-0.636084
5.95318	2.78985		4.25314	1.70881		9.22447	-1.84362		-7.54379	-1.63554		6.15784	1.59465		-1.44993	2.47589		1.51501	-6.85222		1.21311	-6.1802
-0.314679	3.98815		-1.89308	-2.32566		2.47967	-0.8851		13.2945	6.58342		-0.571447	1.05447		7.03643	-0.896766		3.38299	-1.37696		8.12294	0.437552
-2.7842	-0.687727		0.572128	1.59384		-2.58386	-4.1427		-11.0613	1.26651		0.659745	-0.5943		2.89908	-1.79805		2.47638	-0.89702		-4.39672	1.61562
0.83431	0.548922		-0.991495	-1.90949		-6.94034	-0.479669		-5.94879	-1.45441		-2.29119	0.0957583		9.5	-0.464812		-7.98672	2.43128		-6.36612	-5.60452
-4.48282	-0.913767		-3.96282	-0.881422		-11.6643	2.79208		-10.9108	0.634865		-3.07624	1.09427		3.2378	-1.52953		-1.14175	5.17498		-2.21775	-2.76645
-3.69608	-1.17327		4.51283	-0.541437		1.51625	-5.1669		12.3089	3.82801		0.131954	0.387429		-5.18812	4.29736		0.152462	-2.60438		-4.4592	-2.76233
-2.14936	-0.253225		-2.9636	1.45356		-7.00361	-1.19035		7.86976	0.487025		-0.270273	0.39937		-4.76543	3.13823		3.59098	-6.67446		7.41892	-2.19394
-5.3277	0.0944939		-2.82642	1.64906		6.75259	-1.54917		-9.95947	0.006409		-2.60815	0.0499447		-3.16737	0.582607		-6.66774	3.32051		5.40758	-3.52598
1.34705	-1.99899		-3.91675	0.198564		-2.57479	-2.15084		4.12164	-3.90664		3.01989	2.43745		-2.07834	-3.36385		0.904887	3.34566		-5.52886	0.127631
-0.35182	0.158225		-3.45083	0.869508		-6.42629	0.53983		-1.70961	-4.76439		0.292661	0.295663		9.82075	0.220855		-7.24597	1.48253		9.69072	-3.81769
2.00951	3.35766		-2.24305	0.0398896		-7.69165	0.276127		17.5659	5.37736		0.300784	0.210669		4.1663	0.565517		3.96395	-2.13136		0.421545	4.7494
2.42998	1.81234		1.9214	0.247606		-6.86275	-0.86106		-6.86998	-1.92319		0.966153	-0.000104253		-1.15833	-0.836678		2.75714	-4.30712		-1.84771	-0.728821
-1.67228	-2.46224		1.27905	1.407		10.7127	-0.806646		8.09184	-1.73619		-0.825981	0.198097		-2.38849	-4.17209		-6.14775	-2.61997		8.04224	0.188668
-2.93825	-0.680129		4.20322	0.112619		2.91106	-2.25291		0.795129	-0.78504		0.00952113	0.317444		-2.86866	-3.72475		-2.89703	-0.44751		10.3469	-0.810671
-1.57755	-1.93846		0.641939	-0.238294		-5.2476	-1.57186		-10.7985	0.871054		-0.861807	-0.635483		-6.97798	-4.21982		-0.42737	-1.86681		15.3419	-2.3127
-3.63906	-1.65439		-2.02616	-0.489801		1.00753	1.72071		-8.50197	-0.27257		1.76312	0.859754		-6.2839	2.03616		-1.08387	5.6904		0.846253	8.76938
9.73423	-1.01923		-5.65881	0.872251		-4.39137	-2.07324		14.5294	5.06771		-0.525784	0.249017		-2.56962	-2.72375		5.08742	0.606457		7.63024	2.55095
4.58974	0.328291		4.6691	-0.75816		-2.7983	-6.2918		10.5931	1.57697		-1.03492	-0.36988		-3.17441	-0.15349		-7.34101	-0.00578		2.33789	7.2569
-7.95832	-0.141658		0.785756	-0.0585901		4.73398	-2.84557		10.7835	1.61718		-1.88627	0.316184		4.84255	1.64161		1.10509	-5.57527		5.75455	-2.14611
-0.630042	1.15042		-5.38635	2.13847		-0.0580987	1.84476		1.90437	-2.45524		-1.71118	1.26598		-2.63531	2.65423		-2.20379	-4.30085		3.89007	-3.88568
-0.644909	1.07837		-0.817118	-4.83617		11.3232	-2.14325		-8.62959	-0.34662		1.68575	-1.89033		-2.61402	-1.06666		-4.768	-4.33451		3.73512	-2.30394
-4.49195	-0.272831		-2.29894	0.196104		-11.3123	-0.190274		-10.2588	0.601026		-2.33584	-0.337846		-2.50847	-1.4287		-1.55494	-3.1951		-3.76446	-2.90705
-3.59332	-0.684621		-0.99449	1.43333		0.770892	-2.03207		-10.2136	0.285959		2.98789	-3.63832		-1.6674	-1.08227		-1.24623	2.69488		6.96811	-1.11809
-5.02797	-2.96534		1.99781	1.2073		-1.98374	-0.764878		-6.4367	-2.27455		-1.26431	-1.39553		3.94069	-1.79384		0.126091	0.030233		5.85187	1.58348
-5.67872	-0.0743432		1.35775	1.82306		-3.34064	2.4186		10.14	0.661077		-0.0467262	1.18084		-3.58024	6.1286		-6.70468	-3.94178		-6.50409	-5.31613
5.62316	-0.573676		-0.625875	0.475792		0.65939	-1.6806		-5.67552	-1.37673		7.15491	-3.0298		10.9375	-0.493126		5.22611	-4.37858		-3.03224	-1.46655
-5.59359	0.472059		-3.09292	-1.59923		-0.374505	-0.797238		7.2169	0.041154		-1.42594	0.789567		2.33473	-1.21197		-3.44036	-0.64632		-4.74195	0.550947
-1.70412	-1.36251		0.034998	-0.0223114		-8.96477	2.04879		5.34859	-0.8817		0.0101086	0.853996		-2.42195	-2.05246		5.11905	-2.36395		-2.4223	6.77909
5.34227	-3.78265		-0.0807631	1.75515		9.24415	-4.2891		-10.152	0.149451		-0.427572	-1.04163		-4.24001	-0.30744		2.23334	-4.71361		-5.09246	3.52079
0.645569	-2.91922		0.78053	2.67355		-3.85401	-3.81289		-6.91611	-1.0219		-0.209411	-1.80296		-3.39197	-4.78021		-1.40137	0.653388		0.390871	1.64749
-6.32331	-3.39286		-2.44142	1.85299		-3.96878	0.507361		5.7592	-1.02399		-1.1668	0.512068		-3.46257	0.976526		8.09249	-1.94643		-7.62116	1.79126
1.94814	1.38964		3.35554	-1.01625		-9.49979	0.638106		-10.1682	0.895758		1.17386	-1.75659		6.0161	0.934033		-3.93074	-3.96958		4.93301	0.4362
-0.723388	-6.72341		-1.85989	2.32966		-9.92935	-0.249721		-10.4653	0.561547		1.37217	-0.77852		-1.34607	0.384242		4.35488	-7.00639		-7.73164	-0.0581488
5.97919	-0.793852		-0.84636	1.14373		3.71753	-3.89911		6.13898	-1.52942		-2.35481	-0.347408		-6.41327	2.13653		-5.46157	0.437276		6.62391	-1.77628
-2.06027	-2.29401		0.11289	-1.18856		-4.15829	-0.924598		7.54999	0.750236		3.8208	-1.66637		11.8532	-2.56609		-2.12512	3.57249		7.07351	-0.72
6.31741	0.379112		-0.121068	4.18711		-1.81891	-0.745084		-10.4602	0.297288		3.53947	0.516291		-2.30726	0.306309		-4.77149	-4.36148		-7.45269	-3.70741
2.67965	-5.28641		5.25587	0.900013		6.9711	-7.22021		-6.55394	-1.89526		5.38287	-0.38767		-0.493662	-4.54746		-2.18513	-6.15325		-3.14316	6.0142
8.00153	-1.76945		-0.431942	2.83494		-6.95397	2.33506		10.3005	3.24677		3.23439	-2.20792		2.06786	4.77759		-8.28402	-0.66873		-8.57305	1.86183
5.18568	-0.864637		-1.66658	0.191498		0.843993	1.25501		10.5674	2.92182		1.59288	-2.07883		6.95664	2.71163		3.26693	3.39773		5.96209	-1.99437
4.24842	-1.63829		-3.37607	-0.876145		10.7552	-4.76844		-8.44543	-0.4825		1.07066	-1.2894		-2.22075	-1.19258		-1.8811	-4.34496		-3.5491	1.8788
-4.23643	-1.1511		-2.03696	1.95867		4.1355	-1.70827		1.80775	-3.15588		0.204588	-2.72391		10.9512	-1.32447		-2.56463	-5.97973		4.54757	1.78666
3.09034	0.5935		2.47039	-0.105497		3.82929	-4.78177		-6.42868	-2.64099		6.11783	-1.41116		1.66051	-2.12419		1.74851	-4.03541		-6.23858	0.536534
0.45714	-1.39807		-2.29695	-0.0896578		-5.86565	0.294694		12.5219	1.13263		-2.48216	-0.287805		5.63848	4.3296		-3.53015	3.86885		-4.33815	6.24118
1.28157	-2.02246		0.667323	-0.613746		7.87963	-4.57197		-5.36341	-2.72392		6.56635	0.462396		-4.62185	-2.32877		-0.01732	5.58384		-7.37281	-1.90635
-3.69533	-3.05284		-1.39679	-0.336309		3.75617	-2.38878		-10.664	0.725705		0.284691	-0.188785		-2.41456	-0.473		-6.09359	-0.36121		-4.64683	3.66206
-7.12773	-3.45443		-2.06543	0.00606135		-6.2618	-0.748376		-0.82725	-3.31304		-2.67292	-0.0327573		5.49768	-4.49117		0.043014	-5.36803		7.03724	-0.90501
5.36537	-1.01772		-2.39461	0.663886		-1.99839	-0.499066		-10.1443	0.55631		0.263302	-0.405924		-1.31809	3.75481		-4.38789	-2.79724		-5.72209	0.675926
-4.99479	-4.28016		-4.25144	0.215756		1.7658	-1.84		7.38063	-2.51652		-0.876303	-0.235001		5.6947	-3.17674		1.98568	3.60506		6.84473	-2.95372
-2.29223	-1.62148		-0.465776	0.748474		-0.779871	2.17977		13.1231	5.88506		0.308441	0.320532		-1.76283	1.51693		1.42155	-6.40158		-7.09199	1.68457
1.27191	-2.60003		2.26602	0.415145		-2.24461	-1.14137		-7.94063	0.308817		4.24271	-2.41502		-3.24165	-1.31302		4.57948	-4.64428		7.02925	2.53087
-6.8378	-1.90657		1.82447	2.17557		-8.18632	1.64457		-6.3561	-2.55393		4.33943	-1.10609		-0.262556	1.21345		2.27472	-1.36822		-3.04733	2.93971
-4.28834	-0.325777		2.5784	0.44164		-7.6604	-0.575923		-9.08921	-0.42264		3.44286	1.32962		0.0892013	2.02176		3.27956	-2.42958		-1.97328	-0.742931
-0.886299	-3.21516		-5.1492	-2.83792		6.24656	-2.76712		-6.83267	-1.76872		8.76767	-0.512345		-4.62848	-2.55129		-6.56255	4.44555		-7.4531	-3.18788
3.83618	-5.51103		-1.51711	0.72131		-8.61922	1.46641		6.78634	-1.68104		-1.63236	-0.913105		2.65869	0.355349		-1.09745	2.52648		-0.368107	7.4195
3.83941	-3.91321		0.52805	0.474166		-2.83562	-1.60094		-9.41907	0.06573		-0.214781	-1.92385		4.25962	-0.504612		-7.92666	2.68075		5.00037	-1.29845
-4.24449	1.87787		5.92614	0.72921		5.99321	-3.22261		-3.53745	-3.14804		0.182159	-1.94237		-4.01533	-0.632028		0.627999	2.24363		-3.76123	3.11242
7.65154	-1.0018		7.37703	0.360085		-4.65455	-0.259534		-6.77852	-1.21543		4.87583	3.84979		7.17768	0.168798		3.87776	-0.96242		5.72729	-0.401481
4.43671	-0.0136749		0.326666	0.956825		2.11602	-4.95979		12.6841	0.171384		1.07072	0.145606		-5.02525	-3.16726		-4.45726	-2.80363		-0.430201	-5.52213
-0.332181	-4.89185		2.72828	-1.70454		-3.34161	1.97048		-4.57498	-3.89998		3.58796	-0.442406		7.49821	-1.69864		-3.65468	-7.21425		8.33539	0.374346
2.23403	4.90356		0.504715	1.54341		1.44195	3.19227		6.89985	-2.35542		0.515864	0.212478		-4.91863	-4.4039		-3.73423	-2.03431		-1.91129	7.0125
5.18174	-3.6228		-4.36409	-0.471537		5.29263	1.87355		-8.98698	-0.32312		1.63172	1.14139		5.71701	0.324419		0.509247	2.93623		-0.145835	0.933434
-6.18119	-1.2368		3.88279	1.86709		1.85109	-2.76922		5.23219	-1.59283		4.68986	-2.03431		-3.1585	-0.919097		-3.90565	-3.91297		4.67449	2.93796
-2.57335	2.55725		1.85533	0.636936		0.441595	1.881		-7.77277	-1.53541		0.634944	-1.60423		-2.70358	-6.92879		6.20615	-2.84494		-1.01016	-6.57649
-4.16866	2.93322		1.98546	0.174425		3.24623	-1.64901		10.02	1.31354		1.41641	-0.221416		-6.48338	-0.785129		-4.19505	-4.45666		-2.89528	2.60235
-3.83581	-0.888229		-2.85062	-1.16023		-1.56781	-6.96656		-12.4821	2.79887		-1.40978	-0.140206		7.81768	-1.80657		0.023829	4.83471		-8.40361	-1.24148
2.93705	3.40544		-0.623044	0.044791		8.44495	-1.90817		1.20138	-2.84512		-1.99918	-0.432136		-5.51172	-1.16055		2.98755	-2.52744		-5.89115	-1.94192
-0.0622034	-2.89057		0.805077	1.2691		3.03995	-5.17349		12.9406	3.30484		-0.230889	-0.331901		-5.75907	-1.56691		0.538247	-2.37756		-4.74412	1.08123
4.25107	-3.50529		3.44947	-0.054584		3.2489	-4.92754		-13.2355	2.6389		1.39574	-2.06206		1.81051	-3.86689		-4.42684	-3.6989		6.9948	0.951086
1.94082	-1.22038		-6.02129	-0.665004		-2.83399	0.957563		3.06739	-2.20145		-2.05791	0.184541		-0.872911	-2.45126		6.00629	0.843398		2.31485	0.707004
4.24892	0.431908		-4.07812	-1.01717		-12.764	1.91525		-10.6031	0.342981		-1.25674	0.570786		-7.59744	4.00865		0.36466	4.66052		-5.69986	-2.0834
0.154449	-4.52464		2.76932	-0.380715		-0.892269	-4.30191		11.699	5.86085		-2.40715	0.320947		-4.91975	-2.95433		-5.09516	-1.65061		4.46213	-1.25172
2.93984	2.06595		2.44074	0.118666		-5.50103	-1.48321		-11.9215	2.04686		-1.5956	-0.797727		4.29299	-0.832739		1.5493	3.40676		-4.13392	2.0229
2.22477	-2.4589		-5.35761	0.373065		-4.01824	-3.0267		0.454884	-1.58007		3.32491	1.44511		1.92887	0.255508		2.8255	-2.16341		2.13911	-2.90371
-4.2034	1.14238		4.02725	0.770584		1.04632	-4.82018		11.1448	1.51989		-0.776966	0.36866		11.7327	-1.17781		7.59815	-0.54323		-6.678	-1.60266
8.88839	-1.75648		-0.785441	0.449054		-2.06332	2.63645		2.80287	-0.67057		-2.78447	0.584283		3.01699	-1.86811		2.87399	2.05845		-1.54191	2.64695
2.94469	2.54227		0.52458	2.59179		-5.6019	-0.846598		-9.97683	0.442301		0.896835	0.236398		3.49768	-1.22088		2.60773	-0.41991		4.33432	-2.4831
-3.15096	-2.65296		-0.881346	4.24852		-5.04672	-0.698395		-8.75952	-0.80049		1.31495	0.00526183		2.18995	-2.60556		-10.2826	-0.45236		5.2287	2.49657
1.96802	-2.0584		0.715272	-1.7239		2.29316	-0.9385		-6.92512	-2.09969		5.49496	0.500143		-5.15885	5.70994		3.26587	2.84862		-6.22296	3.51603
-4.3685	3.77214		0.133713	-0.484175		9.53188	-5.50246		7.1694	3.53256		-0.768283	2.47694		-6.55972	-4.10737		-8.74222	0.747412		7.58112	2.08043
-2.08038	-2.20027		2.46291	3.20012		-6.83259	-0.437649		8.10338	-0.02464		-0.164683	-0.0402448		-1.75693	2.16902		-3.15312	-1.03943		6.70966	-5.81831
2.56712	-1.71172		5.73057	1.73333		3.70706	-5.37233		11.5668	1.25047		-1.83978	1.32963		-0.225774	-2.97972		-2.91058	3.4978		0.0502499	2.22272
-3.48241	-0.0581452		-4.13236	-0.917137		-4.71901	-2.77902		10.5932	3.14795		2.3517	0.672804		2.80524	1.14929		-0.09819	5.98599		-4.19769	-0.090621
-4.9224	-0.800432		-2.82762	0.046751		-6.19064	0.229531		-10.6809	0.955021		0.0989337	2.13671		7.723	-3.00789		-9.08733	2.20847		4.01989	6.60943
3.02573	0.632475		5.53185	-0.374936		9.33558	-0.987748		3.60137	-2.09824		0.883443	0.400641		2.02161	-1.73203		-2.08613	-4.18467		8.62962	0.736068
3.0411	-0.188192		1.07271	-0.206973		9.58592	-3.46882		-7.62274	-1.05138		6.09634	-0.883199		-3.42666	-1.24865		3.16062	-2.09912		-3.86643	0.515486
-6.02447	-2.17813		1.63131	-1.51608		-1.45026	-0.151764		-8.27542	-0.57054		0.220273	1.55711		5.02335	1.77175		1.47863	-6.48929		1.17037	9.83037
3.72735	-4.01552		-0.137509	3.25137		3.81109	0.609967		2.27269	-1.45587		-2.36015	-0.568857		4.39865	-2.47061		-2.07393	-2.00116		-1.93083	-2.51146
-0.284932	-2.59861		0.971619	-1.24387		-9.21488	0.881756		-8.46788	-0.64975		2.66942	0.782969		-5.24928	-2.11625		-3.21573	5.44809		6.94935	-4.94349
6.24614	-2.17464		-2.47015	-1.65418		1.9335	-1.28498		-3.91803	-3.95338		-1.06447	0.952267		-2.90636	-2.14175		2.34504	-0.07413		-5.95912	-0.0101973
-0.590321	0.322347		-3.21016	-0.49681		5.9018	-4.10357		-7.75027	-0.95563		5.25503	1.00861		-5.21464	2.09288		-1.18607	1.25801		8.4212	-3.57964
4.86279	0.724064		1.86502	0.363291		1.05102	-1.00902		-9.90352	0.542665		0.54667	-0.596146		10.9184	-0.347919		1.6404	3.52979		6.92788	-3.28543
9.16149	-2.61012		3.80877	-1.58369		-1.91926	-0.426391		-5.16838	-2.9292		-1.07582	-0.391843		7.69306	-1.31837		-4.94856	-1.14111		0.40689	1.5716
3.37186	-3.5842		7.27203	0.548703		-3.98992	-2.37747		-1.36343	0.759171		1.27554	1.00161		-1.77831	3.87627		5.11306	-1.75122		-0.580488	1.33269
-2.34457	0.194747		-0.339893	2.20862		17.5065	-6.02293		3.13404	-1.44151		2.24096	0.653222		6.05493	-0.152718		-6.84917	1.67997		-1.90587	-0.217615
-7.65431	0.707054		0.380108	-1.93747		-7.91162	1.59839		-8.4618	-0.62043		-0.922331	-0.937345		0.212409	-3.41203		-1.83493	-0.62626		-0.739951	2.50804
2.9661	0.624085		1.96966	-0.51403		4.70464	0.757978		8.66296	1.47729		2.42442	0.802156		0.821351	-3.98139		-3.6389	-1.13432		3.88079	0.238538
8.88292	-1.04424		-1.49765	0.983042		2.11709	-0.319748		4.42051	-0.84056		-1.62069	-0.402989		-4.824	-1.04281		-3.187	-2.49804		-6.01389	-3.67445
-0.202312	0.1212		3.41265	-1.15412		6.00893	-5.25514		-7.0813	-2.48801		0.778329	2.15764		-1.65124	0.0967765		4.49813	-1.48767		-0.14951	1.01947
6.02046	-0.532843		-4.94118	-0.269362		0.0817197	0.564588		13.6571	4.0956		5.18239	-3.01333		6.33411	-1.14715		-1.10707	0.441827		-4.94058	-1.7064
-5.47177	4.17786		0.10082	-1.62785		-6.02567	1.18732		-9.85741	0.141209		3.04882	1.75121		0.0893111	-4.06543		1.30657	-4.55423		6.45608	-2.19689
2.50505	0.379615		-1.57968	-1.75926		7.85694	0.22541		10.4218	-0.05299		2.25507	-1.56224		-3.50631	1.18018		0.287792	-3.39325		8.02458	-0.622607
-2.89974	-3.07381		1.59061	0.521164		-4.96858	-0.756124		-10.1542	0.949007		3.58898	-1.48244		3.97436	-2.49767		4.21661	4.02102		4.60131	-4.21894
1.15206	-0.268051		-0.662281	0.745257		6.95628	1.13266		-9.8023	0.281385		8.10555	-2.98287		9.38559	-1.99554		-2.65075	-6.45676		-5.15002	1.56305
1.46956	2.39913		-2.46073	-3.01317		4.87544	-3.08605		8.54682	-0.58944		-0.740209	0.0881524		-3.48909	-3.72289		1.1675	-0.80569		6.06232	-2.4857
1.28016	-0.523401		-5.00471	-0.217979		4.30463	0.450139		-8.19717	-0.7698		-2.61334	-1.30677		9.85522	-2.47992		3.3465	1.04142		4.68533	1.44439
5.65945	-0.725454		5.87705	-0.308366		14.5587	-1.79529		-10.3597	0.58537		1.96092	1.631		-3.87318	-2.40385		1.55895	-2.3016		-3.99912	-1.17062
5.68061	1.52549		-3.19404	1.10414		2.22328	-5.70602		-1.33782	-4.23478		4.37302	0.186074		-2.34027	-0.139374		-3.42723	5.56877		-0.463404	-5.18692
-3.54947	0.968831		-2.64582	-1.33802		-7.99453	-0.775695		-8.32803	-0.16836		0.912934	-0.198735		2.83687	1.61088		-1.49377	-0.74787		5.35173	-5.15108
8.34594	-2.45665		3.68458	-0.182435		-3.03537	1.21011		14.0426	-0.04788		2.88733	2.37162		0.928235	1.85007		-5.09383	-3.35801		-7.32399	-0.690849
-2.21336	-2.87801		-3.82332	1.23305		-2.70462	-1.06943		-11.0952	1.57041		-1.79142	0.510229		8.66956	-0.971738		-7.96002	-0.22597		-6.87203	-0.857043
-5.4623	-0.632178		-1.62958	-0.396088		-12.7155	0.772297		-9.38805	-0.63352		-3.08276	0.872923		6.47354	-1.65701		-5.99111	-4.78302		-2.09713	2.89977
-6.64877	-0.20159		-3.17843	-2.41539		-8.66147	2.63047		-6.43279	-1.78356		-2.36469	0.205095		0.050581	-1.20286		2.35792	3.87328		5.56803	-2.48305
3.17941	0.660032		3.3705	1.74006		-3.36851	-2.18724		13.3277	1.19019		0.5927	1.46807		-2.51762	-3.1648		0.872738	-5.44133		-8.59116	-4.31053
-2.74246	-1.17311		-1.66973	0.177648		2.04812	-1.60261		-11.7279	1.94487		7.1988	-1.59815		7.94205	3.74917		-7.60307	0.887212		10.2504	-0.74432
-4.08979	-4.17207		-2.60176	-0.561349		-5.8124	-0.518996		8.39803	-1.03303		0.628866	-1.50647		-0.536805	-0.563221		-0.23771	-1.7492		5.97943	0.51064
4.13448	2.24381		-1.20638	-0.189589		-6.06835	-0.352912		14.5186	2.75197		1.82031	0.856438		-1.83639	2.45223		-6.08243	0.287071		8.03192	-2.0481
4.10762	-1.83314		5.24309	-1.51423		11.7351	4.54534		12.7475	1.49229		4.51059	1.65543		5.94877	-1.30766		-2.2355	-0.45719		6.56653	0.628619
-6.35496	0.419075		-6.13416	-2.20963		3.92124	-6.02165		12.8958	2.41892		6.30392	-1.49959		3.62343	-0.0628964		-0.99451	3.40301		-6.06775	-4.68224
-7.70153	4.54879		0.0150825	3.09668		-6.02108	-2.20856		-11.1066	1.18794		3.47965	-1.80141		0.63127	-0.282603		-5.69581	-3.53005		-3.36195	6.04721
1.25448	2.40311		1.95092	0.9272		2.68006	2.30085		8.18926	-0.25272		2.24486	0.588984		-3.85991	-1.85622		-9.38412	3.97964		-6.70704	3.36424
-3.49701	-2.03902		1.07511	1.43569		3.06908	0.513241		-9.26815	-0.32138		0.96171	1.04208		6.42987	-0.948324		-5.41691	-4.62282		8.54356	-2.42562
5.10427	-2.51453		-0.938929	-1.20301		8.34272	-0.417321		12.3051	0.525469		1.78664	-1.96093		-2.08921	-5.03781		-7.10285	1.85943		4.94411	-1.54862
-5.61061	2.68156		-2.84462	1.58962		14.3879	-1.62258		-10.0843	0.69641		0.299783	-2.65932		-5.95738	-1.01015		4.40668	-3.04719		9.40827	-2.24556
7.42794	0.103663		2.86162	0.0457353		0.977404	-2.63434		6.53322	-0.7177		0.817334	-1.0647		-4.22017	-1.9105		1.24973	2.06575		-3.94645	-0.277181
6.54601	1.62917		-4.8847	0.612479		-4.63956	-0.0798272		18.2074	4.84796		0.269489	0.627742		-1.88331	0.827416		-1.47065	0.715478		5.89195	4.00883
3.42621	-0.821092		-1.95583	-2.20591		1.86319	-0.707473		11.2182	0.504711		-1.19484	-0.461274		-5.87069	-4.13648		0.630658	-2.91657		5.63438	2.02151
3.44425	-2.67091		-2.83067	2.36861		-3.85747	-0.258959		-11.1294	1.02324		2.86391	2.37431		-4.01293	-1.67193		2.76336	-1.30615		4.97273	2.78266
9.60383	-1.53028		-0.918571	0.776209		1.71163	-0.780326		-8.69738	-1.3111		-1.44574	0.5352		6.45072	2.26599		1.14022	-3.7998		-6.74907	1.958
-0.703472	-0.712345		0.166917	-0.501952		-2.83667	2.7116		-7.36608	-1.28474		-2.82418	0.25472		1.64111	-1.38769		-3.62747	3.59268		7.16331	-5.6536
-0.0600232	-0.0777356		5.32014	-1.03762		1.65724	-0.254262		-9.37622	0.003162		-0.714384	-0.504053		9.24375	-0.613655		3.03832	1.63386		-7.56837	-0.940729
-5.60021	-1.62239		-0.00690004	-0.867817		8.79804	3.72398		7.30477	-0.7942		-2.28005	0.0201452		4.92941	0.200922		-10.083	3.78369		8.70051	-2.33172
-4.02453	2.19863		-0.826796	2.03537		-9.2861	1.83408		13.2012	2.44434		0.657333	-0.68845		-2.88573	-3.14085		-5.82504	5.95016		9.69599	1.96619
-4.77914	2.76588		4.82277	-0.499348		8.13734	-2.6085		16.3386	4.78775		-0.69894	0.844051		1.33793	-2.50628		-7.2629	-0.05031		7.50605	-1.71265
-10.3426	2.43058		-1.61028	1.3752		-14.9294	4.60006		11.2492	1.07014		0.623925	0.620513		-1.47665	-2.63128		-6.05805	-3.20188		-1.61712	-3.42194
0.121071	-6.21263		-3.67169	-2.17661		-8.49336	0.124604		-7.51258	-1.37818		-1.14119	1.22242		-0.567691	0.0933263		-6.98544	1.09937		1.43115	3.45309
-5.23568	-5.8554		-4.4651	-0.694012		-9.47724	0.688778		-8.54077	-0.69714		2.0668	0.0114034		3.95291	-0.648795		-4.4061	3.15432		-3.59919	-0.502768
-3.83302	-1.22019		-2.55415	-0.783966		-4.08943	1.55006		-8.15967	-0.13256		7.07597	0.455036		-3.99625	-3.13455		1.11915	-1.2611		7.48537	-3.13817
2.30966	-1.03324		-2.0902	-1.06182		-3.55033	-3.54045		8.55871	-1.24016		-0.746046	-0.700401		-1.9088	-3.13933		-6.93116	-1.68532		4.89466	-1.89659
-3.30097	1.68376		-0.303599	2.75605		-3.42761	0.413905		-10.8459	1.00959		1.19713	1.49234		-2.16778	5.12313		-4.71388	-5.96386		-0.702982	-0.58976
4.84339	-0.659589		2.67432	0.448805		-3.84916	-2.04374		-8.63373	-0.68836		4.571	0.46453		-0.454671	-2.26748		5.54987	0.260441		9.83239	0.871587
-0.742148	-3.04017		-3.83218	-0.824876		0.025999	-1.45683		13.5909	5.27213		2.20928	1.81997		-5.32825	-0.218351		-5.1655	2.13728		-0.314039	4.63152
-2.72227	0.606729		1.94649	1.83894		8.49748	-2.8936		15.8932	2.25494		6.61565	0.920738		6.15392	0.0585158		-1.8564	-0.07571		-3.44646	0.377154
-4.10102	-0.0936713		2.19346	2.8864		-6.93686	-2.07767		14.9918	3.5396		-1.8438	-1.58709		5.40653	0.0487162		3.80705	-0.90822		1.82637	7.86814
0.0157485	-3.26685		-0.621154	-1.28225		-6.82915	-0.30226		13.5938	1.99795		-1.64852	0.172664		1.52748	-2.69469		2.58606	2.03336		3.34391	6.05437
0.613582	-1.25289		2.35071	0.675449		-0.647497	-3.72511		12.1489	5.16416		6.18505	-0.503232		-0.981171	-1.80965		-1.92079	-0.34868		4.9571	0.550551
6.83681	-1.04007		-0.431253	-2.06835		-5.26424	-0.458881		-9.36502	0.117893		-0.647731	0.178557		1.15221	2.07813		-6.75293	0.219317		-8.06417	-7.06357
4.72431	2.40017		2.45701	1.31889		4.45806	-1.34103		12.2129	2.13891		2.51239	-3.05094		0.806175	-0.939225		-3.93518	5.42344		-3.1011	4.27214
-4.89161	2.78642		-2.33097	1.52316		-1.21966	-1.19405		-11.5502	1.6954		1.58051	1.24226		4.2116	0.491835		-0.7692	6.89358		-2.52755	4.24042
4.16387	-0.640553		-3.64734	1.64394		-0.233776	-2.00585		-9.73194	0.26612		-1.88454	1.76453		7.27289	2.36896		0.266963	0.195378		-5.06633	2.56657
-2.87216	-0.471743		-0.384282	0.0774078		-1.01571	1.9369		-5.88609	-1.95794		0.543422	0.231346		-2.77185	-7.03423		3.89732	1.77339		-5.27085	-5.81017
-1.55667	-0.30202		-2.97667	-1.15112		5.10381	-4.94344		14.2347	1.99155		-1.15494	0.323846		-0.760527	0.753748		-2.82767	-3.57218		10.6269	-2.40006
-9.36665	2.54445		-4.24159	-0.710233		-9.44441	1.30034		-10.8813	0.899671		0.839758	0.50732		-3.33603	-0.717818		-2.69472	2.22391		-2.61287	-1.19474
-1.74762	-2.4436		1.69777	0.203056		-0.972268	-2.11082		-6.40494	-1.46724		0.736792	-2.59405		11.7094	-4.58342		0.699399	-5.71811		5.79823	4.6652
-4.57144	1.11154		-4.95696	-0.0780904		1.24782	-5.13996		-6.79452	-1.75835		4.25019	0.238252		-3.45864	1.93334		-1.15161	6.8655		-2.19414	1.92562
-5.02414	4.02064		4.18334	-3.44515		-0.252023	1.96173		11.6092	-0.00995		0.482241	-2.50459		-0.12047	-5.77692		-0.67547	-2.63913		-1.10164	3.0327
0.657162	0.626406		-4.5987	-1.02388		-9.96097	1.71947		5.34652	-1.32374		-1.90678	-0.996353		6.09408	-1.21254		-4.58025	6.87894		-1.25008	3.96431
-5.13699	-2.20542		4.26716	0.196948		-2.4787	-0.859773		-8.53848	-0.67762		2.32762	-1.32653		-4.19307	-2.98044		5.2108	-3.23311		8.82061	-4.35467
0.784117	-3.6725		-0.983394	1.39081		3.35774	-2.58355		9.43271	-0.90686		0.352179	-1.85854		0.503913	-6.57774		-1.25322	-5.09063		2.38848	-0.128362
2.08368	-1.36558		4.11325	1.22025		-7.00618	0.0216363		-8.33328	-0.20429		-0.283906	0.225583		-3.71249	2.51427		-5.67509	3.74327		-4.22759	5.67658
4.35527	1.20736		-0.109395	-0.105079		-0.191128	0.712407		9.25396	-1.6397		-1.19472	-2.28597		2.02614	-4.01664		3.03545	-3.32234		-1.15916	1.21418
6.05421	1.03012		2.64016	0.482796		10.1293	-2.49556		-9.29378	-0.33545		0.355579	-0.619813		7.14	1.13684		-6.888	-2.41456		9.85957	-1.30067
2.89389	4.28787		-1.65256	-1.83904		2.91204	0.235759		16.7696	6.94867		3.00185	-1.33162		-4.37459	-6.2644		-2.95965	-0.29949		2.74216	-1.13623
-4.74781	-2.54225		-1.54389	-0.747229		1.23461	-4.51248		-10.7182	1.12484		2.97319	-0.935721		-3.28522	-0.685357		5.10941	3.37291		-0.196056	-0.878703
0.620256	-1.97416		-0.913237	-1.66751		-5.8779	-0.744176		-5.17705	-2.66376		-2.63879	0.379111		-2.43398	0.145311		-6.30897	-1.02656		5.59164	-2.96514
-4.77395	1.30333		-4.25326	-1.60675		-13.7033	2.69049		-12.3064	1.9861		0.595876	-0.355834		5.8345	0.245703		-9.14887	4.13805		3.66721	-3.95341
-3.67694	-1.3009		2.91682	-1.22529		6.44965	-6.14679		13.8982	3.08703		4.70196	-0.582407		-5.68199	1.16573		0.656456	-0.97159		4.76829	-2.23932
-2.8387	-2.786		-3.10214	0.415454		-5.65361	-2.95488		9.6127	-0.08219		6.59478	-1.85474		-3.68201	-0.824724		-5.85695	-0.06018		-6.27855	-10.608
-4.61996	1.09218		-3.6979	-0.184751		9.49836	-1.3902		-10.865	0.935354		3.31199	-2.05758		9.17982	-1.62737		-1.43884	-7.96153		3.07846	4.02447
-0.356786	-3.36806		-4.08698	-0.924757		-2.02288	-2.46414		0.443985	-4.19		0.18398	0.992506		4.53074	3.40633		-8.33715	1.53424		5.67258	-3.54212
-0.288386	-0.67193		-4.23691	0.341921		-6.68712	-0.210236		-4.58024	-3.57707		3.68221	0.963522		-3.86291	-1.50512		-3.84937	6.43909		-0.296122	0.882072
3.12172	0.781612		-3.06447	-0.176544		-7.52253	0.516396		18.417	5.55812		0.554219	-0.832428		3.64665	-1.73083		3.5562	-2.80507		1.12186	-1.26793
2.60568	0.997226		2.10443	-0.684465		-10.3153	0.881785		-8.90856	-0.452		1.38632	0.512417		-4.15066	0.365219		-5.31463	3.28032		5.53832	4.29688
-3.84774	-2.68131		-1.63902	0.813139		11.4955	-0.347647		8.46548	-1.8941		1.08417	-2.08522		-1.8831	-0.723612		-4.89744	-1.76175		7.78214	0.159018
-3.0322	-1.13254		4.40075	0.526875		4.64015	-2.97512		2.68033	0.70111		0.190016	-1.13117		5.91421	-1.6112		4.55836	-4.77432		-0.837999	5.46794
-3.86983	-2.05584		1.19214	-0.180257		-4.28515	-2.39342		-10.3887	0.706133		-0.264172	1.50971		-5.07861	-0.250056		-7.45972	0.645513		8.05017	-2.82522
-3.69968	-0.216318		-2.00898	0.376891		-1.76594	-1.97299		-8.46257	-0.36884		1.17741	0.173251		4.95934	-5.39017		1.32561	1.82207		7.40941	-0.805334
9.73648	-0.861147		-6.09862	0.590237		-4.10117	-2.15715		14.885	3.65412		-0.253275	-1.09342		-0.0967383	-1.91965		-2.52783	6.98958		-3.71138	2.88543
3.81089	-1.43228		4.35446	-0.803281		0.940898	-7.67655		13.5213	1.7553		2.18584	1.79126		-1.12708	-4.73233		-4.0971	1.50689		0.154188	12.5607
-7.67843	0.837032		1.18877	-1.53794		5.16825	1.07624		11.0357	-0.07793		1.26182	-0.189322		4.04515	4.89238		-3.11209	-4.5394		-3.63301	-1.90382
-2.30256	0.970741		-5.77419	0.327538		-2.21336	2.90441		3.85409	-1.84683		-1.01227	1.06266		4.3819	1.23733		-9.14537	-1.4207		-4.82171	-4.51645
0.176248	0.00691267		0.936467	-3.01122		14.1249	-2.28698		-8.60521	0.066502		2.78604	1.8566		-1.39643	2.62116		-2.57213	-6.32258		-1.08682	7.72064
-6.50714	-2.99514		-3.086	-1.90025		-10.0396	-0.542645		-10.9323	1.29802		1.11423	1.08252		6.98245	-1.15353		1.5047	2.56463		-6.12039	2.85057
-3.19109	0.730859		-1.71736	0.600511		4.24482	-4.28445		-9.55766	-0.56426		2.30783	0.642929		0.288021	-5.03131		1.19148	-6.17078		-1.95749	0.7214
-5.40272	-1.94765		1.66102	1.51187		-3.32899	-1.25776		-7.84449	-1.0405		0.107141	1.72996		4.88205	-0.354943		-7.86083	-4.60589		-5.11961	-0.48512
-4.98549	1.83012		0.5899	-0.431719		-5.92714	2.75196		12.2728	1.74288		4.3539	2.82293		-3.06757	3.46856		-5.09229	-1.91504		7.70722	-2.60765
4.48164	-0.172208		-1.96384	-0.164739		-0.876036	-1.78886		-5.08415	-1.89026		-0.925436	0.619895		3.99941	-2.72028		-8.97927	1.78834		-5.58107	-4.02463
-3.527	1.80221		-1.79534	-1.85682		-0.528908	1.55053		7.973	-1.1613		1.6694	-0.454008		-2.20007	3.74376		3.71296	-0.16636		8.81643	2.8179
-1.2951	-2.92798		-0.398155	-0.0980225		-10.9769	1.39226		7.09953	-1.74525		-1.9036	0.366813		-0.261642	-1.28428		2.02561	2.4724		4.31264	4.82872
3.1446	-3.95647		-2.38729	0.337087		11.0339	-1.52368		-10.759	1.01825		-1.9938	0.743751		-7.38743	-4.04684		0.777202	-2.89861		1.10796	-3.98978
2.41554	0.55994		-0.744794	0.689456		-2.44238	-5.28984		-7.10354	-0.49928		2.03854	1.18129		-3.87594	-0.338325		2.9902	2.7412		-3.15206	-4.56004
-7.12901	-1.20224		-3.9139	0.102226		-3.9445	1.06442		7.53775	-1.3512		0.0647529	0.860831		-4.068	1.59723		-6.1265	-2.92247		4.61333	-1.1202
3.01545	0.727899		3.64964	0.127225		-8.86546	-0.0582048		-9.21058	0.822812		1.95609	1.02381		6.76904	0.176259		5.53778	2.51385		3.36913	2.58572
-3.40378	-6.66563		-2.91835	1.17582		-9.77955	-0.10265		-11.2016	1.84195		1.15907	-1.52299		-5.1984	0.124523		-5.34849	-4.35851		-4.1147	-1.17748
5.44501	-0.710875		-1.9585	-1.61532		4.89479	-1.0343		7.22646	-1.49183		0.307343	0.38809		-4.89844	-0.657443		2.29635	4.99133		-5.5959	-2.68447
-1.99885	-1.0795		0.139851	-0.731777		-5.61857	-1.36373		8.93003	-0.58052		0.716072	0.443483		-2.33749	-1.14028		4.00781	1.86061		-5.48123	1.62621
6.33841	0.396487		-1.99458	2.69746		-3.29582	-0.688772		-10.4369	0.568581		1.89079	1.90872		11.501	1.12576		-8.57949	1.74596		3.30414	0.27598
1.1905	-4.79053		4.35914	0.379421		12.0118	-2.78272		-6.84443	-1.30783		-2.49857	-1.0848		-4.09094	4.69638		1.647	-0.7977		6.55812	-2.28737
6.28152	-2.39887		-2.05968	1.13313		-7.85392	0.336887		12.0333	2.33814		1.9976	-0.676043		-3.65666	0.818261		4.3514	-5.19868		-6.44562	3.41062
4.97161	0.799986		-2.77133	0.249647		-0.980612	1.48135		13.7475	3.59708		-3.59518	-0.77716		8.23924	-1.82649		1.54229	2.82502		3.85007	-4.49927
2.50433	-1.09145		-3.99065	-0.991534		11.3113	-1.72754		-6.99335	-1.26098		-1.70035	-0.00379183		-6.21283	-1.68709		-7.0828	3.73967		-3.7965	8.17974
-4.08222	0.50573		-2.39994	1.69655		4.50699	-1.64259		2.0183	-3.81895		0.766131	-0.903461		2.19595	-3.21095		-0.91579	-1.14764		7.8725	2.81337
2.15671	1.60139		2.3884	-0.139426		6.17933	-4.03037		-7.58181	-1.52881		0.568837	0.0883857		-2.33471	-0.215489		0.838697	-4.22807		-6.20225	-7.81484
2.19946	-0.350652		-1.8294	-0.282394		-5.83422	-0.605064		11.817	-0.70291		0.288707	1.10164		5.99378	1.70261		-6.16641	6.01722		-0.98232	2.9674
-0.67546	-3.25202		0.360128	-0.366		10.2255	-2.35252		-3.74871	-3.18491		0.357543	-0.0855563		-2.16185	-0.701544		-4.16338	3.88013		6.67833	2.32557
-5.04162	-0.598603		-1.4847	-0.6318		3.7975	0.807367		-11.2195	1.26635		-3.15069	-0.168155		-1.10732	-3.98956		-1.33539	3.35005		6.1788	-0.105508
-7.35569	-1.23075		-2.51163	-0.996575		-5.93672	-0.602172		-1.48434	-3.43406		-2.28632	-0.705018		-4.90631	3.75682		3.60658	-2.28911		5.4681	-3.32919
4.3514	-2.2917		-3.188	0.312752		-1.60342	-1.21247		-9.86172	-0.00662		-0.97083	-0.472431		-2.5463	-1.88895		-0.6628	-8.19062		-7.04923	-1.86797
-7.35946	-3.09938		-4.97919	-0.501173		2.15465	-1.04805		7.35344	-2.76489		0.552667	-0.613562		-1.35913	2.89735		2.79117	0.999962		10.8461	0.358628
-0.832186	1.15824		-1.03763	0.691487		-2.69971	1.50921		15.5197	4.47183		2.68113	0.954635		-3.97849	-2.44256		0.250963	3.31026		-4.17727	1.1107
0.397485	-2.97869		1.24008	0.93869		-1.56324	-0.136883		-8.15057	-0.24406		2.19306	0.634422		-1.13565	-7.04424		-5.33255	-1.5637		8.28734	-2.56957
-6.78406	0.0428504		0.94895	1.08289		-9.18315	2.39563		-7.89242	-1.4852		-1.22066	-0.130742		-0.911244	0.730596		4.38024	-2.24416		-4.6349	-5.3174
0.00998857	-0.458891		1.45387	1.04308		-5.92277	-0.969813		-8.23825	0.090072		-2.38159	-0.324782		-2.28814	1.75672		2.06616	-2.84198		-2.96769	5.04904
-1.29422	-1.45798		-3.72595	-2.8033		9.60087	-2.8494		-7.64605	-0.97232		-2.74064	0.525233		-4.70586	-1.72893		-5.11719	1.80174		-2.69795	7.06369
1.48106	-5.2845		-2.07625	-0.0783162		-9.03517	1.33422		7.85759	-1.47722		-0.499877	0.191851		0.31726	-4.44376		-7.7236	1.1		5.81791	-3.27449
2.46804	-2.68943		1.06937	1.16713		-3.5469	-2.11947		-10.5077	0.996559		0.87894	2.19691		-2.83558	-3.53821		-7.43899	-2.22783		10.5368	0.890225
-2.48774	3.61488		5.09825	0.795478		6.25541	-1.41243		-3.46	-3.19671		-1.67153	0.302324		-2.93297	0.828203		7.17271	-3.50389		-6.16163	2.60775
8.08624	-2.90226		6.9943	1.10689		-4.11072	-0.847828		-6.84857	-1.22846		2.6791	1.21519		5.92685	-1.77472		-9.37723	2.34444		-4.96804	-1.65699
3.68661	1.31409		-0.464022	0.388775		5.61094	-4.50318		12.4354	0.453369		1.13522	0.576018		-3.37689	-2.32381		-0.52498	3.03189		-3.80232	1.47891
-3.14441	-4.94429		4.35479	0.191028		-3.92404	1.33825		-5.65822	-3.14471		-1.66807	1.27553		6.102	-1.39092		2.1707	3.37162		10.0159	-0.682677
0.516332	4.65906		-0.111556	2.46682		0.0779022	2.68943		6.49027	-3.25651		2.59895	1.08555		-3.65279	-2.9645		-5.20766	-3.23144		-8.36719	-0.272816
2.2598	-4.1281		-4.7701	-1.40911		3.58937	3.18774		-9.28977	-0.03262		0.407803	1.16884		-3.15813	-0.91464		6.51657	1.68678		8.99337	0.3668
-5.8278	-0.193694		3.80393	2.611		2.45486	-3.97164		6.26499	-2.28409		0.735697	-0.310695		-3.72483	-0.710258		2.78248	2.51417		5.18611	-2.97223
-2.477	1.92178		1.34833	0.293695		-0.521307	1.55231		-8.90142	-0.79135		-0.143404	0.961781		4.11048	-3.40907		-7.66572	1.4905		8.71653	-3.90604
-1.65715	0.758533		1.08209	-0.750314		5.40812	-0.247629		10.4985	0.707486		0.904524	0.321478		4.53564	-3.89427		-3.05257	1.01735		-4.71483	-1.23308
-2.636	0.543527		-3.45607	-1.02738		3.13238	-7.29745		-11.441	1.84526		-1.20781	-0.747725		-6.59639	0.148591		2.05554	-2.5595		-7.98937	-5.86637
4.31141	1.40901		-0.497509	0.000225463		6.58785	-0.788314		1.00747	-2.55612		0.116427	0.699991		0.154565	-2.70566		2.00989	2.69683		10.1963	-1.98229
-1.33751	-3.25185		1.86837	-0.014533		7.24311	-6.04593		14.6396	4.04903		-1.33941	-1.29939		-5.79226	0.782499		6.02735	-2.34599		4.29317	1.75506
3.03959	-2.5082		2.67397	-0.845264		5.28912	-5.15441		-13.9825	3.92035		0.75926	1.57534		-3.40735	1.68442		-4.51884	-6.09638		-5.61182	0.180827
1.98879	-3.42565		-6.52477	-1.41066		-3.97177	1.54321		3.13721	-3.49674		-2.28439	1.25007		8.2637	-0.0238607		6.34116	-0.44995		-6.60117	1.71045
5.11158	1.80911		-4.34559	-1.3778		-14.5188	2.79376		-12.4992	2.25155		1.9935	3.02105		0.16121	-0.0330906		-6.37954	0.169646		-7.69778	-0.26225
-2.56934	-4.85112		3.54114	-1.02529		1.71364	-3.58793		15.0998	7.39616		0.00983196	-0.309976		-5.96964	3.66918		-8.17512	0.843149		7.44885	-1.63471
2.87398	2.49683		2.21357	0.727719		-5.8807	0.455249		-11.8944	2.2498		-2.74141	0.414724		1.8146	-2.38371		5.75297	0.262569		-4.82894	-1.95213
0.803965	-4.32694		-5.78846	-1.91181		-4.12862	-1.83087		3.80042	-2.08923		-0.0275071	-1.37612		-0.133633	1.94689		1.25247	4.20758		2.03256	-1.69684
-3.53095	0.230475		3.12215	1.22779		1.09343	-3.06989		11.6003	0.568293		5.94489	-1.07383		7.84013	1.43143		5.60487	4.34531		-4.37672	-3.767
7.41893	-2.49288		-0.642863	0.0247189		-3.18739	3.5928		5.17644	-1.02617		-1.31225	1.42935		-0.89832	3.2754		3.27416	1.27822		4.83249	-5.75198
1.16443	0.702262		-0.585568	-0.236635		-4.91288	-0.457439		-9.96178	0.462065		2.81229	-3.04826		5.29213	-1.38403		-1.09679	3.86446		-2.22866	0.220603
-3.80818	0.620464		-0.93145	2.31404		-2.70844	-1.95985		-9.38294	-0.24779		0.405215	-2.12158		-1.28891	0.34701		-3.40723	1.44737		-6.37441	-0.319409
3.82961	-0.221675		1.52142	-1.7683		1.09641	-1.40058		-8.06196	-0.89933		1.06072	-0.282999		8.30662	-0.283344		0.069388	7.02254		9.25501	-3.43317
-2.5673	3.19838		-0.206955	-0.817532		13.6893	-2.59789		9.70049	2.61091		0.681887	-1.91298		-4.93033	-3.65873		3.59941	-4.05144		3.05692	-3.06869
-0.726814	-0.166025		0.46909	1.9531		-7.96958	2.09522		10.7452	1.23258		-2.0097	0.0495713		6.46839	-0.36131		1.12007	-5.21156		-2.12317	-0.305917
1.58284	-2.19465		4.43474	1.32555		8.0727	-5.7926		11.8183	-0.28745		4.21442	1.40686		-2.16859	2.48689		-0.64587	-6.84262		-1.60627	-7.9205
-4.5659	-0.678955		-3.78526	-2.05962		-1.45931	-3.74927		12.2529	0.994856		0.165886	1.15333		6.60961	0.376099		3.55198	-0.94954		8.87818	-1.29105
-6.03478	-1.63366		-2.9871	-0.975532		-5.2145	-0.447373		-10.6597	1.39264		0.624286	0.0634219		6.25215	-1.32432		2.93367	0.672565		-4.6248	1.95394
3.04024	0.990916		4.07463	-0.0395313		8.5173	-0.357217		5.24886	-1.12861		-1.91051	-0.142588		11.6408	-0.0748861		-7.98409	0.437694		-6.82406	-6.75131
2.74516	-0.0139271		2.99232	-1.09976		11.4354	-1.827		-7.77165	-0.22648		-2.85632	1.64016		6.0078	-1.34947		-0.20525	5.02991		-3.2361	-4.34269
-7.12741	-0.561747		1.82751	-0.401412		-3.6263	-0.129569		-9.05629	-0.23338		-0.345235	-0.389935		-4.60191	6.55984		1.17577	-2.1483		-4.54252	-3.06339
1.9936	-1.8293		-0.979482	2.67344		3.97789	-3.57078		3.9264	-2.20891		-1.24047	0.531533		-4.57925	3.82235		3.32702	-6.60238		8.95406	-1.47974
-1.15832	-2.19512		1.5511	-0.430867		-9.06445	-0.398287		-8.94507	-0.36489		-1.94499	0.381848		-3.69314	0.404316		-7.33085	3.20725		7.85229	-3.70088
5.61166	-3.33355		-1.77259	-1.12794		3.91082	-0.819503		-5.74173	-2.66468		2.22822	2.30193		-1.92264	-2.26961		1.86391	3.60864		-5.2152	0.256675
-0.606624	-1.47688		-2.69825	-0.61097		6.49017	-2.68387		-7.10201	-0.66301		-0.0057864	0.168881		10.9611	0.843227		-7.80044	-0.00884		10.0726	-2.44811
5.82249	2.02284		1.9501	1.73903		1.48532	0.235171		-9.17873	0.081274		0.154514	-0.570758		4.96742	0.809973		4.39235	-1.72104		-0.7348	3.97191
7.97641	-2.27021		3.67913	-0.547809		-1.57219	0.992901		-6.17458	-2.64498		2.07801	-0.573416		-1.60496	-1.18841		4.43567	-3.57388		-3.2136	-2.0623
1.96614	-1.35751		7.26319	1.08536		-3.50262	-1.18598		3.19878	1.93103		-0.272649	0.293919		-3.20093	-5.11713		-5.96118	-1.78686		8.81014	0.0179039
-0.212882	0.480498		-2.06743	0.39008		21.2326	-1.98195		6.10425	-1.48912		-1.75356	-0.0751809		-4.10425	-2.76572		-2.97635	-0.11191		11.1599	-1.1734
-6.04072	0.0806915		1.52599	-1.61624		-7.81514	-0.580539		-8.90755	-0.14276		-1.32211	-0.644004		-6.43281	-4.49504		0.50386	-1.36278		15.4231	-3.04384
1.12894	3.34628		1.36671	0.442475		2.99432	2.37678		11.1686	2.35923		0.497007	1.15725		-6.77062	2.31512		-0.02221	4.36782		0.600944	9.4936
7.80106	-3.1625		-3.15584	-0.0644523		3.58257	-5.0986		6.15004	-1.41592		-0.353355	0.629745		-2.67053	-2.70682		6.60451	-1.81829		7.90266	1.68918
-1.36765	-1.26443		3.38047	0.0180261		7.51566	-2.71776		-8.00253	-1.54321		-0.438487	-0.764689		-3.97273	1.44493		-6.18768	-2.3031		2.90327	7.51193
1.4107	-1.64307		-4.80004	-0.589367		-2.84302	1.39868		15.7892	3.44916		-3.00731	0.0925915		5.25734	2.04045		3.32484	-5.3744		5.11095	-2.6225
-1.55837	0.273831		-1.13371	1.11244		-5.51457	0.0993381		-9.94964	0.340493		-1.21479	1.16445		-2.99884	3.13955		-2.62567	-5.82865		4.37928	-3.25027
3.43836	-3.2719		0.507225	-4.09169		6.98182	0.110468		10.4559	-1.09913		1.85229	-2.33523		-3.77762	0.0171098		-5.49724	-3.89554		6.7696	-3.71126
-1.18719	1.36443		2.27735	-2.24355		-5.79505	-0.562762		-8.95128	0.535378		-2.3742	-0.156688		-4.71196	-1.2454		-2.08008	-3.31977		-5.3777	-3.80207
2.74542	-2.53636		0.257382	1.66051		5.74825	3.58674		-10.6473	1.18532		0.8136	-2.4917		-2.40402	-0.911588		-0.90584	0.942269		6.52002	-1.30263
2.45135	0.915549		-1.86793	-2.96091		7.8468	-0.6478		9.37374	-0.50992		-1.83053	-1.10587		3.87173	-0.870094		2.50112	-1.42248		5.31723	0.760945
-0.463227	-1.93717		-3.59518	-1.68855		3.94949	-0.151277		-8.03318	-0.80966		-0.789983	1.06122		-5.26513	5.87823		-5.76013	-4.47297		-7.53482	-5.632
4.42041	2.65434		7.07397	0.117686		15.496	5.00177		-11.6531	1.76514		7.177	-3.43195		10.0315	-0.592787		7.02886	-3.87545		-5.95596	-4.19086
3.86452	-0.116012		-4.66313	1.31224		4.74262	-3.40396		-3.03581	-3.99667		-2.28011	0.740448		4.51851	-1.60129		-3.43045	-1.82883		-5.33504	1.18157
-3.88667	0.701088		-3.3898	-0.174698		-8.79729	-0.789702		-9.16646	0.154489		-0.00269439	1.62729		-4.05564	-0.684869		6.59981	-3.21805		-3.6442	5.14264
6.96217	-1.33364		3.34219	-0.177653		-2.94514	0.42381		11.8802	-1.48544		-0.137261	-0.812685		-4.62705	0.831052		1.93721	-4.33998		-4.89581	3.85889
-2.92442	0.241824		-5.36723	-0.112151		-0.138448	0.316268		-11.1706	1.58061		-0.647493	-1.36918		-3.68201	-4.98864		-2.75457	-0.64624		-1.11215	0.879737
-6.85645	0.83753		-1.94843	-2.09567		-12.2505	-0.557269		-9.88797	9.7e-06		-0.522895	0.680057		-2.71807	1.81711		8.2666	-0.89917		-7.23105	1.14832
-5.83452	1.75243		-4.02006	-2.15434		-10.1695	3.01978		-7.63666	-0.73682		1.01741	-1.89189		9.7022	0.925319		-3.96019	-3.99892		7.03142	1.0606
4.09417	-0.847341		1.95441	1.16842		-2.21315	-2.17859		12.7983	-0.25954		0.842959	-0.760077		-1.80021	0.0666745		5.83991	-6.5191		-8.66748	-2.04636
-3.40622	-1.68693		0.525179	-0.526797		4.77598	-0.823453		-11.5047	1.80976		-2.30836	-0.218959		-6.08847	1.85455		-6.64544	-0.00924		8.82584	-1.48666
-5.08229	-3.04643		-1.76697	-1.57836		-5.3723	-0.906865		8.17679	-2.06173		3.04864	-1.7126		14.2295	-3.39485		-0.20124	3.51202		9.37454	-0.675654
4.58443	1.45274		0.658808	0.018906		-6.4023	-0.700381		14.2297	0.593918		2.64994	1.45974		-2.42085	-0.42152		-5.34197	-3.43588		-7.29808	-3.39589
1.5931	-1.45761		5.48309	-1.29649		8.30141	2.70893		13.1467	1.17253		5.13875	0.997824		-0.014221	-4.25062		-1.3933	-6.00565		-3.45156	6.11023
-6.47467	-1.30535		-6.64406	-3.03287		5.10196	-4.39697		13.7475	2.26052		2.55505	-2.83168		4.77767	4.40191		-8.12251	-1.06267		-9.70987	1.14852
-7.56737	4.75129		-3.27999	1.3786		-4.92018	-3.06031		-12.1082	1.78852		1.55276	-2.14686		6.71407	2.3646		4.47417	2.70794		8.00411	-0.326028
2.80397	0.214564		1.72686	0.152233		-1.03544	1.91048		7.86004	-1.73281		0.382994	-1.08711		-3.43275	-1.38216		-3.20918	-3.53275		-4.5566	2.25325
-3.84601	-0.964837		1.64788	1.16125		2.10986	-1.44025		-10.0115	0.439983		0.564942	-2.96814		12.0734	-2.44732		-2.89054	-5.90603		2.43586	1.13193
5.48931	-0.926047		2.04051	-0.912852		9.89764	0.713017		14.702	1.9357		4.89898	-1.91694		0.492698	-2.42732		1.11659	-2.37881		-8.35603	-1.07599
-4.90856	1.56158		-3.29109	0.0257418		14.6259	4.47341		-9.52411	1.14975		-2.53691	-0.228233		6.84301	2.30014		-2.49224	3.15329		-6.62408	5.8883
9.13718	-0.715065		0.728816	-0.489193		2.32675	-1.68053		9.76376	-0.13977		5.5716	1.43219		-3.81704	-4.28672		0.098428	2.64189		-8.17091	-2.15511
5.29736	1.00826		-7.16556	-0.148003		-5.42668	-0.389631		18.6169	5.62977		-0.544516	0.0972818		-2.82405	0.364167		-5.91364	-0.83892		-6.59608	1.63106
1.77909	-1.60703		-1.04044	-0.162483		3.67345	-2.40268		12.202	0.594138		-2.21329	0.0229195		7.10006	-4.18958		-0.19469	-2.72743		7.51225	-2.33767
2.49137	0.350718		-4.55372	0.268986		-2.90707	2.59581		-11.6645	2.21925		0.439347	-0.00925319		-1.4717	5.36321		-5.29363	-2.68642		-5.95341	0.536391
8.70102	-2.77132		-1.17174	-0.45127		1.94544	0.0746481		-10.1838	0.186657		-0.685024	-0.666715		7.04705	-3.69428		2.98671	1.5482		6.81125	-2.97314
-0.285754	2.2492		1.00053	-1.00562		-3.19362	0.377697		-7.40053	-1.68926		-0.928435	0.126574		-2.74898	1.7514		1.83661	-5.27605		-7.02148	-0.00496573
0.750506	-0.0604117		4.64007	0.774992		0.876745	0.809744		-8.65351	-0.40893		3.08039	-2.18134		-4.63917	-0.0523433		6.12806	-4.4015		8.47376	1.64483
-6.83718	-0.553068		0.117201	-0.442027		7.32727	5.72231		10.4807	-0.32742		4.76952	-0.311283		-1.12723	1.93396		4.5418	-1.53259		-2.68065	2.48306
-5.22572	1.36347		-0.886095	0.67293		-8.34415	-2.10866		15.7396	3.0561		1.85603	1.39711		-1.60611	2.67199		4.04856	-2.68482		-1.96319	-0.419285
-3.50544	0.242166		5.74549	-0.904152		8.78071	-1.49917		18.796	5.37165		6.85017	-0.0870382		-3.85937	-1.8952		-6.54398	3.60969		-8.98152	-5.8609
-10.3853	2.78167		-0.92006	-0.274481		-14.9513	3.69142		11.5728	0.195951		-2.13056	-0.493718		3.84351	0.807519		-0.60363	4.56781		-2.25181	8.46168
-2.26921	-4.18608		-2.66662	-0.92956		-8.90432	-1.07907		-9.18122	0.336551		-1.11271	-1.89701		3.58589	-0.90753		-7.54712	0.49565		6.74095	-1.81139
-6.13467	-4.58557		-4.45352	-0.340975		-10.9931	2.05295		-9.82314	0.478284		0.00716376	-1.73879		-4.30911	0.000700845		1.64428	1.02223		-5.37502	2.31043
-4.55668	-3.31786		-1.70022	0.708752		-5.12475	2.4538		-8.86736	0.208039		4.01294	3.98217		10.085	0.0432833		5.19889	-1.17702		6.18544	0.0231018
0.167789	-3.41535		-1.75447	-1.36383		-2.50027	-2.20073		9.07591	-1.30968		-0.498699	-0.239129		-4.16091	-0.575915		-4.2666	-3.80998		0.901875	-5.42607
-1.0609	3.57438		-3.0094	1.88065		-5.1101	0.00307961		-11.2785	1.53918		2.37302	-0.376029		8.72223	-1.19092		-3.3192	-7.23328		7.76517	0.222988
4.01149	-3.61285		2.24491	0.641302		-2.09526	1.60854		-9.31396	0.254425		-0.942292	-0.237267		-5.06732	-1.79782		-5.36266	-3.12318		-3.1009	5.23129
-3.41243	-3.19857		-1.4109	-3.18364		0.012827	0.249364		16.1117	6.78625		1.7008	0.978189		5.87775	-0.430166		1.49417	2.90619		-0.200519	1.91906
-2.31752	-0.989415		-0.0711855	2.25675		8.45268	-1.04807		15.767	1.56633		3.44759	-1.86234		-2.78946	0.837841		-3.15511	-5.08209		1.97954	4.10806
-4.55269	0.377922		0.501074	3.24179		-8.08324	-0.684724		14.2862	1.69975		1.45516	-1.47358		-2.07774	-7.70175		5.46105	-2.04014		-2.41106	-6.83535
-3.32848	-3.94077		0.260259	-2.62774		-6.08067	-2.8136		14.8153	2.2764		0.688994	-0.629386		-6.82282	-0.851552		-4.84651	-5.62635		-4.4055	2.48089
-1.21911	2.67361		0.995106	0.234201		0.573348	-3.48051		14.7388	5.857		-1.43693	-0.127657		8.89942	-1.80904		1.11833	4.6124		-8.85814	-3.1105
3.27104	-4.23264		0.315467	-0.392712		-5.23419	-0.667505		-9.26042	0.182827		-1.60993	-0.957535		-4.75861	-1.91813		4.615	-2.72016		-6.42259	-3.04167
4.79942	0.394011		1.99004	1.24546		6.04726	2.18056		12.8815	1.40491		-0.761398	-0.485766		-5.9858	-2.8148		1.37356	-0.68735		-5.97163	0.560128
-3.69912	4.07913		-2.91272	-1.10283		-1.7946	0.490428		-11.3475	1.81714		0.303807	-2.44954		1.26815	-4.52368		-6.03998	-3.10674		8.11244	0.845313
3.59688	-1.78134		-3.16935	3.20229		0.167627	-2.51975		-9.10557	-0.35491		-2.03406	0.0323637		-2.15425	-2.27413		5.73186	2.37052		4.50828	-0.133134
-2.31446	2.00267		-0.339314	0.619729		-3.05712	1.26891		-8.50452	-0.31335		-0.471711	0.73531		-6.69221	3.10002		1.39786	5.49095		-6.33277	-0.540761
-1.43125	-0.836439		-2.00048	-2.42355		7.88922	-2.9384		16.2799	3.65449		-2.22902	0.0735931		-5.94324	-3.40345		-6.40873	-1.84187		5.64986	-0.888411
-7.50262	5.49173		-4.58357	-1.00611		-8.54184	0.499245		-12.2525	2.26889		-1.28103	-0.995446		3.19119	-0.663336		3.29789	1.55254		-5.18782	-0.473455
-2.17665	-3.66094		-0.15663	1.77412		1.24286	-3.74583		-6.11249	-0.85626		2.9828	1.74289		-1.81673	1.60869		3.39296	-2.95183		3.04662	-1.60338
-5.14133	2.12896		-5.44944	0.409382		3.15696	-3.21839		-8.35361	-0.72243		-1.20671	0.147659		11.9854	-1.61053		7.22958	0.712264		-8.67492	-2.97085
-4.69123	3.48567		4.61743	-2.6526		-0.39557	1.10489		11.2425	-0.09448		-2.75221	0.686356		4.47175	-1.39302		4.92975	1.11471		-2.81921	2.26984
-2.02225	0.393724		-4.38429	-1.72362		-9.60231	1.7841		6.39983	-2.51133		0.355157	1.19379		4.77535	-1.20674		4.04935	-0.5275		6.60929	-1.88459
-4.38837	0.842901		4.87772	1.00237		-2.20181	-0.00374593		-9.37087	-0.09912		1.22508	-0.179397		1.7588	-1.9554		-10.0581	-0.66627		7.27978	1.25333
-0.664711	-2.16045		-0.689276	-1.01362		5.08078	-2.88634		9.95658	-1.4125		3.89331	0.75042		-5.97763	4.08546		4.21552	1.62728		-6.57067	1.93962
-0.268745	-2.03188		1.95745	-0.492796		-7.54646	-1.22181		-8.52154	-0.43096		-0.386039	3.01175		-7.30239	-6.46504		-8.94818	1.48827		8.1763	1.48502
5.72967	-0.88025		1.45647	-0.539514		-1.981	0.924662		10.8205	-1.23014		-0.924756	0.0290889		-2.78299	2.38831		-3.65014	-2.33371		6.70255	-6.55784
6.8737	-1.65361		3.07278	2.18248		9.34429	-0.413464		-9.89059	0.302392		-2.52819	1.36806		-0.773262	-3.67121		-2.34308	5.3292		-1.9412	0.83621
3.7062	3.96951		-1.82163	-0.134915		0.919879	1.67665		17.3642	5.97679		1.06143	0.905864		1.37157	1.57357		-0.27203	5.15929		-5.63436	1.46111
-5.46353	-4.9459		0.12819	0.588962		2.65996	-4.43214		-11.0683	1.27131		-0.282466	2.09034		11.7762	-3.93959		-9.80995	0.997232		2.68176	5.98809
3.06623	-1.55874		0.881734	-1.94652		-6.95078	0.159834		-2.92967	-3.36582		1.18937	0.401251		4.83065	0.351938		-2.84194	-4.24398		9.44046	2.06563
-4.76079	3.88981		-3.77329	-1.48873		-14.6542	4.34723		-12.8815	3.14		5.31381	-0.630108		-3.90158	-0.0380545		5.72076	-2.93291		-4.50419	0.2696
-5.54029	-2.51266		3.3145	1.63575		8.07417	-4.25508		13.9901	1.37033		-0.0457409	1.67896		4.74791	1.87611		2.787	-7.11211		0.401691	10.251
-4.79757	-1.62441		-3.41946	-1.21899		-3.2277	-5.10596		9.30785	-1.27601		-2.52114	-0.62763		5.46138	-2.30488		-1.21476	-0.96164		-3.76842	-2.80705
-2.81348	2.16305		-3.5921	-0.901015		11.2523	-1.51515		-11.5312	1.88712		3.23535	0.834803		-4.64429	-1.77762		-2.61669	4.06239		7.70548	-5.71751
-2.53425	-3.82585		-4.10693	-1.93311		-0.890087	-1.72909		-2.71734	-3.53404		-1.31291	0.936223		-3.64771	-3.40299		2.82779	0.629105		-7.43214	-0.214942
-0.852068	-1.79401		-3.32994	-0.552994		-6.35657	-0.00247252		-7.41776	-1.7791		3.62781	0.651547		-5.31615	5.65518		0.816498	-0.46505		7.69942	-2.10852
3.91571	0.878712		-2.6668	-1.26859		-9.49102	0.470412		18.4997	5.29232		0.0815686	-0.341664		13.6149	-1.23155		2.92917	3.48274		8.03665	-1.50648
-0.0711456	-1.72598		1.31357	-1.32615		-7.13745	-0.208092		-10.263	0.858462		-1.7173	-0.54566		8.46068	-1.10345		-4.64182	-4.30241		-2.18314	2.03923
-6.13261	-0.270927		-0.620592	-0.100285		10.4168	0.62607		7.35079	-3.42406		1.71334	1.35301		-2.59137	2.59551		6.53735	-1.88846		-2.48753	0.460577
-4.14178	-2.13581		3.63828	1.35245		6.05659	-4.98817		5.26781	0.163688		1.10457	0.158405		8.33565	0.346618		-8.22511	-0.31411		-4.08641	-0.702558
-5.39696	-3.2056		1.79318	-0.14468		-2.41594	-3.74977		-10.6548	1.06766		-2.01092	-1.06164		0.83422	-1.60916		-4.72404	-2.21538		-1.11445	4.15596
-3.41724	-0.171991		-2.15395	-0.145869		-0.580458	-2.7849		-7.40877	-1.02196		1.91915	1.40906		0.501754	-1.34633		-2.61515	-1.34855		0.494062	0.672265
8.24748	-3.24032		-6.67311	0.914067		-5.22529	-1.95671		15.5577	2.8314		-1.74559	-0.450962		-5.59331	-0.565322		-3.27754	-4.6412		-7.17054	-4.22746
0.706002	-5.0664		3.96433	2.63478		3.76048	-6.34524		13.9655	0.685197		0.0562166	1.98074		-2.27455	0.512461		5.71469	-2.49112		-2.15351	0.274226
-6.73304	2.98103		3.25717	-3.13876		6.30466	-0.906566		10.6726	-1.16452		4.40696	-2.97593		4.75901	-0.563057		-2.7e-05	0.514825		-6.65475	-2.21212
-1.31466	-0.106553		-5.9572	-1.02292		-3.04844	3.23554		4.76949	-2.21426		3.8637	2.03837		-0.808795	-4.16694		1.7835	-3.35012		6.82565	-3.18115
1.28986	-1.41235		2.39843	-0.944974		14.7752	-2.21032		-8.54148	0.442839		0.8302	-1.23874		-4.34735	3.74974		-1.73419	-3.04662		7.81247	-1.52922
-4.64549	-2.03778		-1.45817	-2.53237		-9.3628	-1.51894		-11.8845	2.19507		0.790651	-0.4184		0.985349	-0.164417		4.66472	2.90103		5.24024	-3.44371
-0.55634	2.60557		-2.76081	0.770797		3.62441	-2.4752		-8.54474	-0.92667		6.99007	-2.66264		10.0768	-2.18155		-2.77114	-5.83682		-5.47564	0.149784
-8.05138	0.679509		1.42314	2.06417		-2.80793	-0.756643		-8.43061	-0.47342		-1.10823	0.599864		-4.4881	-4.86115		2.12876	-1.47557		5.20051	-3.04805
-4.41535	2.54961		-0.336979	-0.597078		-6.36364	0.0644946		12.4249	1.1818		-2.73113	-1.15444		9.74152	-1.63932		4.54206	-1.23379		5.35837	2.00782
3.13451	-1.97058		-2.99297	-0.53406		0.611146	-2.67945		-3.82257	-3.05697		1.01671	2.18655		-3.03559	-4.37616		3.36812	-0.35333		-6.14501	-1.41924
-4.1151	0.981529		-0.563928	-0.982546		-0.517332	3.24129		7.83571	-1.88301		4.51254	0.934059		-3.02634	1.45055		-2.07741	4.65196		-1.35201	-4.20701
-4.58305	-0.909151		-0.575857	0.546713		-10.6281	0.49788		9.1186	-1.43114		0.713587	0.035044		2.00579	1.65144		1.32467	-0.15574		5.55932	-4.38773
0.565232	-4.22352		-1.98658	-0.726086		10.0977	2.57027		-10.8582	1.12288		3.24508	3.05189		-0.129895	1.34524		-5.21857	-4.92704		-8.09805	-1.8067
0.926719	2.03525		-1.12673	-0.875221		-0.598868	-6.28628		-7.02415	-0.49901		-1.56408	0.971445		8.96952	-1.56798		-6.66501	-1.76617		-9.99125	-2.69891
-8.91498	-1.56964		-4.56676	-0.129963		-4.1458	0.354364		8.4597	-1.93577		-3.18612	1.00561		7.28537	-0.635523		-5.7809	-3.83824		-4.69394	1.26407
2.77996	0.48551		3.23627	1.2356		-9.39237	0.90334		-7.87109	0.373422		-3.51292	0.656145		0.0524218	0.684624		4.85926	1.54918		7.0979	-0.490159
-6.12782	-4.50602		-2.59843	0.906906		-7.88472	-1.11725		-10.6241	1.80127		1.0963	1.74974		-2.89245	-2.85969		2.45728	-5.3169		-9.76897	-5.57135
4.24348	-2.09064		-2.58817	-1.47465		6.88328	1.3623		7.97168	-1.43176		7.12147	-2.39495		7.69553	4.31764		-7.46742	0.21436		10.2508	-1.59788
-3.90835	-0.0149098		1.23093	-1.5799		-5.41246	-1.43234		9.59767	-1.54766		-0.58037	-1.4618		-0.608212	-1.32102		2.33099	-2.72397		5.34379	-0.0210252
5.4301	0.549326		-4.30396	1.14394		-2.90597	-0.159725		-10.8481	1.23316		1.9858	0.741208		-1.4279	0.000642677		-6.64969	-0.1076		8.01645	-1.3038
0.196232	-2.57927		2.56034	0.779377		13.771	1.03307		-8.02111	-0.49038		2.99229	1.85747		4.59725	0.312345		-1.25175	0.172864		6.70702	1.67852
3.1083	-2.94189		-2.4577	-0.174103		-7.3776	-1.82976		13.3412	1.41626		6.23799	-1.54721		3.65538	1.47412		0.333454	1.10028		-7.49386	-6.70772
4.15451	1.03762		-2.68728	-0.884081		-1.7589	0.48788		15.2535	3.05744		3.87457	-1.81707		-0.636345	-0.350026		-6.88971	-3.01064		-4.09742	7.93278
0.554399	-2.87152		-3.20206	-1.55889		12.0338	1.481		-7.52393	-1.3369		0.959472	0.851166		-2.87093	-3.151		-8.65632	4.96824		-6.45201	2.69123
-4.37763	-0.220028		-3.55662	0.574073		5.16409	-1.15338		1.05531	-4.56862		0.580228	1.73587		6.11086	-0.589784		-6.90547	-3.97569		8.59583	-3.6162
1.52716	0.999525		1.51599	1.31393		8.49996	-3.46188		-9.77866	0.508849		1.43888	-1.57715		-3.56246	-5.30119		-6.59248	1.97236		6.96249	-1.57304
2.41127	1.79135		-0.980503	0.0511002		-4.51749	-0.695872		9.4539	-2.55071		-0.847812	-1.43267		-6.05949	-2.16567		4.83646	-2.68713		9.3537	-2.65122
-2.01281	-2.17006		0.147462	-0.140921		9.92451	-1.72102		-5.41758	-3.07209		-1.05351	-0.849944		-3.93006	-0.684682		2.415	3.85806		-5.5186	-1.08036
-6.86325	-0.991448		-1.70403	0.861634		4.49775	1.55338		-12.0938	2.36611		-1.65772	0.267217		-2.67584	-1.53159		-0.28449	0.680046		7.47468	2.84615
-7.4317	0.0396328		-2.48743	-1.29565		-6.42864	0.326209		-0.43483	-3.00357		-1.2743	-0.706021		-6.1522	-4.55523		0.90793	-1.89758		5.81938	0.846506
3.75506	-3.40042		-4.03444	-0.171891		-2.23331	-1.12347		-9.43954	-0.30825		1.66312	2.2624		-5.20304	-1.36644		4.29623	-0.9781		4.36288	3.26824
-8.43317	-0.530257		-5.60943	-1.1073		2.55359	-1.14108		6.90234	-2.72975		-1.28215	0.552903		10.1032	1.58389		1.82595	-3.441		-7.78427	0.116758
-2.99764	0.884195		-1.38203	0.431531		-2.90055	1.50887		17.1122	3.86124		-2.73663	0.203306		4.06082	-0.710083		-3.79576	3.42588		6.71533	-5.56404
-0.265245	-1.65146		0.63344	1.3218		-1.91871	0.985729		-7.90818	-0.67109		-1.06153	-0.155365		8.81991	-0.286109		3.81538	4.2477		-8.32436	0.0262714
-6.49885	2.11975		-0.640263	-0.354806		-11.3976	2.95377		-9.3114	-0.65046		-2.34344	0.043707		6.16834	0.0444636		-10.4934	2.45447		9.2066	-1.64301
1.25585	0.572045		1.66706	0.231041		-5.92075	-2.02113		-9.15855	0.535041		-1.56778	-0.872942		-3.78872	-4.05204		-7.04981	7.63032		10.5669	2.95559
-3.19171	0.420689		-3.10581	-2.71749		12.131	-2.0392		-8.18331	-0.39003		-1.30344	0.430422		0.680905	-2.56373		-7.38915	0.992051		7.14571	-0.616819
0.0128444	-1.65642		-1.55775	-0.435092		-9.1883	-0.788121		11.1823	1.14005		-0.0986681	0.787345		-2.74288	-1.80075		-6.22484	-3.85197		-3.92075	-4.3858
1.24165	-0.875553		0.84672	-0.0100208		-2.19676	-2.11469		-10.9809	1.32067		-1.90108	0.930241		-0.83674	0.544372		-7.04631	-1.10955		-0.745803	0.0876719
-0.988065	3.54182		4.18577	1.46702		4.06664	-1.46558		-1.60147	-3.40783		0.634305	-0.0596927		4.50242	0.118266		-5.023	2.60458		-3.76077	-1.05938
5.89682	-5.38377		4.92544	2.47776		-3.6878	-0.992085		-7.66513	-0.84751		5.17042	1.37057		-4.55333	-0.630889		2.25809	-1.31738		7.06798	-3.99478
4.3302	-0.0067811		-1.13456	0.241363		6.18619	-3.04145		12.9732	0.998142		-2.25672	-0.313729		-2.94058	-4.25029		-6.41737	-2.55058		3.28164	-2.27031
-4.21944	-1.97869		3.41363	2.25279		-4.78167	2.18099		-6.228	-2.26771		0.935667	1.09183		-2.55146	5.36691		-4.86752	-5.9266		-2.48538	-0.435441
2.64851	-1.40253		-1.61504	1.73151		-2.77643	1.64049		8.08708	-1.50133		2.33128	0.451634		-0.514521	-2.10535		5.92724	0.8463		11.4146	-0.134809
0.273008	-2.16661		-4.75781	-1.72338		1.29708	1.79271		-10.3513	0.79135		0.412849	2.28952		-5.29033	1.6276		-1.13694	0.629813		-2.47232	5.59046
-5.69341	0.794331		2.38429	1.49111		5.04937	-0.240594		8.72636	-1.70174		5.81296	1.37704		6.75723	0.839326		0.559942	0.374489		-3.56848	-0.114418
0.317951	1.04679		0.748212	1.36774		-1.27337	0.441182		-9.98418	0.166485		-1.98663	-1.77062		4.59047	0.312563		5.85956	-0.6443		1.90481	7.30387
0.929055	1.41592		2.13655	-0.639394		5.21484	0.232415		10.156	-0.43608		-1.42423	0.0672261		2.71244	-1.18217		4.25359	1.64578		1.90078	7.89112
-2.59359	-0.486502		-2.89905	0.601071		6.82438	-4.18906		-11.4009	2.03953		4.38463	-1.00042		-0.0664735	-1.73621		0.796794	-2.12658		5.84257	0.646097
5.58983	-0.243896		0.0842713	1.72405		8.81633	-0.000725823		1.57384	-3.38562		-1.08194	-0.165676		0.669226	0.812279		-7.36228	-0.91609		-7.89572	-6.04488
-0.862838	-2.39277		1.31738	-1.327		10.2323	-5.49564		15.5467	3.72937		0.905021	-2.65297		2.06471	-1.71226		-3.39451	7.31956		-5.41821	3.14851
2.57455	-2.55909		2.07796	-1.07836		6.03884	-3.51524		-14.4759	4.62563		-0.322004	0.524847		1.62868	0.109988		2.12958	7.50199		-4.28897	1.95672
0.954101	-1.99397		-4.74994	-1.58286		-4.72777	0.15296		3.98974	-3.61736		-2.24526	1.97595		8.41307	2.83005		0.329815	1.23891		-6.39018	3.25379
6.43483	1.76112		-3.83843	-0.755494		-14.8668	3.16653		-14.1724	3.99773		-1.47685	0.573362		-2.58239	-6.8448		6.56349	0.304296		-6.34643	-5.21157
-3.20928	-3.08775		4.38664	-0.361484		3.43371	-3.40401		17.6607	7.68712		-1.5508	-0.118232		-1.62444	1.26935		-4.03519	-4.02944		10.6192	-2.20649
3.65947	2.13157		-0.00491062	0.715101		-5.72323	0.524197		-11.6883	1.96675		-0.344018	0.654577		-4.44231	2.04239		-1.90995	1.67003		-4.79724	-2.98586
-0.937629	-2.64788		-5.26803	-2.04284		-3.72964	-1.56958		6.32182	-1.36357		0.248639	-2.71767		10.4377	-3.91616		1.73361	-5.73705		4.889	5.58237
-4.82066	-0.232454		2.25368	2.12871		3.47795	-1.0891		10.7375	-0.91908		3.2783	-0.258549		-4.28037	2.73334		0.792244	1.87204		-2.66148	3.45317
5.33736	-2.94598		-0.842204	-0.73618		-4.75721	3.26042		5.12359	-2.86836		-1.23154	-1.49532		-1.99907	-4.971		0.239485	-3.76601		-1.88131	2.76769
-1.4765	-2.67561		-1.56341	0.426947		-4.45931	0.590709		-9.85092	0.710797		-1.83319	-0.146411		5.8763	-0.423441		-4.94752	5.89939		-2.81893	3.2231
-3.16867	-2.51439		-2.09396	-2.21441		-2.97282	-2.48469		-9.807	0.158243		2.29407	-0.826593		-3.92368	-2.12458		5.15123	-2.50584		10.6127	-4.50184
4.59414	-0.418001		2.65341	-0.241567		2.70363	-2.97507		-8.65642	-0.10108		-0.90001	-0.956841		-1.41568	-5.6304		-2.08113	-5.60963		1.45112	0.156739
-0.0676561	1.36574		-0.467284	0.753962		15.6959	-0.360977		13.8131	3.08045		-1.20943	-0.363984		-4.87767	1.29718		-4.40507	2.67509		-5.73651	6.44995
1.48967	-3.51832		-0.445083	0.482538		-9.16935	3.70803		13.24	1.86984		-0.701524	-1.58801		0.238785	-4.08691		3.50929	-2.22437		-3.29655	-0.440917
-0.523957	-1.3101		0.965174	0.780399		9.74306	-3.78194		11.3328	-1.21278		-1.11943	-0.207259		6.51532	1.04746		-6.38179	-3.32606		10.8571	-1.56754
-4.96098	0.348734		-3.27405	-1.7372		-1.17834	-4.0887		11.3831	-1.39749		2.43476	-0.218642		-4.89216	-5.65683		-1.80013	0.77552		3.04155	-0.793622
-4.75315	-1.96076		-3.26878	-0.803499		-4.51579	0.515537		-10.256	1.30272		2.21335	-0.686631		-4.45109	0.740829		6.60579	3.79443		0.207529	-0.725648
3.82307	0.845729		3.91959	0.508096		6.93176	1.81283		7.08228	-1.16365		-2.17948	-0.110678		-2.27367	0.611545		-5.90723	-1.71538		5.89474	-2.15277
2.65988	-1.06875		4.13036	-2.13904		12.6632	-1.22549		-8.09299	-0.75427		-0.536916	-0.362504		5.53733	0.8621		-9.03474	3.99102		2.88056	-4.65478
-6.44339	2.75395		0.499447	-1.92907		-4.50667	0.0895		-9.46334	-0.03502		3.30822	-0.265569		-5.43233	1.55451		2.97573	-0.75469		5.35249	-1.57441
-0.686689	0.0417894		-1.41757	0.576055		5.78898	-4.13179		5.96744	-2.23086		4.15451	-1.43901		-4.78869	-0.68364		-3.4868	-0.16705		-7.00214	-11.4675
-2.55139	0.980641		2.0298	0.771447		-8.4801	-1.39938		-8.42314	-0.52287		3.98141	-2.09419		8.30188	-1.10479		-1.84158	-7.60511		1.31001	3.68199
4.99167	-3.202		-1.60334	-0.276557		4.24289	-3.07059		-7.66701	-1.55406		1.48277	1.96216		4.99167	2.8763		-9.5342	1.85464		7.13331	-3.08695
-1.04378	0.113338		-2.82917	-0.405977		6.79041	0.274636		-6.4537	-0.81839		3.64374	1.15685		-3.58054	1.99638		-5.59158	8.22539		-1.66565	-0.814115
5.59062	0.90091		1.36091	2.36456		-0.0296271	-0.0578838		-8.93307	-0.30211		-0.958752	-0.499817		5.64533	-1.81529		3.49147	-2.6386		-0.797587	-1.35596
5.8654	-0.182381		4.75987	0.296666		-3.27687	2.70676		-7.74334	-1.37377		-0.146925	-0.177264		-4.90913	1.51038		-4.97665	3.73859		5.39175	4.95835
0.491312	-1.56576		6.49858	1.40716		-3.05889	-0.599709		7.49278	1.45099		1.28456	-2.02627		-2.16256	-0.23114		-6.33576	-1.65757		8.20241	0.761727
-2.71941	-0.942643		-1.96839	0.416511		20.6169	3.35998		7.47419	-1.66345		-1.65184	-1.09354		7.06903	-2.78286		6.13328	-3.01084		-3.20224	5.2864
-5.31382	0.922642		2.41921	-1.45512		-8.30191	-1.35596		-7.8449	-0.03327		1.01464	1.81701		-5.54991	2.06747		-8.82887	0.428432		8.33123	-2.78065
2.85223	3.20116		1.5872	0.659333		-0.311317	2.66613		13.691	2.64263		1.07502	0.175462		5.7891	-4.25176		2.08471	2.31804		7.42203	-0.121504
4.7648	-5.05202		-3.43124	-1.29604		5.50101	-7.47332		7.24391	-1.85858		-1.43841	-1.1811		-0.283201	-2.16865		-0.00202	5.43716		-5.6012	3.1845
-1.6659	-3.10884		2.94605	0.920673		9.80182	-0.0940932		-8.6349	-0.72703		1.11655	2.06712		-2.93405	-4.47495		-4.15737	-0.45317		-1.55136	12.3018
-0.117116	-3.31339		-4.98932	-3.02473		-0.815596	-0.541726		16.5992	3.16646		0.679428	-0.690328		1.991	4.94284		-4.00838	-4.0567		-3.69684	-1.9954
-1.08816	0.108081		-3.51192	3.01784		-6.2446	-1.4422		-10.4415	0.874205		-0.383187	1.46621		3.65906	1.18281		-8.34778	-3.65439		-4.50859	-4.28661
1.23642	-0.736056		3.08716	-4.65098		8.39054	-1.45		11.4515	-1.03618		2.53697	2.19621		-1.11478	1.99922		-3.55842	-5.38157		-2.80615	7.16769
-0.79305	2.67622		1.23646	-2.50788		-3.89265	-0.0173036		-8.01467	0.118874		1.23241	0.868163		7.09541	-1.15552		2.54228	2.60514		-6.23707	3.25764
1.30696	-2.49332		-0.942054	2.09668		5.25763	3.33603		-9.9002	0.65403		3.35553	1.13383		0.351128	-4.59811		1.25268	-4.68435		-1.916	0.83453
2.39261	-0.554416		-0.892995	1.00109		7.33501	1.52629		9.80179	-0.48939		0.417562	1.43229		6.36838	-0.891817		-8.11906	-4.44244		-5.9769	-0.04266
-0.827414	-2.69516		-4.30406	-3.64246		3.89917	-0.0199322		-7.79292	-1.07437		3.8066	2.97325		-2.79112	3.30231		-4.79779	-1.41206		8.82505	-2.79172
4.2207	2.00508		6.11502	1.52357		14.8821	8.702		-11.7182	1.90199		-0.262187	1.01011		4.41006	-1.40467		-7.75784	0.895109		-6.8031	-4.30322
2.57431	-2.85467		-3.1718	-0.492159		6.40164	-0.690453		-4.3481	-3.49834		0.608313	-0.566866		-1.70418	4.05506		4.81927	-1.8327		8.87485	4.01285
-4.17348	-0.773842		-4.85721	0.27767		-4.31199	-2.06904		-9.123	-0.15981		-2.07359	0.524231		-2.35408	0.628741		1.86569	0.996348		3.87001	3.95909
7.81492	-2.13364		2.33381	-1.16081		-4.62157	-0.0667993		9.88169	-1.58332		-1.58421	0.47261		-7.5055	-4.89406		1.24814	-2.67621		0.295107	-4.89352
-4.10369	0.827281		-3.84493	-0.583744		-1.42434	2.53004		-11.3166	1.4446		3.64009	0.822365		-4.44928	-0.874181		4.07772	0.92079		-4.33042	-3.70693
-7.782	-0.552674		-0.75658	-0.600977		-12.178	-0.512107		-9.77586	-0.26264		-0.0795064	0.111148		-6.22222	0.838149		-5.63114	-2.61625		5.46719	-0.793623
-4.88884	3.0826		-2.25216	0.962777		-11.357	2.94435		-9.91352	0.559342		2.3868	1.09059		6.1256	-0.208588		6.37457	1.06377		3.11943	1.94536
3.7237	0.587302		2.84675	-1.30479		-2.16053	-0.94818		10.5748	-1.80915		0.551939	-1.66111		-3.98599	0.57153		-5.78706	-4.74412		-5.19804	-2.52993
-6.49536	-1.56389		0.602336	-2.10554		5.43105	-2.60159		-11.5053	2.07535		-0.124338	-0.0666756		-5.27515	-0.775219		1.63368	4.94238		-6.73751	-2.84405
-5.95763	-0.103311		0.412449	-1.1719		-2.93118	-2.59667		6.83835	-3.31787		-0.571237	0.359085		-3.26242	-0.9211		6.41942	-0.68383		-6.96427	3.07652
5.13971	-0.518813		-0.0339043	0.0438743		-4.81007	-0.0409773		13.1886	-0.93207		1.68979	1.99488		12.5441	0.836613		-5.91031	-0.21558		2.27017	0.369937
1.03662	0.27304		5.83198	1.03766		5.65242	2.47768		13.8968	1.47999		-2.7769	-0.79144		-3.2727	4.6472		2.63226	-0.35487		6.32605	-1.6291
-5.24089	0.693279		-6.25895	-0.537476		6.20145	-2.64036		14.187	1.28038		2.05392	-0.478397		-3.87416	2.33097		6.01285	-7.85714		-6.41928	4.33378
-4.68011	1.8509		-3.76683	1.6822		-2.65713	-1.74331		-11.5912	1.35416		-3.78515	-0.822998		8.17461	-1.52154		0.880637	3.99117		3.45524	-4.33094
3.61097	-1.25705		0.90782	-0.87488		-2.66532	1.38296		8.7886	-1.97659		-1.98803	0.0799382		-5.53464	2.76456		-7.68157	3.41309		-4.85865	6.41746
-4.39837	0.263663		0.352995	1.45601		4.0436	-2.90428		-11.2517	1.45287		0.794031	-0.799651		2.04464	-2.7175		-0.14531	-1.15287		7.93721	2.52594
6.81642	0.782366		3.95941	-0.6542		7.87968	1.43899		14.6808	2.0451		1.11402	0.373364		-2.72087	-1.59059		2.76415	-5.21231		-7.07645	-8.14238
-4.06131	0.294725		-2.41299	-1.00773		13.2502	9.47331		-8.50585	-0.52945		0.517656	0.825097		6.00134	0.6131		-5.47342	4.45609		-2.49218	2.42645
9.01603	-2.22713		0.544859	1.05656		0.786402	-0.195418		9.87953	-0.62811		-0.401517	0.177781		-2.19449	1.23887		-4.90247	4.0951		6.2816	2.84415
5.35334	-0.196995		-5.95034	-0.711022		-4.75349	-0.301656		20.0661	7.49076		-2.69086	0.0249119		-1.92305	-4.46757		-1.6917	1.72556		6.20324	-1.08057
-1.4851	-3.48218		-2.04739	-0.551678		5.4083	-3.22384		12.725	0.669941		-2.29785	-0.81092		-4.9721	2.83431		3.95654	-4.23239		6.70269	-3.32674
1.62407	0.940216		-3.08853	-2.37291		-5.6559	2.96905		-10.6531	1.17333		-0.983611	-0.526568		-1.8485	-2.32248		-1.42694	-7.51779		-7.75326	-4.17472
4.9938	-2.70883		-1.6432	-0.846539		0.252536	1.32452		-10.855	0.99331		-0.259543	-0.801076		-1.35434	4.11629		2.69566	1.17996		11.1815	-0.189898
0.394494	4.50194		2.92197	-3.555		-5.5038	-0.569477		-8.2985	-1.08089		2.10486	0.586198		-5.155	-2.9086		0.683751	2.09739		-6.68402	-0.40847
-0.253324	0.381728		4.27747	0.0915692		0.118235	1.24294		-7.46331	-0.78675		2.57053	-0.0484433		-2.44386	-6.65259		-7.52699	-3.74908		7.63275	-1.32673
-5.99007	1.73774		2.41452	0.453118		3.96502	5.38005		7.88477	-2.79188		-1.23887	-0.535272		-1.10632	1.14676		4.79541	-1.34994		-4.90475	-4.84506
-5.23335	0.768793		-3.07946	-0.397156		-6.31747	-3.02082		17.9807	3.90576		-1.95264	-0.237066		-2.30526	0.992181		2.97817	-1.82501		-4.92018	5.88958
-1.51776	0.928407		6.80225	-1.0637		9.41965	-1.44997		18.8804	5.08753		-2.78299	0.3925		-4.16614	-1.68668		-3.97849	-0.54514		-4.9884	5.67845
-10.6131	0.72167		-1.78854	-1.15817		-14.9698	2.79254		12.6127	-0.14335		-0.0407331	0.0401951		0.588702	-5.32554		-8.25042	0.145584		6.91451	-2.34119
-1.9002	-1.38863		-1.96949	0.80555		-7.5718	-1.61146		-9.00939	0.261279		1.81175	2.31161		-2.59462	-3.10291		-6.7055	-2.34756		10.7302	3.42826
-8.1572	-2.13317		-2.86211	-1.60143		-10.1937	2.15012		-10.0887	1.12782		-1.05943	-0.0152323		-3.01975	-1.93174		7.89339	-2.6321		-6.56719	1.77449
-6.34338	-1.80377		-1.39767	0.228379		-5.73617	1.89734		-8.23559	-0.42188		0.916186	0.595319		4.68118	-1.43336		-10.0321	2.94458		-6.17776	-3.2539
-1.36971	-3.76977		-1.43144	-1.54291		-3.20976	-0.0250595		9.20641	-1.40869		1.34369	0.822752		-3.40728	-1.86342		0.922206	2.52656		-5.08665	1.70841
-0.0518278	1.3693		-2.92217	1.10398		-4.89846	-0.983703		-11.7683	1.97827		-1.52519	1.27051		7.72274	-1.75463		2.75927	4.3816		10.0471	-1.3311
3.83369	-2.56699		1.98458	1.70582		-2.41105	3.84873		-9.01543	0.381581		1.23309	1.15903		-4.89024	-2.28514		-5.91893	-1.86228		-9.85753	-0.504574
-4.82223	-4.88078		1.99115	-4.18854		0.133193	-0.71418		17.6376	6.60776		0.328813	1.05224		-2.61897	0.166228		5.5816	0.906529		8.65713	0.90706
-1.921	-0.300136		-1.79083	4.03055		9.75556	0.858272		13.06	0.083477		-1.15382	-0.478948		-4.32179	-0.861883		2.62693	1.68356		4.84525	-2.83045
-4.37507	0.0148126		-2.37672	1.88652		-6.71417	-0.572059		13.1757	0.246004		-0.345203	0.759226		4.39309	-3.08428		-8.13121	2.09888		9.23925	-3.6163
-5.36978	-2.18691		2.12675	-1.43387		-4.44415	-2.95741		15.22	2.81456		0.784103	0.407316		4.15891	-3.93973		-2.80533	1.33588		-5.29097	1.0851
-0.436945	2.52067		1.41942	0.554428		3.69322	-3.37375		16.7842	5.28424		-1.16013	-0.87004		-5.56666	0.0105766		4.35867	-3.47721		-9.2015	-7.39059
1.32645	-3.46102		0.60755	0.532859		-4.21692	-1.31269		-8.46221	-0.44157		-0.271949	0.660053		-1.414	-1.17409		3.97958	0.357232		10.3032	-1.91884
4.37034	-3.89464		1.22921	1.58659		6.48535	4.39207		13.8485	1.29836		-2.27985	-0.948404		-6.40109	0.122623		6.94883	-0.21961		8.04324	0.150419
-3.0126	3.03113		-2.09952	-1.73897		-2.78876	1.19081		-9.63392	0.318896		0.760254	0.982527		-3.54512	1.90442		-4.22369	-5.90112		-6.27554	-0.106919
4.67495	-0.582472		-5.75456	0.757195		-0.51685	-1.48663		-8.5472	-0.89274		-2.25802	0.996005		7.80469	0.190407		7.80282	-2.90748		-6.81791	0.486866
-0.815507	0.497457		-0.752131	2.1175		-4.93418	1.35826		-9.1341	0.179955		1.18212	2.80851		-0.743025	0.192986		-6.0864	-0.02886		-8.11236	-0.332702
-0.587428	0.406194		-0.534071	-3.00381		9.43449	0.564476		16.0402	3.66414		0.329664	-0.249722		-6.01634	4.66153		-7.95682	0.002605		7.2155	-2.38911
-5.06817	4.87332		-3.39713	-0.340516		-6.87378	-1.42307		-12.5537	2.47579		-2.61476	0.00791654		2.36235	-2.00963		6.47827	0.393054		-3.91365	-0.103549
-1.61369	-1.01856		-0.0435392	1.74387		2.99153	-3.93872		-5.8996	-1.01707		0.132279	-1.25042		-1.08125	1.71513		3.58324	2.63778		2.24265	-0.203317
-4.13166	3.03382		-4.51885	-0.164899		4.33473	-2.00754		-9.49516	0.518967		6.21434	-0.869504		6.31717	0.145429		6.85871	4.20193		-4.39972	-2.63058
-4.35212	2.32641		4.84047	-0.464327		-2.98615	0.514688		10.4297	-0.85881		-1.48985	1.27712		-2.05207	4.44072		3.40208	2.24626		5.04648	-6.81822
-1.56246	-1.11348		-3.51935	0.271742		-9.26983	1.32399		6.65906	-2.71099		3.82226	-3.82176		5.86325	-0.245018		-0.12981	6.23272		-3.20242	1.51813
-4.28353	1.41434		6.43573	0.471922		-3.38845	0.0590581		-9.26849	-0.01256		-1.15458	-1.86364		-2.76864	0.489661		-4.45664	0.272019		-4.9527	-0.110696
-2.80016	-1.23125		-0.221426	-2.41118		4.35789	-2.06221		8.56587	-2.27081		0.437009	-0.669149		7.88499	-0.878514		0.633006	7.69222		9.60305	-4.8001
-0.26826	-3.43306		2.08943	-0.713558		-6.48582	-0.884854		-9.39257	0.071283		-0.135747	-1.77312		-4.64608	-1.7888		5.46563	-2.9491		1.32496	-3.82976
5.05899	-1.50402		2.94911	-0.337333		-2.30399	1.939		12.2874	-0.21511		-2.42749	0.142845		9.5087	-0.800476		2.10311	-5.35201		-2.98616	2.12822
7.22124	-2.35082		1.7111	2.78291		8.78526	-0.715085		-8.85148	-0.21253		2.76451	1.13302		-3.84187	2.31024		-2.0795	-6.41627		-2.90974	-9.77319
5.05419	1.71297		-0.828195	0.416635		1.57252	-0.643705		18.6533	5.5023		0.894988	0.85456		6.11142	0.517499		4.30964	-1.00984		8.61304	-1.98517
-6.41052	-3.79747		-0.318382	0.72041		3.49413	-3.27894		-12.4797	2.26421		-0.865246	-0.0364853		7.62773	-0.69574		3.32735	2.90549		-4.64125	1.20221
1.95262	-0.39617		1.65016	-1.05588		-4.34041	-2.18624		-1.55403	-2.6055		-2.06345	-0.522886		10.3918	1.42817		-7.95431	-0.46717		-5.96955	-7.1488
0.629343	3.60844		-2.77327	-1.36527		-17.0858	3.3865		-13.2637	4.18569		-3.20042	1.92757		8.43188	-0.764865		1.03571	4.44674		-3.6444	-4.56997
-4.49547	-1.20066		3.00179	2.52317		10.1407	-4.02805		13.2571	0.019986		-0.938016	-0.272627		-4.23439	7.56949		2.43505	-1.75135		-4.40413	-2.5908
-6.23975	-0.971988		-2.69929	-0.718724		-1.32666	-4.79585		11.518	-1.01103		-2.25885	0.668085		-4.60361	4.09246		3.77582	-6.58804		9.60797	-0.690637
-0.646076	2.43747		-3.01255	-1.82817		9.99591	-1.37806		-11.4289	2.16155		-2.07931	0.0855202		-3.54258	0.553459		-7.98451	3.07531		9.64563	-3.70217
-4.58408	-2.66595		-3.24215	-0.549022		-1.07412	-0.720504		-8.10708	-1.07714		0.998487	1.93919		-2.01445	-0.49471		2.19894	3.116		-4.55694	0.941222
-1.54006	-2.20891		-2.25325	-2.75535		-6.83039	-0.765844		-9.69297	0.449144		-0.613739	-0.104891		12.6103	1.79114		-7.31595	-0.43943		9.35736	-1.39217
2.6998	-2.23242		-3.23595	-1.46775		-8.05614	-0.195298		18.008	4.52822		1.02856	-0.249355		6.18771	0.310352		5.33221	-1.80007		-2.1771	2.52185
-0.296736	-1.25443		0.493933	-1.23174		-7.27488	-0.500735		-7.74541	-0.43151		2.82782	-0.901574		-2.64842	-1.91382		5.42725	-2.98905		-3.83944	-2.6598
-7.34838	-0.932966		0.185267	-0.617055		9.7974	1.84549		7.13267	-3.40622		0.12384	0.642641		-2.67706	-6.21665		-5.58582	-1.38476		8.5357	0.185183
-3.63184	-2.10297		4.34048	0.871435		7.7031	-4.90325		4.33607	-0.80729		-1.6198	0.44901		-4.44165	-2.14411		-3.1063	0.384889		11.6314	-1.36426
-7.11188	-3.4346		1.79786	-0.471589		2.26011	-3.96144		-9.66026	0.446709		-1.03419	-0.60495		-5.95525	-5.17761		1.7359	-1.03915		14.3349	-3.30085
-2.61771	-1.48869		-1.9988	-0.583779		-0.655599	1.00407		-5.38738	-1.87634		-0.326659	1.43347		-6.38117	1.60416		0.248935	5.36352		0.164163	9.90756
5.33666	-3.06983		-6.2696	0.183999		-3.28686	-0.147224		14.7482	1.33536		-0.441711	0.548949		-2.46527	-2.1827		7.4683	-5.08475		7.77409	-0.18035
-2.46752	-5.0665		4.45053	1.53798		8.19477	-5.90219		11.6462	-1.00854		0.01433	-1.17358		-4.71245	0.961089		-5.27967	-3.67083		2.17803	7.58542
-6.01857	2.61376		5.68208	-2.34414		5.87833	-1.68062		13.295	0.182186		-3.09265	-0.406379		5.98785	2.44499		4.29196	-5.05498		5.59223	-2.479
-0.799069	-1.6062		-6.5652	-0.466797		-5.00741	1.18957		8.52717	0.327678		-0.654234	1.14819		-2.46506	3.52118		-3.12586	-7.02603		4.8128	-2.05298
0.212205	-2.81292		3.46746	1.88308		13.9303	1.135		-8.65628	0.146387		2.56959	-3.48627		-4.94232	1.11235		-5.69408	-3.57546		8.64905	-3.37342
-3.2867	0.982656		-1.10653	-2.24282		-8.60029	-0.555453		-10.0316	0.475181		-3.17585	-0.411578		-5.70602	-1.8176		-2.50247	-2.95749		-6.13096	-4.98315
0.313164	4.33738		-4.71901	-1.97528		4.40167	-0.480738		-8.70822	-0.43934		-0.683025	-1.57368		-3.36788	-1.75794		1.07524	-3.72381		6.26567	-1.86951
-7.47367	2.69298		0.671462	-0.0878364		-3.30583	0.189632		-7.38724	-0.77485		-1.82406	-0.851424		3.80908	-0.507447		3.77115	-1.88338		4.80299	0.25021
-2.10664	4.86691		-0.697194	0.569612		-5.7547	-2.86356		13.3968	1.78531		-1.57939	0.932969		-6.00858	4.55717		-5.16129	-2.62216		-7.58299	-5.98825
-0.426935	-2.07228		-2.74681	1.58981		0.254555	-3.02428		-2.7972	-3.01681		6.48986	-4.07195		7.49616	-2.13768		8.69961	-4.1375		-6.47436	-4.1008
-4.1119	-0.0632924		2.41202	0.78522		-1.03184	1.95875		13.4274	0.419056		-1.97544	0.513157		6.67766	-1.17404		-3.70666	-2.53726		-5.94103	1.6532
-3.9823	0.195448		-0.134954	0.674591		-9.91801	0.0482794		9.58194	-1.03934		-0.368162	1.82923		-4.06982	-1.13725		7.35623	-4.97931		-5.69171	2.69493
-2.69527	-1.74665		-3.39715	-1.58007		8.6299	5.49626		-11.9897	2.24035		0.578244	-1.42252		-4.58253	1.81904		1.87171	-4.69643		-5.68972	3.00053
2.71571	2.12208		-1.64679	-1.76809		0.942163	-4.41545		-6.84369	-1.09211		-1.18454	-1.34101		-3.82544	-5.4471		-3.54765	-2.37419		-2.63092	-0.507327
-9.18178	-0.0795819		-5.53544	-1.21644		-4.63562	0.710692		6.79111	-3.56823		-0.807968	1.01756		-3.18199	2.80835		8.38151	-0.8719		-7.38969	2.03445
2.261	0.661327		2.82769	0.975192		-7.77044	-0.29008		-7.2117	0.023615		0.627392	-2.22603		12.3113	0.424031		-4.67029	-4.30666		7.73831	1.70742
-6.2326	-0.677771		-3.6289	0.307233		-6.077	-1.65603		-8.66547	0.362014		1.34713	-0.438109		-3.32223	2.66397		6.92246	-6.55479		-9.16081	-3.51931
2.46645	-2.02874		-2.127	-1.06829		4.98294	3.45348		6.56875	-2.14281		-2.41356	-0.0226766		-5.7842	1.74975		-6.98805	-0.51951		8.8799	-1.16815
-3.18308	0.909411		1.29614	-0.804566		-7.47429	-0.378855		10.3668	-1.89404		2.24659	-1.68966		13.2145	-4.06526		1.64749	2.51037		11.5147	-0.816948
4.50297	-0.218868		-5.26739	-0.3774		-3.28089	-1.16794		-9.93115	0.768331		1.90586	1.10708		-3.77469	-3.02348		-4.9954	-3.06782		-6.83519	-2.86401
-2.19287	-0.995274		0.598451	2.09721		14.2725	3.40535		-7.50144	-0.44641		3.15917	0.592902		-0.914704	-3.99068		-0.46896	-4.5782		-3.35033	3.78273
2.89229	-2.21679		-2.03927	-0.632131		-6.98372	-1.91516		11.5207	-0.63057		1.70081	-2.27759		5.52288	2.88534		-7.63661	-0.65552		-10.2745	1.59543
3.05783	1.75613		-4.34572	1.03831		-1.96716	-1.8994		14.499	1.1175		1.11135	-2.31406		6.394	1.28844		5.08171	2.97392		9.31372	0.19647
-2.48802	-3.7814		-3.04567	-2.09901		10.9898	2.57715		-8.17567	-0.70837		-0.237956	-0.851009		-3.36772	-0.880265		-4.36879	-2.33597		-4.56971	3.41066
-4.36699	0.0279719		-4.52203	-0.130375		2.54376	-0.385696		1.93028	-4.0453		-0.635628	-2.61666		13.3765	-1.34113		-3.60359	-5.22793		1.06033	0.788348
2.41639	1.62221		1.90811	3.43675		12.7166	-3.56408		-11.1764	1.77919		4.22718	-2.6		0.147133	-2.09305		1.74437	-1.18777		-9.44222	-2.15823
0.965671	2.55992		-1.06383	-1.10348		-4.31833	-0.544345		8.94778	-2.93023		-2.75071	-0.187293		7.45442	2.18284		-1.76405	2.5628		-7.47738	5.27781
-2.57506	-1.23457		-0.223754	1.33972		9.39036	0.884188		-4.92393	-2.885		5.53974	1.48374		-4.1844	-4.80028		0.698314	0.188037		-8.23764	-1.64862
-6.94252	-1.9493		-3.29327	1.74497		3.22443	0.79597		-10.7595	1.37303		-0.692832	0.169075		-4.30557	-0.611965		-5.07324	-1.3137		-8.07959	-0.346655
-8.05434	3.0094		-3.15276	-1.76813		-7.81077	-0.277337		2.32892	-2.62656		-2.19308	-0.264313		7.48308	-3.72486		0.255388	-1.41886		6.95753	-5.45517
0.124987	-2.7189		-4.85945	-1.54103		-2.42817	-1.25428		-9.26246	-0.18305		0.258296	0.887303		-2.80548	6.34787		-5.08707	-3.15554		-6.17582	-2.13441
-8.82843	0.555201		-5.51949	-0.729285		2.04714	-2.77399		7.36153	-2.88586		-0.708166	0.0647785		6.86421	-3.70546		2.41747	2.04951		7.1643	-2.31779
-3.36838	0.394665		-1.52547	-0.646794		-6.42612	0.0838138		17.093	2.62735		-2.63755	-0.168995		-2.96295	1.92942		1.36827	-2.46583		-7.80083	-2.74549
-0.795788	1.75963		0.177428	1.15688		-2.39948	-0.252674		-7.23187	-1.02163		1.84436	-2.29834		-5.03956	0.77126		6.4172	-4.55583		9.50896	0.0177569
-6.85916	2.78942		0.286245	1.10861		-11.3102	2.12627		-10.35	0.267868		3.50789	-0.21722		-1.70065	2.45259		5.41908	-1.12525		-3.31649	0.626179
1.70927	0.341579		1.90169	-1.30097		-2.58174	-2.28333		-8.43636	0.011767		0.444832	1.55736		-2.30059	2.1167		4.7504	-2.63335		-2.07998	-0.265452
-4.40166	-0.462437		-2.58796	-0.654703		10.8402	-0.865342		-10.7934	1.47091		5.47026	0.372699		-4.07956	-0.723801		-5.77629	1.8734		-9.16003	-6.44748
-1.61286	3.08502		-2.1909	-0.0458505		-7.282	-0.803742		13.964	2.85851		-3.13698	-0.132152		5.01519	2.32845		-0.46228	5.39867		-2.89449	6.83699
-0.111471	2.94054		-0.768623	-0.895784		0.684681	-1.44974		-11.012	1.34914		-1.58799	-1.60284		2.00263	-0.825035		-7.76079	0.968664		7.11034	-1.18614
0.961178	0.970073		3.24984	1.55592		5.94266	0.601772		-1.01338	-3.0401		-0.459412	-1.47804		-4.04957	0.0618706		3.2321	-0.22772		-6.62431	1.39672
3.28662	-4.97025		4.00809	3.04592		-2.5277	-1.56138		-7.81202	-0.92367		3.66372	2.80426		11.5292	-1.11018		6.17862	-0.50401		7.29572	1.36762
6.56612	-1.19056		-1.15389	0.204461		8.50592	-2.06659		12.2194	0.854477		-0.909064	-0.387393		-4.54915	-1.568		-4.25723	-3.43835		3.74598	-3.81186
-3.30051	2.41589		0.0858055	3.10335		-6.60004	0.401076		-8.07352	-0.24175		1.83181	0.157807		8.05532	-1.07101		-3.76959	-6.94949		6.38956	1.39892
1.76877	-2.81059		-2.64291	-1.28623		-2.89643	1.54451		8.95628	-0.26054		-1.42323	-0.73696		-5.40895	-1.52185		-6.26854	-4.21581		-2.62207	4.25424
1.92696	-1.00585		-1.26656	-0.199539		2.30324	-0.204631		-10.7533	1.27894		0.477775	0.55063		5.55261	-0.140536		2.01935	4.14654		-0.310034	1.98211
-8.97457	2.39323		0.863366	0.34638		6.85054	-0.488413		9.31415	-1.98374		0.331663	-1.92456		-1.74528	3.41383		-2.80477	-5.39638		0.135559	4.61658
1.12695	1.11769		-1.95607	0.666846		-5.40517	0.33404		-10.4697	0.647155		1.42356	-1.21775		-1.62226	-7.37715		4.88149	-0.08124		-3.50624	-6.57419
0.476136	-1.93543		1.92638	-0.461253		4.6077	1.92041		12.2614	0.428258		-0.599279	-0.165676		-6.8987	-1.42376		-6.15462	-4.36561		-4.49617	2.36249
-3.53473	-0.259406		-3.73706	-0.389918		10.0586	0.119801		-10.3109	0.950279		-1.38846	-0.352135		9.89369	-1.37671		1.8752	4.34722		-8.66702	-3.18329
4.94288	-1.58464		2.20906	-0.978809		9.32437	1.09627		0.890503	-3.7755		-1.63449	-0.798518		-5.18625	-3.18128		6.60011	-4.16051		-5.82299	-3.40135
-1.60925	-1.7528		0.689771	-3.24632		12.0028	-2.31555		16.5216	3.63893		-1.9061	-0.29559		-6.68988	-2.42689		1.92912	-0.84696		-6.39386	1.1305
1.92791	1.05128		2.75835	0.787225		7.29311	-2.15001		-14.8569	5.04315		0.0438042	-2.12772		0.986333	-3.76371		-5.44636	-1.93724		9.24067	0.366087
-0.755261	0.20542		-3.00551	-0.309284		-5.27376	-1.10044		5.73186	-4.08541		-1.57376	0.275047		-2.16496	0.809641		5.23074	3.42461		6.83945	-0.376729
5.48206	2.31797		-3.35442	-1.34321		-13.7802	1.66807		-14.3573	4.94643		-1.13314	0.542451		-6.15971	1.56885		2.22223	4.68829		-6.97432	1.25841
-3.51663	0.476845		4.64002	-0.961438		6.20322	-4.56877		18.8221	6.8692		-2.5616	0.136492		-6.15413	-3.19916		-6.95681	-2.18601		5.58616	-0.670118
4.81652	2.09983		4.24928	1.48391		-6.79115	1.11719		-10.8321	1.28734		-2.37887	-0.972824		0.804929	-0.743196		4.84664	-0.32743		-4.85945	-1.2309
0.162824	0.037852		-4.04977	-2.04813		-4.01171	1.31574		7.82683	-0.80345		3.17765	1.65182		-3.52014	1.22521		3.76737	-3.60836		3.92791	-1.81578
-4.32724	-1.16501		0.812728	1.89023		1.78731	0.609043		12.0171	-0.25211		-0.858787	-0.380856		11.6895	-1.94837		8.25234	0.533441		-9.20748	-1.32515
2.07018	-3.10239		-0.190676	-0.497935		-6.72554	2.25297		4.59664	-3.86673		-3.02392	1.29853		4.9588	-1.88028		5.35499	0.989324		-3.39889	2.33526
0.16552	-6.32428		-2.43116	0.638533		-4.04506	1.19039		-9.09135	0.421611		0.116016	0.583934		5.07854	-1.72085		5.7125	-1.30263		8.27038	-1.56492
-2.56853	-0.807878		-3.20318	-1.80743		-2.99	-3.39152		-9.47406	0.492001		0.194621	0.0664412		1.184	-0.325796		-10.7423	-1.98333		8.71461	2.48137
2.99172	0.607495		1.65917	0.787811		0.52854	-4.52324		-8.18068	0.153091		1.70223	0.452304		-6.87913	4.08995		5.69876	0.223731		-7.07077	-0.153017
0.457615	-0.884776		-1.13586	1.14296		15.6984	2.55602		14.1892	1.39707		-0.199303	2.97858		-7.24079	-6.94395		-9.1334	0.91533		8.38083	1.55315
1.63088	1.23474		-0.137517	1.11575		-11.0096	3.77921		14.1253	2.74179		-1.59743	-0.11308		-3.47473	2.71234		-2.8348	-4.8402		6.39675	-6.78408
-0.65928	1.40034		0.586181	1.80314		10.4699	-1.50901		9.88745	-2.3219		-2.63902	1.40854		-1.57345	-5.42916		-1.60349	6.09608		-3.5866	0.644997
-4.52229	1.58602		-3.09387	-2.16867		0.584916	-2.26612		10.6771	-2.29829		-0.203298	0.222055		-0.555419	2.71175		0.785364	4.25599		-6.96573	1.0199
-6.28959	0.868729		-2.68009	-1.33458		-4.88248	1.11037		-8.57664	-0.08474		-0.619529	1.59326		13.5561	-4.1721		-10.4511	-0.34641		2.19923	3.74815
3.23749	0.775088		2.42296	2.2789		3.34821	-1.05089		8.90186	-0.7668		0.496762	0.25231		6.84106	0.509057		-2.65269	-2.72733		9.87625	2.29451
0.742388	-1.91478		4.03551	-2.09695		12.6002	1.69674		-7.74189	-0.99581		4.24929	-0.219953		-3.93942	0.222762		7.53705	-4.52487		-4.96862	1.87201
-5.48944	1.78771		2.67151	0.212538		-5.20519	0.687521		-8.93737	-0.31523		-0.814324	1.52146		4.55564	0.71886		3.89665	-6.77858		-0.365941	10.057
-1.69448	0.830725		-2.41407	-1.06575		5.44205	-2.13136		10.6274	-0.09318		-2.578	-0.940746		4.57591	-1.14892		-0.00837	1.04656		-4.3101	-4.8458
-3.75865	1.1368		2.07752	1.79999		-7.52844	-1.01975		-7.87454	-0.84576		2.55612	1.23258		-5.01499	-1.87376		-1.50841	4.028		8.918	-5.71661
2.64112	-2.71748		-1.49582	0.207231		6.29667	-3.90961		-8.29116	-1.20461		-0.959801	0.384853		-0.950808	-3.63376		3.43981	1.06695		-9.01236	-2.25645
-0.819847	-0.48701		-2.68224	-0.0142974		5.56473	2.78104		-6.69436	-1.06629		2.28983	0.652116		-5.43254	6.1578		2.21786	0.036487		7.05786	-1.10378
4.81573	0.0780513		-1.74254	0.847854		-1.00376	-1.35097		-9.24001	-0.05683		-0.055117	0.295773		14.5294	-2.15942		5.11088	3.04282		7.20872	-0.0888064
5.1131	-0.573538		4.76944	0.114794		-5.25126	2.12942		-8.32256	-0.66298		-2.09352	-0.831774		9.06472	-1.18982		-4.99514	-5.12673		-4.42525	1.55599
-0.293799	1.41757		4.89502	1.59996		-3.5568	-0.92653		9.69232	1.3463		0.985177	1.30582		-4.07205	1.62005		6.34314	-1.67534		-3.76119	0.00268446
-1.21233	-1.95011		-3.49284	0.584359		19.9955	9.12833		9.99418	-0.51245		-0.484555	-0.179808		10.1751	-0.211147		-8.57565	-1.83316		-5.52622	-1.32076
-2.41281	4.43162		3.40874	-0.23332		-7.76656	-0.915666		-7.84688	0.009019		-1.9943	-1.28351		1.07798	0.353752		-6.89731	-3.04573		-3.46134	4.07097
4.03271	-0.709155		1.42186	0.549769		-2.68315	1.43189		15.3412	3.94053		0.841494	1.88388		-1.54319	0.267154		-1.10004	0.094663		-1.9291	1.45203
2.93562	-5.24166		-2.78777	-1.13644		7.8985	-6.77975		7.95208	-1.34356		-1.80138	-0.412561		-5.30385	-1.37528		-3.9777	-6.71504		-8.18916	-4.32662
-1.72387	-4.29389		2.9546	1.68605		7.92981	1.33669		-9.64327	1.02089		-0.458199	1.92757		-4.04813	-0.670993		6.12063	-3.5841		-3.92663	2.03934
-1.94982	-2.63012		-1.68735	-0.932779		-1.36468	-1.26697		16.1927	2.29461		3.12255	-2.38849		2.89797	0.27769		-0.04203	1.20578		-7.90268	-3.00884
0.559583	-1.5196		-4.65229	3.07647		-7.32423	-0.85596		-9.94906	0.196036		4.43181	1.83365		-1.61065	-3.65712		1.96147	-4.306		8.04086	-2.47276
1.9235	1.85255		5.90314	-2.94149		9.03869	-2.79397		10.0121	-1.68238		-1.07094	-1.39321		-4.84629	5.94653		-3.36643	-3.26565		9.65671	-1.46707
0.81707	4.06368		2.18609	-2.08475		-6.14902	-2.05347		-7.46845	-1.06902		-1.16888	0.755363		1.81234	1.67433		4.88071	1.81061		6.10354	-2.95337
4.28724	0.195944		-3.20766	-1.64305		5.8032	0.27264		-8.58379	-0.56258		5.00472	-1.95325		9.46713	-2.43997		-3.78682	-5.00782		-6.84958	-2.80974
0.840903	-4.08755		-1.42882	2.14193		5.00388	1.46856		12.6388	0.906303		-1.93596	1.18594		-5.98077	-3.71452		1.68868	-0.5183		3.87967	-4.22448
-1.64266	-1.68348		-1.9884	-2.25522		2.45443	0.232206		-9.64563	0.42223		-3.07531	-1.14487		9.93792	-0.398692		6.32407	-3.51539		4.57231	1.91302
6.76852	-1.12327		5.02967	1.30291		13.1761	10.3891		-11.7921	2.10226		1.03592	1.93898		-2.54196	-4.04968		3.88514	-2.11072		-6.83701	0.800431
-0.343892	-4.30054		-0.677177	-1.72222		6.77024	2.13288		-1.28615	-5.08303		4.17821	0.877704		-4.14649	2.16803		-1.60192	3.3581		-1.89418	-2.88793
-4.4139	-0.835516		-0.831667	2.89623		-4.60251	-2.35765		-9.46758	-0.0878		0.0843336	0.0100217		2.14427	1.50995		3.02341	0.192719		7.75988	-3.46048
8.96392	-2.02564		6.97639	0.245167		-8.2772	-0.154221		11.0012	-0.13677		3.91884	2.87255		-2.1089	0.524056		-4.80329	-5.08829		-8.17654	-3.42583
-3.99054	1.76077		-3.23797	-0.747444		-3.55033	5.09005		-11.6354	1.06004		-1.60454	1.08947		8.76677	-1.87045		-5.56141	-2.98642		-12.661	-5.42603
-7.44615	-1.01403		-0.4388	1.61688		-11.47	-0.357456		-10.2095	0.618838		-2.4619	0.0573351		7.25714	0.416535		-5.28767	-4.23906		-6.36547	-1.22752
-3.77791	2.02904		-2.31642	0.47823		-12.278	2.92644		-9.45334	-0.08417		-3.55048	1.8078		0.668793	1.21719		7.46933	-1.5007		8.01661	0.929476
9.16694	-1.70298		3.17806	-0.797571		-1.59755	0.263863		8.32519	-3.03663		1.59171	0.836915		-4.19732	-0.982119		3.54582	-4.99005		-10.0948	-6.58353
-7.08826	-1.64329		-0.962812	-3.24726		6.31139	-3.87109		-8.12948	-1.29116		5.45903	-3.41179		7.29364	4.55902		-6.66474	-0.69177		10.2476	-1.8273
-5.76936	3.40785		-0.342153	0.0906347		-4.07013	-2.69097		8.01677	-3.69686		-1.46638	-1.52626		-1.91792	-1.52265		4.32089	-2.25699		6.12195	-0.371941
5.89756	-1.47635		-0.12788	-2.31635		-6.18054	1.08937		10.9599	-2.00019		0.993457	0.662866		-0.911522	-1.86919		-6.649	-0.71961		9.7777	0.706407
1.59792	1.48954		5.87596	0.0225597		5.48229	-1.15137		11.6446	-0.75653		2.33596	2.22871		4.96378	0.636804		-0.71585	3.97888		6.52184	3.30804
-4.76386	1.1737		-4.29741	-0.169397		6.51581	1.088		15.9156	1.93406		5.69744	-1.45664		3.01888	0.663287		2.75391	-2.34177		-8.55813	-7.8807
-3.66194	-0.876455		-5.51361	1.16868		-1.81708	-0.85783		-11.3802	1.35143		1.94152	-1.31478		-1.49191	-0.197918		-6.98103	-4.17694		-4.28562	6.6086
4.56005	-1.07791		0.765224	-0.28737		-4.80248	2.78336		8.58462	-2.85074		1.53453	0.113718		-2.08723	-3.74588		-9.01168	4.5975		-6.95509	0.951343
-2.99982	1.03451		0.317338	0.65738		4.88476	-3.85242		-11.3629	1.64295		0.38348	1.49411		5.83366	-0.833409		-7.21936	-3.72408		8.5665	-4.5555
6.8095	2.4761		3.55093	-3.55314		8.4132	2.84909		15.3415	2.7285		0.58313	-0.520899		-5.43257	-4.9239		-6.51573	1.66461		8.13611	-1.2176
-1.45737	-1.45805		-2.58434	-0.231896		9.87049	10.7249		-9.16306	-0.47624		-0.0105687	-0.986508		-5.90237	-2.18958		5.61142	-4.22056		11.3272	-1.79691
9.73685	-1.22638		0.508634	2.35994		2.32947	-1.50201		9.43374	-2.15224		-1.39016	-0.827924		-3.71829	-1.12839		3.61738	4.54212		-6.88981	-1.26215
5.13717	-1.88745		-4.7001	-2.802		-5.00989	-1.68475		19.6787	6.66381		-1.88022	0.426007		-3.95798	-1.8819		0.675021	0.236831		10.3205	3.06962
-2.75193	-7.48717		-0.588906	1.86476		9.82765	-5.16193		14.7497	1.94077		-1.0487	-0.43245		-6.53175	-2.69663		0.063712	-0.45795		5.77519	0.465858
2.91634	1.8012		0.377153	-3.80148		-7.54644	0.49668		-11.0813	1.85846		-0.525643	2.01347		-5.54074	-2.92475		5.43353	-2.36342		3.94566	4.50294
4.79313	-4.8362		0.106384	0.175662		0.194091	3.23833		-10.4976	1.38633		0.830092	0.238524		11.324	1.85649		4.63282	-3.75677		-8.4363	-1.26126
1.75403	4.57548		4.20807	-2.52255		-5.82864	-2.41102		-8.34963	-0.74843		-2.85675	0.0655425		6.2314	-0.408564		-3.01039	1.75428		6.93525	-4.84387
0.488086	0.199435		3.52252	0.714262		-0.175501	1.27793		-7.92163	-0.35367		-1.71334	-0.00737629		7.21311	-0.687604		4.98853	3.8241		-7.59947	1.50907
-4.59038	3.43037		0.60332	-0.560747		1.89611	2.13456		7.1639	-3.33179		-2.30588	0.186606		6.08279	-0.0966262		-10.4545	3.13228		9.34785	-2.51113
-7.71128	-0.741289		-2.40862	0.99968		0.561171	-7.73691		15.6788	2.1646		-3.11491	-0.640762		-4.61534	-5.07695		-7.85893	4.74078		10.4943	3.88578
3.3797	-0.264617		7.03141	-0.848862		13.6973	1.96426		17.3424	3.42345		-1.61215	0.527013		-0.0268667	-2.60566		-7.47567	0.589613		6.60784	-0.722567
-10.0838	0.490674		-1.96869	-0.0923998		-15.2847	2.12615		12.0947	-1.22997		-0.360032	1.05519		-3.40668	-1.33753		-6.16542	-3.83532		-6.06583	-6.36725
-1.33583	0.150403		-3.03827	2.03827		-4.9447	-2.96652		-8.42645	-0.42205		-2.16224	1.00667		-1.28921	0.25688		-6.74864	-2.16936		-2.1168	0.0518377
-7.73115	2.59095		-0.631448	-2.19132		-10.4796	2.96144		-9.42626	0.434091		-0.367466	-0.431279		4.64365	1.12587		-6.03637	3.20876		-4.80548	-1.63183
-9.07522	0.0413501		-2.50475	1.39384		-6.44454	0.614209		-9.51122	0.186346		4.26605	1.94768		-4.84168	0.0404333		2.51576	-0.68157		6.62982	-4.13682
-1.81344	-3.76875		0.38471	-1.11806		-2.34104	-1.46905		12.3253	0.795037		-2.42299	0.368523		-2.55828	-6.02843		-5.21795	-3.90133		2.34704	-3.36074
-0.32576	2.55902		-1.73976	-0.937395		-3.74006	0.168927		-10.9599	1.1733		1.25295	1.3393		-2.92425	5.11125		-5.76798	-5.31485		-3.64838	0.0516472
-0.194481	-3.13874		0.154843	0.376969		-6.56271	4.07367		-7.81172	-0.42548		0.172033	0.855509		-0.706507	-3.00522		6.40649	-0.08611		11.4168	0.642638
-6.88805	-1.91905		3.61554	-3.52374		-0.473993	-0.949785		14.5695	2.48693		-0.211969	2.24239		-5.01915	1.35782		1.0856	-1.09838		-3.31595	5.68075
-1.4955	2.28455		-2.97711	2.94479		11.9545	1.75496		12.4747	0.686944		4.55852	1.1382		6.53652	0.708005		1.48386	0.661906		-3.89026	-1.01688
-3.47616	-0.824889		-2.92743	-0.936278		-6.04523	0.535744		12.4309	-0.90101		-2.29843	-1.5511		4.60086	-0.239875		6.87802	-0.48411		0.528342	7.85327
-7.23565	0.544593		1.91869	-0.629209		-3.23684	-4.14404		16.8119	3.3806		-1.3081	0.158272		3.24713	0.262194		5.23077	0.164527		0.486634	9.6269
-1.60943	-1.63358		2.37139	1.66247		3.2211	-3.21903		17.5623	3.49781		2.26638	-1.48357		-0.0703211	-1.96829		3.27099	-0.78301		6.96493	0.882666
3.00154	-2.22885		0.821446	2.95792		-5.39745	-1.13911		-9.44637	-0.12899		-2.04239	-0.581191		0.567267	1.27954		-8.61446	-1.12154		-7.12713	-5.24212
0.0209027	-4.35216		1.56906	-0.513871		5.85866	4.6583		12.7164	-0.10502		-0.472906	-1.93274		3.97369	-0.973049		-3.12305	7.71228		-5.90715	3.22577
-1.31671	1.92227		-0.849655	-1.55932		-4.58024	2.60971		-10.0426	0.553892		-1.33058	0.453723		-0.440919	-0.306268		3.9782	7.57202		-6.59495	-0.391824
3.41184	-1.98302		-6.44452	-0.97573		0.0414632	-1.67469		-10.43	0.325232		-2.33804	1.94175		9.69916	1.81388		0.90167	4.75978		-6.9157	1.32241
3.80973	-1.41033		-1.40771	1.25166		-8.16704	1.77678		-9.49426	0.161563		-0.619859	0.225266		-3.3289	-3.21248		7.1986	0.92069		-7.12861	-5.60326
1.14689	1.71022		1.51146	-3.38698		11.5303	-0.731118		16.5792	3.81759		-1.98673	-0.146971		-1.61011	1.47291		-4.51446	-4.06023		10.1349	-2.18319
-4.17395	2.51049		-2.88772	0.952714		-7.099	-2.8825		-12.583	2.57531		-0.915291	0.2936		-5.05966	2.78824		-2.5125	2.09166		-5.29578	-2.96016
-2.19752	1.43606		-1.81095	1.32163		5.09463	-4.83493		-6.26874	-1.87711		-0.946992	-2.26416		9.38151	-3.11857		1.7218	-7.19565		4.60722	5.98383
-3.97841	1.0297		-4.19426	-2.11988		7.18127	-3.68372		-9.33097	0.363136		1.5547	-0.817533		-4.71183	3.4652		2.36904	-0.76225		-3.55065	3.2606
-2.93016	-1.8714		4.8949	0.440693		-0.544078	-0.749569		11.3696	-0.71554		-2.14655	-0.988871		-3.46289	-3.74733		2.34393	-4.84938		-2.81445	2.6654
-3.04258	-3.54175		-3.5538	1.02461		-9.40175	-0.739253		8.9816	-1.04395		-1.22579	0.345349		4.87914	0.396859		-6.00279	4.213		-4.65967	3.90376
-3.8861	2.14253		4.15605	1.72139		-5.24293	0.948635		-11.7561	1.8855		1.85633	-0.519191		-3.99739	-1.00113		4.65515	-1.8297		9.31722	-5.67714
-3.66424	-0.149041		0.672911	-3.08993		8.5161	-2.86185		13.8594	0.486444		-0.996152	-0.662898		-2.72221	-5.84483		-2.57406	-5.75264		-0.0556539	-0.635842
-0.442679	-0.079705		3.70192	-0.0862898		-9.57076	1.19485		-9.16857	-0.1812		-1.59069	-0.473807		-5.96491	0.85803		-2.23574	1.11		-6.72173	6.7404
3.99186	0.349158		3.16161	-0.891196		-2.81012	-1.08549		12.0577	-0.15193		-1.12672	-1.45784		-2.19114	-3.69412		4.85997	-2.27896		-5.40787	-2.2094
6.27019	-1.64788		-0.747635	4.92889		10.9641	-3.42273		-8.37688	-0.45631		-2.53777	0.183552		6.26558	0.621681		-6.51323	-2.24792		10.9449	-2.18004
7.25755	-1.2503		0.804572	-1.42045		2.23845	-2.1276		17.1184	3.51807		2.53223	-0.0145621		-4.92356	-5.45232		-0.07544	-0.10843		3.85688	-0.310331
-7.26398	-0.734399		-1.07099	-0.732023		6.26206	-3.28102		-12.8113	2.70739		0.520274	-0.867183		-5.70724	1.07531		7.73343	3.34859		-1.03387	-0.697775
1.45251	-1.03461		1.50366	0.121371		-5.0754	-1.1692		2.25436	-0.82617		-1.89075	-0.0770143		-3.30468	-1.07987		-5.30269	-1.80584		5.82393	-2.70597
5.29804	5.13753		-3.38502	-1.34403		-15.1161	3.47345		-11.5038	2.34131		-1.15734	-0.654662		5.82819	0.906327		-8.33844	4.87534		2.82652	-4.65561
-6.02824	0.0478804		3.10549	2.54752		10.0695	-2.7938		15.1954	1.40114		1.66346	-0.509745		-5.11809	0.763928		4.03339	-0.17404		5.11677	-2.2814
-4.46263	2.02662		-1.92423	-1.21888		-0.309443	-3.84596		12.7475	0.377774		1.67057	-0.985414		-4.88145	-0.349438		-1.00286	-1.99823		-8.17884	-11.9532
-1.83532	0.110116		-2.45231	-0.386998		10.55	-0.955959		-11.3625	2.28834		4.81464	-1.87427		7.77084	-1.15566		-1.89432	-6.47088		-1.05593	3.22116
-5.29051	-0.0611731		-2.28449	0.87115		-1.22308	-0.229145		-10.6831	1.27641		1.391	1.98303		5.29888	0.634919		-10.4582	2.25502		6.73558	-2.44656
2.25083	-3.06584		-1.81539	-3.20565		-7.21727	-0.287954		-10.817	1.18343		3.76816	0.938525		-4.45213	0.293135		-5.30124	7.94487		-3.29193	-2.98087
0.200953	-2.95445		-0.437616	-1.09518		-6.89727	-2.01043		18.3374	4.84538		-0.462048	-0.38765		6.99766	-1.55407		3.47166	-3.65739		-2.75519	-1.13304
1.96551	-1.88474		3.31204	2.08523		-5.92078	0.482115		-8.71916	0.084442		-2.12149	-0.184878		-4.86779	1.44346		-4.78407	4.14566		5.50277	5.053
-7.84255	-2.80269		0.116342	-0.909175		9.54373	2.76931		8.87424	-2.09834		0.695809	-1.79576		-2.40144	-0.295228		-7.74771	0.366276		8.17698	0.593
-4.92281	0.519807		4.79348	0.540394		9.82137	-4.75079		10.1003	-0.90107		-2.59027	-0.484355		6.53398	-2.19491		7.72875	-3.48745		-3.95337	5.05778
-8.33881	-1.53423		2.90316	-0.245266		3.91839	-2.95166		-10.4024	1.06078		0.794811	2.19468		-5.82039	3.19639		-9.15263	0.875912		9.77488	-2.52608
-1.66768	-1.97495		-4.43735	-0.71938		-1.43526	1.74013		-5.26283	-2.06792		1.30302	0.037515		5.05203	-3.85273		3.6332	2.36598		7.24814	-0.00721525
4.57006	-3.73607		-6.05816	-0.995128		-4.05841	0.521909		15.2214	1.05329		-2.34608	-1.0423		-1.05715	-2.81309		1.47626	3.62248		-6.47455	4.3829
-3.90715	-5.65607		2.37409	1.5979		11.2029	-3.57828		8.32576	-2.40132		0.720201	1.42484		-4.07343	-5.27339		-5.25111	0.321588		-2.76349	10.4993
-1.88033	3.81133		5.48924	-1.02088		7.42644	-3.98011		13.3288	0.524856		0.700829	-0.949524		-0.0576073	4.86706		-6.2844	-4.4018		-3.76978	-0.380686
1.79528	0.803395		-6.87595	-0.512205		-5.44882	-0.617692		8.87397	0.779767		1.48536	2.33276		3.96451	0.462764		-7.66269	-5.24418		-3.72093	-4.09907
-0.10874	-0.708505		2.90724	2.61194		12.4827	3.27782		-8.3464	-0.43093		1.43445	1.758		-0.0165944	1.89404		-6.01884	-5.14626		-3.36397	5.34215
-3.07229	3.02643		1.91926	-0.555011		-10.05	1.55944		-10.4602	0.762566		1.72454	0.587096		6.6114	-0.65031		2.29021	3.53568		-5.65143	3.94052
1.07365	3.44926		-1.54059	2.51535		3.03211	1.90485		-10.4666	0.838487		3.58617	0.837848		1.15798	-3.96014		0.851944	-4.35577		-1.65232	0.402983
-5.58393	2.14509		0.92973	-0.505439		-3.9264	-0.181657		-7.72336	-0.60347		0.510452	1.68857		6.8598	-0.765946		-7.03522	-5.2141		-6.12676	0.728223
0.315185	5.94321		-0.494697	2.72119		-2.07048	-5.91722		13.829	2.85218		2.50189	2.01563		-2.06072	4.16551		-4.29434	-0.00261		8.72668	-2.93414
-2.06479	-3.34647		-0.926894	0.802409		3.10807	-1.38226		-3.45765	-2.26255		0.245396	0.930761		4.75976	0.152217		-5.74859	0.046994		-7.67229	-4.48934
2.00026	-1.7512		4.37276	2.60071		-1.41356	-2.00055		13.8633	0.93213		0.606868	-0.481796		-1.81583	2.98316		4.89073	-2.65873		9.54764	5.78714
-4.01149	3.2141		1.31815	0.591127		-10.557	0.352383		16.9912	4.07894		-1.85646	0.43892		-2.19764	0.720908		1.77214	0.575024		3.08662	4.00795
-0.366306	2.41996		-0.271419	-1.1361		9.30693	7.40013		-10.679	1.34535		-0.320279	1.09584		-7.86899	-6.36255		1.88027	-2.94748		0.790636	-4.84201
4.67606	1.83385		0.395954	0.632406		3.50782	-2.15572		-9.33374	-0.13709		4.33873	0.543527		-4.51203	-0.00101107		3.61166	1.3024		-4.38838	-2.71991
-9.64329	0.61944		-3.79455	0.593269		-5.51354	-0.401112		5.49125	-4.68959		-0.20361	0.0957271		-6.41466	1.40328		-3.65524	-2.59581		6.29938	-1.29562
3.76344	-2.41848		3.57103	0.869443		-9.0612	1.83723		-8.43563	-0.67377		1.70123	0.558763		10.3605	1.00246		7.69527	-0.84779		2.26128	1.68253
-4.8693	1.53166		-2.99678	-1.51018		-4.35386	-3.01125		-11.3536	1.91016		-0.548637	-1.44838		-4.50665	-0.437613		-6.06874	-3.7133		-7.65943	-4.3465
3.41593	-1.69006		-2.3577	0.5441		-0.882746	3.78937		10.2382	-0.46511		0.153426	-0.845738		-4.84136	0.0578877		1.09242	5.85855		-7.18966	-3.50312
-0.520001	4.58219		-0.388328	-1.19487		-8.07062	0.878892		11.2968	-1.52998		0.209435	0.498339		-4.19425	-1.74913		8.49365	-3.09436		-6.61339	3.43197
2.08991	-2.49112		-6.14607	-2.15442		-0.747289	-1.99138		-9.4128	0.473549		2.40011	1.87338		12.148	0.302827		-5.13533	-2.99041		0.808252	0.290971
-2.53943	0.555193		-2.84477	2.18242		10.913	3.68254		-6.72039	-0.91597		-2.67225	-0.841908		-3.88013	5.32695		3.49613	0.444254		5.25973	-2.39523
1.94025	0.15825		-1.44771	0.418251		-8.01774	-0.784375		13.9434	0.556619		0.252822	-0.239186		-4.00069	2.89899		4.93257	-7.96945		-5.88417	5.5337
4.64024	-0.516357		-5.74481	1.16361		-4.21737	-0.87652		14.8575	0.756355		-3.78568	-0.710876		8.92634	-1.67661		0.592425	4.4948		4.39611	-1.80208
-3.55492	-3.40365		-0.567735	0.590219		10.9757	1.95457		-9.70366	0.194807		-2.2209	-0.0225801		-4.34727	1.92897		-8.3607	2.43216		-6.47708	4.35059
-5.81701	0.0422976		-5.01529	0.594232		4.6793	1.35606		0.206354	-3.6811		1.39218	-1.73786		1.48802	-0.831159		-0.49701	4.52822		8.06217	2.64916
6.62386	-1.26504		1.53499	3.6007		16.0559	-1.91908		-12.1513	2.26333		4.83859	1.0219		-3.15185	-2.12833		4.35424	-5.20032		-6.83451	-7.47885
3.41105	2.9662		-0.615233	-0.839424		-0.407197	-2.95437		10.0483	-1.62867		0.393434	0.409867		5.24003	-0.000368438		-5.58055	4.68293		-4.83703	2.26622
-4.47165	0.390758		-2.45833	1.81497		8.93715	3.10831		-4.93918	-3.08045		-1.07018	-0.185944		-3.10045	4.99213		-4.73363	4.83447		6.06347	2.57336
-7.52102	-3.13906		-1.85723	2.54411		0.429597	1.20795		-11.2199	1.40846		-2.49915	-0.112342		-2.94454	-4.65015		-0.31945	0.354988		5.16834	-0.910728
-6.83493	2.87009		-0.993529	-1.95377		-7.73996	-0.23188		3.62819	-2.54088		-2.16484	-1.07998		-4.74062	3.2738		5.26196	-4.84662		9.93235	-2.61937
3.1658	-1.56041		-2.41529	1.2884		-2.88758	0.725177		-9.75209	0.228089		-1.29361	-0.698494		-0.481918	-2.48326		-3.0408	-7.45622		-8.45601	-5.80526
-7.80387	2.76904		-3.65006	0.202169		2.10955	-3.06568		6.46215	-3.02872		0.252249	-1.41417		-1.52454	4.65542		2.49782	1.52413		12.5711	0.983954
-2.23833	0.52436		-1.029	-1.20568		-6.69428	-0.962774		15.4644	1.00664		1.79223	0.873863		-4.46848	-3.3341		1.39521	0.243309		-7.22713	-0.302463
0.56557	2.66205		-0.215751	1.43095		-4.38082	1.06923		-6.76749	-1.50169		2.60644	0.224617		-3.36019	-6.62582		-7.39158	-4.28773		7.58275	0.0769692
-4.8352	3.45775		1.91713	-0.791566		-10.2962	-0.196117		-13.0561	2.43414		-1.73185	-0.795157		-2.59029	1.47231		4.73605	-1.2502		-5.71924	-2.78705
-0.444358	0.174295		4.35819	-1.66297		-3.86133	-1.76681		-7.32296	-0.82429		-2.4391	-0.674317		-3.53892	0.848101		1.04225	1.53544		-6.59528	6.16612
-5.72342	-1.85822		-0.0390371	1.59677		12.525	1.7453		-11.2826	1.74246		-2.7231	-0.164119		-5.04622	-3.73021		-2.84432	-1.03323		-4.59714	5.04048
1.73963	5.25798		-3.8544	0.795292		-6.69878	1.69369		15.2787	4.69601		1.09642	0.356193		-0.520148	-6.16114		-7.61421	-1.0207		7.4715	-1.86801
-0.335266	2.60825		2.78642	-1.1278		2.03072	-4.10352		-11.8709	1.967		2.44808	2.38613		-2.498	-2.48638		-6.62632	-3.33499		12.3942	3.93404
2.91375	-1.01523		2.20136	2.60704		4.22707	-0.467801		-1.57667	-3.25641		-0.727068	-0.0442804		-4.21698	0.251163		7.7683	-0.53226		-7.97557	0.864741
2.57751	-3.28165		5.0372	1.49019		-3.90651	-0.748393		-10.0167	0.602888		0.154064	0.804801		10.7666	-1.94892		-13.1962	4.95137		-6.16513	-3.94106
3.83805	-2.66727		-0.748916	0.250595		8.78095	-1.36525		11.2877	-1.01928		1.9195	1.44347		-2.17599	-2.15041		2.7207	1.8801		-4.87597	1.59248
-1.12608	8.02425		0.957797	2.50126		-7.74284	1.90657		-8.13415	-0.77146		-1.63274	0.916415		6.99462	-1.13759		4.47044	1.88622		9.88449	-1.11377
1.6337	-4.07359		-5.13286	-1.26804		-6.37643	0.26848		9.33273	-0.54942		-0.613992	0.992092		-5.43415	-2.71376		-6.95824	-0.82662		-9.99115	-1.25788
-0.838361	-0.153912		1.14841	-2.17368		5.63843	-3.80726		-11.7541	2.12191		-0.0480895	0.914775		-2.90577	-0.0126275		4.87436	1.49795		8.03378	1.88506
-9.03617	1.95792		0.540485	-0.902476		5.63887	-3.45204		8.35093	-1.55791		-1.29716	0.260685		-5.48731	-0.283599		2.26696	2.99767		5.06731	-2.59735
5.33871	0.026448		-1.57219	2.20553		-8.0657	2.16282		-9.74998	0.266738		-0.664148	0.841107		4.17903	-2.89996		-7.99172	2.15795		8.93792	-3.01246
0.677313	-3.21467		6.37662	0.320477		2.35875	1.0912		13.4064	1.13918		0.858055	0.0597496		2.23293	-3.84423		-2.20777	-0.83078		-6.33933	6.02802
-7.55762	-0.202955		-5.44819	-0.19572		8.94303	3.81883		-10.9022	0.947052		-1.50097	-0.421631		-4.74342	0.214204		6.25814	-3.99205		-10.2834	-8.13082
4.70128	-4.44051		3.61736	-3.35751		9.04928	2.3822		3.221	-4.68509		-0.244805	0.202274		-1.85288	0.220097		5.19568	-1.32833		9.80374	-1.19139
-3.45143	-1.95638		3.19709	-2.60755		13.6333	-2.85075		17.8344	4.88341		-2.89796	-0.300237		-6.53732	2.21867		9.83652	-2.06966		10.9149	0.380108
2.53881	1.88106		2.50717	2.28985		6.3577	-1.43477		-12.8509	2.6544		0.11606	1.46998		-4.3268	2.52524		-6.7531	-3.35179		-7.0661	0.286401
1.96806	1.09156		-3.9653	-1.95474		-5.62389	-2.70766		4.06733	-3.34895		-2.03428	1.04193		9.90704	-0.427568		8.91958	-3.31793		-6.64839	2.84882
9.5947	0.866152		-1.6515	0.0646437		-14.8873	2.83798		-12.9333	3.78268		-0.220427	2.87535		-2.09465	-0.76856		-3.83604	-1.52138		-9.6184	-2.69618
-2.17846	2.74681		4.47099	-1.58839		8.61487	-4.05668		18.5948	5.03937		-0.0151406	0.0193557		-5.79778	6.13996		-7.43747	-1.43942		7.3108	-3.64618
7.15614	-0.810598		4.00601	1.81918		-8.43876	2.97608		-10.8996	2.07266		-2.36455	-0.0325431		5.42442	-0.737162		5.9464	0.787181		-2.97777	1.52958
-1.32357	0.826602		-4.23444	-1.37216		-5.51527	3.51575		8.34171	-0.39081		-0.481137	-1.09703		-2.07732	1.77532		5.30096	1.27038		1.99619	2.03472
-2.87054	-3.02525		-0.921778	3.17603		0.614655	0.999721		11.359	-0.46059		5.12248	-0.594491		5.8782	-1.6615		8.16632	5.35614		-4.31196	-2.54358
3.57587	-5.84183		-1.24905	-1.32253		-9.40851	1.08269		4.49026	-4.3527		-1.02918	1.53825		-2.30831	5.04652		5.69542	-0.23575		3.72617	-7.86512
-2.15484	-5.95587		-4.56659	-0.0878728		-6.81757	0.669066		-8.32582	0.040957		5.07742	-4.04993		8.83302	2.39339		0.772063	6.71411		-2.89311	1.92105
-1.92791	2.33667		-4.03233	-0.178047		-1.84589	-3.37587		-9.45039	0.792204		-2.06203	-1.21137		-4.35132	4.57301		-5.59941	-1.63924		-5.51866	-0.2725
3.32642	1.12908		1.07445	1.27969		2.69721	-4.23564		-6.07772	-1.06415		0.277244	-0.289332		9.8165	0.103933		0.076287	6.84028		8.70427	-4.61251
0.15302	-1.69954		-1.95627	2.29521		20.3638	4.67894		14.684	0.942649		-1.36934	-1.01212		-3.35824	-0.844194		5.43246	-2.66356		1.52705	-3.03678
2.74516	0.265596		-2.16256	1.81245		-11.2418	3.7382		15.0494	2.75607		-2.60309	-0.230365		7.84564	-1.64469		3.46215	-4.24137		-4.61019	2.34095
1.61858	2.2512		-0.728597	2.44547		10.476	3.16453		9.14462	-1.78568		1.60774	2.04094		-4.60164	1.97646		-2.86275	-6.2109		-3.65046	-9.61118
-0.841879	2.94068		-0.0337113	1.95998		0.776592	0.782529		8.14792	-3.10463		-0.184015	0.397859		4.87518	1.4301		3.85594	-0.96782		8.35716	-0.350778
-8.567	0.607728		0.333905	-0.0198736		-6.0402	0.902377		-8.96219	0.126217		-2.2961	-0.110462		12.0514	-0.789913		4.2375	3.21073		-3.9283	2.27724
6.69806	-0.617442		6.06581	1.45397		5.70839	-0.719059		8.93444	-0.29827		-1.83717	-0.484291		10.5207	2.70888		-7.83867	-0.68634		-6.21665	-5.43425
-2.10793	-0.624384		5.58886	-2.6637		12.7942	2.5415		-6.68696	-1.40319		-2.66578	2.0242		7.42677	-0.720485		0.695861	9.07794		-4.33283	-5.64922
-3.87015	3.1022		3.6743	1.31688		-4.83907	2.93065		-10.4154	0.686089		-0.875075	-0.811433		-5.89415	8.82992		3.7684	-2.03714		-4.47086	-1.87586
2.05648	-3.04614		-3.10854	-1.20813		2.82307	1.57104		12.7639	0.966156		-2.06	0.616792		-5.8248	3.72696		4.40053	-4.43785		7.73263	0.364115
-2.14899	-1.34486		1.13683	0.279152		-8.83801	0.109064		-6.31775	-1.43686		-1.89736	0.362748		-3.8443	0.59401		-7.49909	2.85164		9.17927	-4.76956
-0.463858	0.487409		-2.68085	0.656166		8.01546	-4.10831		-8.81375	-0.8694		-0.49826	1.82219		-2.89357	0.0400213		3.62469	3.71574		-5.61949	3.41192
-3.04271	1.53651		-3.16873	-1.24198		5.64983	1.50121		-4.71643	-2.05873		-1.21543	0.0531635		12.5617	3.49216		-5.89447	-1.83666		6.70491	0.591361
6.8421	-5.21429		-0.175456	0.678445		-0.339161	-2.94458		-10.402	0.689567		5.03798	-0.648098		6.71303	-1.02641		6.64375	-1.11431		-3.2523	3.06693
4.5764	-2.60884		5.30686	1.19315		-5.94402	1.37683		-7.30776	-1.15472		2.84751	-1.48939		-2.49682	-1.93886		6.33176	-3.17711		-3.95172	-2.17847
0.410817	3.57199		4.17297	1.58337		-2.47507	-1.89456		11.6809	0.98515		0.718127	0.567528		-4.50613	-6.56607		-5.15051	-0.38864		10.7201	0.414023
-1.62266	-2.57174		-5.06569	-1.46665		18.1508	11.2161		12.4701	0.590655		-1.84459	0.396131		-3.74041	-2.20764		-2.76712	0.409651		11.4021	-2.34951
0.359751	4.31103		3.74555	0.854522		-8.43084	-0.31769		-8.96445	0.27104		-1.22779	-0.824661		-4.89901	-5.2686		3.26923	-0.27707		12.7732	-3.26224
8.28848	-1.93634		3.63014	0.0588363		-1.98752	0.516844		17.7121	5.71003		-0.953709	1.18675		-6.21515	1.37177		0.275994	5.87116		-1.09232	10.5179
-1.14733	-3.06542		0.591707	1.29137		10.9165	-1.81299		14.4562	2.46336		-0.464706	0.421398		-3.2566	-3.08505		8.83863	-5.7149		7.04093	-0.989446
-2.13605	-1.68271		2.50745	1.92031		10.035	1.28511		-9.45658	0.735093		0.211846	-1.34146		-5.19756	0.277666		-4.60626	-3.95998		2.70465	6.25514
-3.44567	-3.09474		-2.17706	-0.978228		-1.13031	-1.99684		14.956	1.19149		-2.52849	-0.834023		9.84706	3.20892		5.26855	-5.09807		6.49857	-4.78182
0.879117	2.05589		-2.81553	-0.640941		-8.28684	-0.0762624		-9.99405	0.121393		-0.693826	1.19829		-4.61707	4.97427		-3.52485	-6.08559		6.25214	-3.06578
1.7894	1.42258		7.17467	-2.34831		10.2105	-3.55579		8.47349	-2.69381		2.68082	-4.27356		-5.82561	2.40566		-5.09599	-4.11561		9.20103	-2.5912
2.12499	3.35348		2.72287	-1.70936		-3.39286	-2.5973		-8.29949	-0.90551		-3.15544	-0.244357		-5.23442	-3.15105		-1.71016	-2.27269		-6.49749	-5.32079
6.07213	1.11624		-0.509287	-1.10945		3.66979	-1.35108		-10.1109	-0.14587		-1.60717	-0.711043		-4.11148	-1.10924		-0.94859	-2.41296		5.44576	-2.6851
0.576124	-1.92838		-1.42441	2.25682		3.43029	0.868197		14.0026	0.416014		-1.9215	-0.605302		6.80146	-0.517774		5.48198	-0.57995		3.48981	-1.33355
-2.15854	-2.10165		-1.68527	-0.210044		3.88612	-1.90506		-7.71352	-0.8907		-2.43822	1.21383		-6.10499	3.1025		-3.47501	-0.00478		-6.698	-4.67939
6.27398	-1.89881		4.02264	0.17781		10.0685	6.58823		-9.44657	0.763261		5.42439	-3.92053		9.3719	-1.40755		8.41765	-4.39434		-6.21358	-2.36927
-1.15086	-6.40031		-0.171251	-3.24679		8.36419	-1.36031		-2.88413	-4.21944		-2.88474	0.800747		6.59623	0.896746		-2.33618	-3.95118		-5.83851	1.16933
-5.81749	-1.97466		-3.10101	1.56953		-7.66854	1.14957		-9.95716	0.089263		-0.36783	1.70911		-5.6441	-0.608001		7.14053	-5.26257		-6.03981	2.74951
8.43578	0.503915		6.61548	-1.25194		-7.34563	-0.387442		11.3858	0.165138		0.561192	-2.11818		-3.50984	1.49931		1.5418	-5.71716		-4.3881	4.50371
-4.17896	0.759581		-3.83054	-0.709697		-9.61365	2.71985		-10.9803	0.905123		-0.909893	-0.899495		-4.52278	-7.23206		-3.42137	-2.7347		-4.06673	-1.96108
-6.86269	-3.48311		-0.8115	1.12865		-11.5029	0.213187		-9.86681	-0.21152		-0.353591	0.594998		-3.45155	1.30916		8.71902	0.077152		-7.81295	0.482851
-3.90598	0.2476		0.110539	0.0615604		-13.8147	3.08594		-10.8262	0.816304		-0.420129	-2.12563		11.123	1.29549		-4.89148	-3.79519		6.78208	2.09576
8.20336	-0.977003		3.01472	1.24461		-4.83481	0.944207		7.95201	-3.29016		0.751353	-0.416537		-5.11522	3.74675		7.44416	-5.85896		-8.16105	-2.81994
-5.47158	-1.78491		-0.561067	-0.240561		9.13188	-1.33751		-9.42709	-0.5702		-2.67073	-0.304804		-5.7118	1.86693		-7.35476	-1.252		9.00526	-2.08156
-7.5991	3.27424		-0.369199	0.656594		-0.809952	-1.90757		9.40286	-3.04606		1.25486	-1.82543		12.6223	-2.51379		2.5002	2.57221		12.0586	-0.391643
8.07867	-1.69461		1.74992	-2.93364		-6.10357	-0.841028		9.42914	-1.68615		1.26772	0.58146		-4.27987	-2.92844		-4.59421	-2.78684		-7.19362	-2.63395
3.94141	0.892449		5.59294	1.2084		5.00108	-1.06219		8.77041	-2.69029		1.73963	1.94487		-1.46423	-2.39963		-0.07016	-2.086		-2.76877	3.46481
-4.16457	2.74087		-2.68931	-0.535828		5.26176	2.19429		13.9864	0.551313		-0.0621683	-1.60062		6.42262	2.1991		-6.84906	-0.68809		-9.66444	1.6085
[truncated: 2,780 more rows]

## Sheet: Fig. S3
B					C
[truncated: 190 more rows]

[truncated: 23 more sheets: Fig. S4, Fig. S5CD, Fig. S6, Fig. S7, Fig. S8, Fig. S9, Fig. S10, Fig. S11, Fig. S12, Fig. S13_ME_thumb, Fig. S13_ME_index, Fig. S13_ME_middle, Fig. S13_ME_pinky, Fig. S13_MI_thumb, Fig. S13_MI_index, Fig. S13_MI_middle, Fig. S13_MI_pinky, Fig. S14, Fig. S15, Fig. S16 …]
